# Supplementary material for: Serological analysis in humans in Malaysian Borneo suggests prior exposure to H5 avian influenza near migratory shorebird habitats
Source: Nat Commun. 2024 Oct 17;15:8863. doi: 10.1038/s41467-024-53058-y (PMC11487116; doi:10.1038/s41467-024-53058-y)
Supplement: Supplementary file 4 — Source Data [file 41467_2024_53058_MOESM4_ESM.xlsx]

## Sheet: Figure 1
Shorebird locations
LATITUDE	LONGITUDE
5.80575	118.323
5.80593	118.323
5.80593	118.323
5.94633	116.046
6.3899	116.448
5.82727	118.084
6.3182	116.423
6.3899	116.448
5.17833	118.125
6.3899	116.448
6.3899	116.448
6.3899	116.448
6.3899	116.448
6.3899	116.448
6.3899	116.448
6.3899	116.448
6.3899	116.448
6.3899	116.448
6.39716	116.459
6.3899	116.448
6.3899	116.448
6.3899	116.448
6.3899	116.448
6.39716	116.459
5.69381	115.978
5.69381	115.978
6.3899	116.448
6.3899	116.448
5.69381	115.978
6.3899	116.448
5.69381	115.978
6.3899	116.448
5.69381	115.978
6.3899	116.448
5.69381	115.978
5.69381	115.978
6.3899	116.448
5.69381	115.978
6.39716	116.459
6.3899	116.448
6.3899	116.448
6.3899	116.448
6.39716	116.459
6.3899	116.448
6.3899	116.448
6.13386	116.199
6.13382	116.199
6.39716	116.459
6.3899	116.448
5.87722	118.099
5.48135	115.788
5.93429	116.054
5.80575	118.323
5.61325	115.599
5.61325	115.599
5.48135	115.788
5.61325	115.599
5.61325	115.599
6.4337	116.428
5.80575	118.323
5.61325	115.599
5.80575	118.323
5.80593	118.323
5.80593	118.323
5.80575	118.323
5.80593	118.323
5.80575	118.323
5.63341	118.518
5.80593	118.323
5.80593	118.323
5.80593	118.323
5.80575	118.323
5.80593	118.323
5.80593	118.323
5.80593	118.323
5.80593	118.323
5.80593	118.323
5.48135	115.788
5.99505	116.105
5.8727	116.051
5.94633	116.046
5.0258	118.329
5.94633	116.046
5.94633	116.046
5.99505	116.105
5.71954	115.653
5.94633	116.046
5.99505	116.105
5.99505	116.105
5.53576	115.664
5.96828	116.058
5.99505	116.105
5.95299	116.209
5.94364	116.051
6.15493	116.151
5.99505	116.105
5.98748	116.089
5.99505	116.105
5.94633	116.046
6.043	116.338
5.33114	115.491
5.94633	116.046
5.99505	116.105
5.99581	116.107
5.94633	116.046
5.99505	116.105
5.94633	116.046
5.94633	116.046
5.9557	116.042
5.97114	116.057
6.11896	118.031
5.56999	115.599
5.19403	115.54
5.23923	115.607
5.26346	115.431
5.56945	118.323
5.56945	118.323
6.39716	116.459
5.71954	115.653
5.9557	116.042
5.71954	115.653
5.94633	116.046
5.57021	115.598
5.71954	115.653
5.71954	115.653
5.85358	116.042
5.71954	115.653
5.71954	115.653
5.02259	118.332
5.71954	115.653
5.959	116.057
5.99633	116.104
5.49483	118.287
5.959	116.057
5.99505	116.105
5.71954	115.653
5.71954	115.653
6.3899	116.448
5.94633	116.046
5.71954	115.653
5.71954	115.653
5.02373	118.334
5.5086	118.282
5.97327	116.062
6.41902	116.463
5.49817	118.281
5.8547	116.1
5.8547	116.1
5.71954	115.653
5.9726	116.07
5.94633	116.046
5.94943	116.045
6.24432	116.326
5.8388	118.117
4.23383	118.008
6.3899	116.448
5.02259	118.332
5.9557	116.042
5.99505	116.105
5.97168	116.061
5.9075	116.076
5.95167	116.047
5.94633	116.046
5.71408	118.436
5.9557	116.042
5.72084	115.662
4.578	118.947
6.17531	118.061
6.3899	116.448
5.02259	118.332
5.99505	116.105
4.42702	118.639
5.98748	116.089
5.98748	116.089
5.95167	116.047
5.02259	118.332
5.98557	116.075
5.95167	116.047
5.98557	116.075
5.98557	116.075
5.95167	116.047
5.95167	116.047
5.9557	116.042
5.9557	116.042
5.86293	118.122
5.94633	116.046
5.94633	116.046
5.94633	116.046
5.97945	116.077
5.94633	116.046
5.94633	116.046
5.85358	116.042
5.94633	116.046
5.86254	116.043
5.84863	116.043
5.94633	116.046
5.94633	116.046
5.84863	116.043
5.97801	116.072
5.99505	116.105
5.94633	116.046
6.3175	117.63
5.94633	116.046
6.3175	117.63
5.30823	115.258
6.11896	118.031
6.11896	118.031
5.99505	116.105
5.99505	116.105
5.85358	116.042
5.85358	116.042
5.85358	116.042
5.95935	116.058
6.70945	116.35
5.30823	115.258
4.23511	118.021
5.85358	116.042
6.00049	116.11
5.85358	116.042
5.31961	115.252
5.85358	116.042
5.02259	118.332
5.85358	116.042
6.17531	118.061
5.96187	116.059
5.32876	115.188
5.97008	116.071
5.85358	116.042
5.85358	116.042
5.85358	116.042
5.85174	116.042
5.31867	115.252
5.85276	116.042
5.99808	116.108
5.31887	115.252
5.9794	116.116
5.31906	115.252
5.85358	116.042
5.99505	116.105
5.97024	116.075
5.57183	115.601
6.11896	118.031
5.99505	116.105
6.11896	118.031
5.85358	116.042
5.85358	116.042
5.85358	116.042
5.85358	116.042
5.85358	116.042
5.234	115.605
5.85358	116.042
6.38791	116.342
5.234	115.605
5.234	115.605
6.38687	116.347
5.85358	116.042
5.85358	116.042
5.94633	116.046
5.94633	116.046
5.94633	116.046
5.8714	116.05
5.8714	116.05
5.9557	116.042
5.8714	116.05
5.85358	116.042
5.85358	116.042
6.96267	116.824
5.94633	116.046
5.87722	118.099
5.87722	118.099
5.87722	118.099
5.98557	116.075
5.86293	118.122
6.11896	118.031
5.95379	116.041
5.02176	118.333
5.85358	116.042
5.85358	116.042
5.99505	116.105
5.02259	118.332
5.85358	116.042
5.85358	116.042
5.85358	116.042
5.85358	116.042
5.02259	118.332
5.85358	116.042
5.85358	116.042
6.3878	116.342
5.02259	118.332
5.02259	118.332
5.02259	118.332
6.3878	116.342
5.85358	116.042
6.3878	116.342
5.02259	118.332
6.3878	116.342
5.85358	116.042
5.02259	118.332
5.85358	116.042
6.3878	116.342
5.87323	118.103
5.02259	118.332
5.85358	116.042
5.02259	118.332
5.85358	116.042
5.85358	116.042
5.85358	116.042
5.87722	118.099
5.85358	116.042
5.88471	116.043
5.88471	116.043
6.38791	116.342
5.86293	118.122
5.94633	116.046
6.38687	116.347
6.13386	116.199
6.38729	116.343
5.87722	118.099
6.13382	116.199
5.87722	118.099
5.87722	118.099
6.13386	116.199
5.87722	118.099
5.86293	118.122
5.87722	118.099
5.87722	118.099
5.87722	118.099
5.87722	118.099
5.87722	118.099
5.87722	118.099
6.38687	116.347
4.23511	118.021
6.13386	116.199
6.3899	116.448
5.87722	118.099
4.22928	118.011
5.87327	118.104
5.87722	118.099
4.22928	118.011
4.22928	118.011
5.02289	118.334
5.87722	118.099
5.87722	118.099
5.87722	118.099
5.87722	118.099
6.38687	116.347
5.87722	118.099
6.38687	116.347
6.17449	118.06
6.38687	116.347
5.86293	118.122
6.38687	116.347
6.38687	116.347
6.38687	116.347
6.38687	116.347
5.87722	118.099
5.87722	118.099
5.96029	116.058
5.87722	118.099
5.87722	118.099
5.96051	116.059
5.86293	118.122
5.87722	118.099
5.87722	118.099
5.87722	118.099
6.38687	116.347
5.87722	118.099
5.85358	116.042
5.96189	116.059
5.86293	118.122
4.28856	118.135
5.87722	118.099
4.22928	118.011
5.85358	116.042
5.87722	118.099
5.87722	118.099
5.85358	116.042
5.87722	118.099
5.85358	116.042
5.87722	118.099
5.87722	118.099
5.96189	116.059
5.96189	116.059
5.87722	118.099
5.87722	118.099
5.87722	118.099
5.87722	118.099
5.87722	118.099
5.87722	118.099
5.96189	116.059
5.96189	116.059
5.87722	118.099
5.85358	116.042
5.96189	116.059
5.87722	118.099
5.85358	116.042
5.87722	118.099
4.28856	118.135
4.22928	118.011
5.02259	118.332
5.85358	116.042
5.87722	118.099
6.38687	116.347
6.38687	116.347
6.3878	116.342
5.87298	116.051
5.87722	118.099
6.38687	116.347
6.38687	116.347
6.38687	116.347
6.38687	116.347
5.02259	118.332
5.87722	118.099
5.87722	118.099
5.87722	118.099
5.87722	118.099
5.87722	118.099
5.87722	118.099
5.87722	118.099
5.87722	118.099
5.87722	118.099
4.24455	118.632
4.28935	118.136
4.26769	118.087
5.80575	118.323
5.61325	115.599
5.80575	118.323
5.80575	118.323
5.80575	118.323
5.80593	118.323
5.80593	118.323
5.80593	118.323
5.63341	118.518
5.80593	118.323
5.80575	118.323
5.99505	116.105
5.71954	115.653
5.99505	116.105
5.98557	116.075
5.99505	116.105
5.94633	116.046
5.94633	116.046
5.9557	116.042
5.26346	115.431
5.97642	116.116
5.9557	116.042
5.57021	115.598
4.22928	118.011
4.35615	118.588
6.3175	117.63
4.23511	118.021
5.30823	115.258
6.3175	117.63
5.30823	115.258
4.26726	118.086
5.31867	115.252
5.31906	115.252
5.97747	116.579
5.99505	116.105
4.28935	118.136
5.94633	116.046
5.94633	116.046
5.87722	118.099
5.87722	118.099
5.82456	116.02
5.87323	118.103
4.23511	118.021
5.87722	118.099
5.87722	118.099
5.87722	118.099
4.22928	118.011
4.22928	118.011
6.38687	116.347
6.3899	116.448
6.38687	116.347
6.38687	116.347
6.38687	116.347
6.3878	116.342
6.38687	116.347
6.38687	116.347
6.38687	116.347
6.38841	116.342
5.31932	115.253
5.80575	118.323
5.80575	118.323
5.80575	118.323
5.80593	118.323
5.80575	118.323
5.80575	118.323
5.94364	116.051
5.94633	116.046
5.99505	116.105
5.99581	116.107
5.94633	116.046
4.47101	117.916
4.47101	117.916
4.35615	118.588
4.35615	118.588
4.22928	118.011
5.86293	118.122
6.3175	117.63
4.23511	118.021
6.3175	117.63
5.31851	115.252
4.26726	118.086
5.31961	115.252
5.31872	115.253
4.28935	118.136
5.85358	116.042
5.85358	116.042
5.85358	116.042
5.85358	116.042
5.85358	116.042
5.85358	116.042
5.85358	116.042
5.85358	116.042
5.85358	116.042
4.23511	118.021
6.38687	116.347
4.22928	118.011
4.22928	118.011
4.22928	118.011
4.22928	118.011
6.38687	116.347
6.3899	116.448
6.38687	116.347
6.3878	116.342
6.38687	116.347
6.38687	116.347
6.38687	116.347
5.02259	118.332
4.31775	118.119
4.26726	118.086
5.6522	115.978
5.6522	115.978
5.48135	115.788
5.48135	115.788
5.61325	115.599
6.4337	116.428
5.80575	118.323
6.4337	116.428
5.6522	115.978
5.28481	115.35
5.80575	118.323
5.80593	118.323
5.48135	115.788
6.4337	116.428
5.80575	118.323
5.80593	118.323
5.80575	118.323
5.80593	118.323
5.80593	118.323
5.63341	118.518
5.80593	118.323
5.80575	118.323
5.80593	118.323
5.80593	118.323
6.36443	116.448
6.36443	116.448
5.99505	116.105
5.34668	115.53
5.0258	118.329
5.99505	116.105
5.71954	115.653
5.71954	115.653
5.94633	116.046
5.99505	116.105
5.8	118.2
5.8	118.2
5.96828	116.058
5.99505	116.105
5.57494	115.604
6.15493	116.151
5.99505	116.105
5.98748	116.089
5.99505	116.105
5.33114	115.491
5.99505	116.105
5.98748	116.089
5.98748	116.089
5.98748	116.089
5.98748	116.089
5.98748	116.089
5.19403	115.54
5.23923	115.607
5.28999	115.595
5.26346	115.431
5.69357	115.974
5.49817	118.281
5.02259	118.332
6.3899	116.448
5.99275	116.101
5.85448	116.042
5.73419	118.347
5.8655	118.097
6.14095	116.15
6.14095	116.15
4.23383	118.008
5.9075	116.076
5.9075	116.076
5.73419	118.347
5.02259	118.332
6.39716	116.459
5.49817	118.281
5.63281	118.369
5.63281	118.369
5.02259	118.332
5.86254	116.043
5.80524	118.334
4.23511	118.021
6.3899	116.448
6.39716	116.459
6.39716	116.459
6.39716	116.459
6.39716	116.459
6.39716	116.459
6.023	116.125
6.37965	116.354
6.70945	116.35
6.00374	116.125
6.3899	116.448
5.02259	118.332
4.9622	117.689
5.90557	117.912
5.36115	115.237
5.99505	116.105
5.99505	116.105
5.99505	116.105
5.99505	116.105
6.39716	116.459
6.38611	116.347
6.38611	116.347
6.38465	116.349
5.234	115.605
6.38687	116.347
5.234	115.605
6.38791	116.342
5.234	115.605
5.02259	118.332
5.02259	118.332
6.3899	116.448
6.3899	116.448
5.18675	118.503
5.21951	115.606
5.02176	118.333
5.02259	118.332
6.3899	116.448
5.02259	118.332
6.3899	116.448
5.02259	118.332
6.3899	116.448
5.02259	118.332
5.02259	118.332
6.3878	116.342
6.3878	116.342
5.02259	118.332
6.3878	116.342
6.3899	116.448
6.3878	116.342
6.3899	116.448
5.02259	118.332
6.3899	116.448
5.02259	118.332
6.3878	116.342
6.3899	116.448
5.0258	118.329
5.0258	118.329
5.0258	118.329
5.0258	118.329
6.17383	116.175
6.38687	116.347
6.13386	116.199
5.87722	118.099
5.87722	118.099
6.38729	116.343
6.39716	116.459
5.87722	118.099
5.87722	118.099
6.38687	116.347
6.13386	116.199
6.3899	116.448
6.38687	116.347
6.38687	116.347
6.13386	116.199
4.22928	118.011
6.13386	116.199
4.22928	118.011
4.22928	118.011
5.87327	118.104
5.02289	118.334
6.39716	116.459
6.39716	116.459
5.32701	115.519
5.87722	118.099
5.9075	116.076
4.22928	118.011
4.22928	118.011
5.87722	118.099
5.87722	118.099
5.87722	118.099
5.87722	118.099
6.38841	116.342
5.87722	118.099
6.10669	116.192
6.10669	116.192
6.10669	116.192
6.10669	116.192
6.10669	116.192
6.10669	116.192
4.28935	118.136
5.02259	118.332
5.02259	118.332
5.80575	118.323
5.80575	118.323
5.80593	118.323
5.80575	118.323
6.36443	116.448
5.6522	115.978
6.36443	116.448
6.4337	116.428
6.4337	116.428
6.4337	116.428
5.99505	116.105
6.4337	116.428
6.4337	116.428
5.6522	115.978
5.34668	115.53
5.99505	116.105
5.99505	116.105
5.99505	116.105
5.94633	116.046
5.94633	116.046
5.99505	116.105
5.99505	116.105
5.99505	116.105
5.99505	116.105
6.3899	116.448
6.3899	116.448
5.99505	116.105
5.33114	115.491
6.3899	116.448
5.99279	116.106
5.99279	116.106
5.98748	116.089
5.98748	116.089
5.99505	116.105
5.94633	116.046
5.99505	116.105
6.39716	116.459
6.14238	116.349
5.69357	115.974
5.71954	115.653
6.39716	116.459
5.91567	116.078
5.98748	116.089
6.3899	116.448
6.3899	116.448
5.99505	116.105
5.17833	118.125
5.9075	116.076
5.9075	116.076
6.39716	116.459
5.97752	116.076
5.68188	115.901
6.3899	116.448
5.02259	118.332
5.93429	116.054
5.9075	116.076
6.3899	116.448
5.9075	116.076
6.3899	116.448
6.12888	116.123
6.00374	116.125
6.00374	116.125
6.39716	116.459
6.39716	116.459
6.39716	116.459
6.00374	116.125
6.39716	116.459
6.39716	116.459
6.00374	116.125
6.39716	116.459
6.39716	116.459
6.39716	116.459
6.3899	116.448
6.39716	116.459
6.38412	116.453
6.39716	116.459
6.39716	116.459
6.39716	116.459
6.39716	116.459
6.38412	116.453
6.39716	116.459
6.38412	116.453
6.37965	116.354
6.00374	116.125
5.9075	116.076
5.9075	116.076
5.9075	116.076
6.00374	116.125
6.00374	116.125
6.00374	116.125
6.00374	116.125
6.3899	116.448
6.3899	116.448
6.3899	116.448
5.69497	115.965
6.19525	116.222
6.45091	116.512
5.69497	115.965
6.00792	116.125
6.19525	116.222
5.69497	115.965
6.15796	116.204
6.00374	116.125
6.3899	116.448
6.3899	116.448
6.3899	116.448
6.3899	116.448
6.3899	116.448
6.3899	116.448
6.3899	116.448
6.00678	116.125
5.9075	116.076
6.09023	116.195
6.39716	116.459
5.9075	116.076
5.69275	115.96
6.3899	116.448
6.3899	116.448
6.3899	116.448
6.3899	116.448
6.00979	116.128
6.39716	116.459
6.3899	116.448
6.40313	116.426
6.3899	116.448
6.3899	116.448
6.3899	116.448
6.3899	116.448
6.3899	116.448
6.3899	116.448
6.3899	116.448
6.3899	116.448
6.3899	116.448
6.3899	116.448
6.3899	116.448
6.3899	116.448
6.3899	116.448
6.3899	116.448
6.3899	116.448
6.3899	116.448
6.3899	116.448
6.3899	116.448
6.3899	116.448
5.69238	115.972
6.3899	116.448
6.3899	116.448
6.3899	116.448
5.69238	115.972
6.3899	116.448
5.98748	116.089
6.3899	116.448
6.45958	116.459
6.08528	116.206
6.16478	116.179
6.16478	116.179
6.39716	116.459
6.39716	116.459
6.39716	116.459
6.3899	116.448
6.3899	116.448
6.3899	116.448
6.3899	116.448
6.3899	116.448
6.3899	116.448
6.3899	116.448
6.3899	116.448
6.3899	116.448
5.693	115.963
6.3899	116.448
6.3899	116.448
6.3899	116.448
6.3899	116.448
6.3899	116.448
6.3899	116.448
6.3899	116.448
6.3899	116.448
6.3899	116.448
6.3899	116.448
6.3899	116.448
6.3899	116.448
6.3899	116.448
6.3899	116.448
6.3899	116.448
6.3899	116.448
6.3899	116.448
6.3899	116.448
6.3899	116.448
6.3899	116.448
6.3899	116.448
6.3899	116.448
6.3899	116.448
6.3899	116.448
6.39716	116.459
6.3899	116.448
6.3899	116.448
6.3899	116.448
6.39716	116.459
6.3899	116.448
6.3899	116.448
6.3899	116.448
6.3899	116.448
6.39716	116.459
6.3899	116.448
6.38687	116.347
6.41373	116.446
6.3899	116.448
6.3899	116.448
6.13386	116.199
6.3899	116.448
6.3899	116.448
6.3899	116.448
6.3899	116.448
6.3899	116.448
6.3999	116.451
6.40163	116.451
6.3899	116.448
6.39716	116.459
6.38473	116.449
6.37122	116.446
6.39716	116.459
6.13386	116.199
6.3999	116.449
6.3899	116.448
6.3899	116.448
6.36842	116.446
6.39716	116.459
6.39716	116.459
6.3899	116.448
6.3899	116.448
6.3899	116.448
6.39716	116.459
6.39716	116.459
6.3899	116.448
6.39716	116.459
6.39716	116.459
6.39459	116.463
6.39716	116.459
6.39716	116.459
6.3899	116.448
6.39716	116.459
5.9075	116.076
6.3899	116.448
6.13386	116.199
6.39716	116.459
6.3899	116.448
6.3899	116.448
5.87722	118.099
5.86293	118.122
5.99505	116.105
5.99505	116.105
5.87722	118.099
5.9075	116.076
6.41824	116.455
6.41824	116.455
6.39716	116.459
4.28856	118.135
6.41824	116.455
4.28856	118.135
6.38469	116.415
6.41824	116.455
5.99505	116.105
6.41824	116.455
4.22928	118.011
6.41824	116.455
6.32947	116.451
6.38687	116.347
6.39716	116.459
6.10669	116.192
6.10669	116.192
5.98748	116.089
6.10669	116.192
6.10669	116.192
6.10669	116.192
5.98748	116.089
6.10669	116.192
6.3899	116.448
5.6522	115.978
5.6522	115.978
5.80575	118.323
5.61325	115.599
6.4337	116.428
5.61325	115.599
5.80575	118.323
6.4337	116.428
5.61325	115.599
6.4337	116.428
5.80575	118.323
5.80593	118.323
5.80593	118.323
5.80593	118.323
5.80575	118.323
5.80593	118.323
5.80575	118.323
5.80575	118.323
5.80593	118.323
5.80593	118.323
6.4337	116.428
6.36443	116.448
5.6522	115.978
5.99505	116.105
5.6522	115.978
6.4337	116.428
6.36443	116.448
5.48135	115.788
6.4337	116.428
5.99505	116.105
6.4337	116.428
5.34668	115.53
5.6522	115.978
5.6522	115.978
6.39716	116.459
6.39716	116.459
5.99505	116.105
5.71954	115.653
5.71954	115.653
5.99505	116.105
5.47582	117.883
5.99505	116.105
5.94633	116.046
5.94633	116.046
5.99505	116.105
5.99505	116.105
6.3899	116.448
5.99505	116.105
6.3899	116.448
5.95299	116.209
5.98748	116.089
5.99505	116.105
5.993	116.093
6.3899	116.448
5.98748	116.089
5.98748	116.089
5.94633	116.046
5.98748	116.089
5.33114	115.491
6.3899	116.448
5.98748	116.089
5.98748	116.089
5.99279	116.106
5.99279	116.106
5.99505	116.105
5.98748	116.089
5.98748	116.089
5.98748	116.089
5.9075	116.076
5.23923	115.607
5.28999	115.595
5.26346	115.431
6.14901	116.147
5.99505	116.105
5.99505	116.105
5.99505	116.105
6.39716	116.459
6.3899	116.448
5.69465	115.959
5.98748	116.089
6.39716	116.459
6.14238	116.349
5.98513	116.088
5.69357	115.974
5.98777	116.088
6.3899	116.448
5.49483	118.287
5.98748	116.089
6.3899	116.448
6.3899	116.448
5.96067	116.077
5.98748	116.089
5.5086	118.282
5.17833	118.125
5.91567	116.078
4.23383	118.008
5.9075	116.076
5.9075	116.076
6.39716	116.459
6.39716	116.459
6.14816	116.236
5.97752	116.076
5.98748	116.089
6.37133	116.418
6.3899	116.448
5.02259	118.332
5.99505	116.105
6.39716	116.459
5.69383	115.979
5.94633	116.046
6.3899	116.448
6.3175	117.63
6.0067	116.125
5.9075	116.076
6.12888	116.123
6.3899	116.448
4.23511	118.021
6.3899	116.448
6.39716	116.459
6.39716	116.459
6.39716	116.459
6.39716	116.459
6.39716	116.459
6.39716	116.459
6.39716	116.459
6.39716	116.459
6.00374	116.125
6.39716	116.459
6.39716	116.459
5.9794	116.116
6.39716	116.459
6.38412	116.453
6.38412	116.453
6.39716	116.459
6.10872	116.203
6.10872	116.203
6.38412	116.453
6.39716	116.459
6.10872	116.203
6.39716	116.459
6.023	116.125
6.00374	116.125
6.023	116.125
6.37965	116.354
5.91038	116.071
6.70945	116.35
5.9075	116.076
6.00374	116.125
6.3899	116.448
6.3899	116.448
5.9075	116.076
6.00374	116.125
6.3899	116.448
5.99505	116.105
6.00374	116.125
5.99505	116.105
6.88611	116.843
6.00374	116.125
5.99505	116.105
5.90557	117.912
6.3899	116.448
6.15583	116.147
6.3899	116.448
6.3899	116.448
6.3899	116.448
6.34077	116.476
5.9075	116.076
5.28596	115.233
6.09023	116.195
6.39716	116.459
5.69334	115.969
5.70432	115.933
6.3899	116.448
6.3899	116.448
6.3899	116.448
6.3899	116.448
6.3899	116.448
6.3899	116.448
6.3899	116.448
6.3899	116.448
5.234	115.605
5.234	115.605
5.234	115.605
6.3899	116.448
6.39716	116.459
6.3899	116.448
6.3899	116.448
6.3899	116.448
6.3899	116.448
6.3899	116.448
6.3899	116.448
6.3899	116.448
6.3899	116.448
6.3899	116.448
6.3899	116.448
6.3899	116.448
6.3899	116.448
6.3899	116.448
6.3899	116.448
6.3899	116.448
6.3899	116.448
6.3899	116.448
6.3899	116.448
6.3899	116.448
5.9075	116.076
6.3899	116.448
5.69238	115.972
5.69238	115.972
5.85358	116.042
6.3899	116.448
6.3899	116.448
6.3899	116.448
6.3899	116.448
5.69381	115.978
6.3878	116.342
6.3899	116.448
5.693	115.963
5.69381	115.978
6.3899	116.448
6.3899	116.448
6.3899	116.448
6.3899	116.448
6.3899	116.448
6.3899	116.448
5.69381	115.978
6.3878	116.342
6.3899	116.448
5.69381	115.978
6.3899	116.448
6.3899	116.448
6.3899	116.448
6.3899	116.448
6.3899	116.448
6.3899	116.448
6.3899	116.448
5.69381	115.978
6.3899	116.448
6.3899	116.448
6.3899	116.448
6.3899	116.448
6.3899	116.448
6.3899	116.448
6.3899	116.448
6.3899	116.448
6.3878	116.342
6.3878	116.342
5.69381	115.978
6.3878	116.342
6.3899	116.448
6.3899	116.448
5.69381	115.978
6.3899	116.448
6.3899	116.448
6.3899	116.448
6.3899	116.448
5.69381	115.978
5.69381	115.978
6.39716	116.459
6.3899	116.448
5.43214	117.748
6.3899	116.448
6.3899	116.448
6.3899	116.448
6.38791	116.342
5.9075	116.076
5.99279	116.106
6.17383	116.175
6.39716	116.459
6.38687	116.347
6.3899	116.448
6.3899	116.448
6.3899	116.448
6.13386	116.199
6.39716	116.459
6.38729	116.343
5.90573	116.063
6.39716	116.459
6.39716	116.459
6.3899	116.448
6.39716	116.459
6.3999	116.451
6.39716	116.459
6.39716	116.459
5.87722	118.099
6.39716	116.459
6.3899	116.448
5.87722	118.099
5.87722	118.099
5.87722	118.099
6.3899	116.448
6.3899	116.448
6.38473	116.449
5.87722	118.099
6.38687	116.347
6.37122	116.446
6.3899	116.448
6.16276	116.21
6.39716	116.459
6.39716	116.459
6.3899	116.448
6.39716	116.459
6.3872	116.456
6.39716	116.459
6.39716	116.459
6.3899	116.448
6.39716	116.459
6.39716	116.459
6.39716	116.459
6.3899	116.448
5.87722	118.099
6.38687	116.347
6.39716	116.459
6.3899	116.448
4.23511	118.021
6.39716	116.459
6.39716	116.459
6.39716	116.459
6.3899	116.448
4.22928	118.011
6.13386	116.199
4.22928	118.011
4.22928	118.011
6.39716	116.459
6.39716	116.459
5.9075	116.076
6.45091	116.512
6.0077	116.125
6.39716	116.459
6.3899	116.448
6.3899	116.448
6.3899	116.448
6.3899	116.448
6.3899	116.448
6.3899	116.448
6.3899	116.448
5.86293	118.122
6.3899	116.448
5.90555	116.065
5.87722	118.099
5.90555	116.065
5.9038	116.063
4.22928	118.011
4.28856	118.135
4.28856	118.135
5.87722	118.099
5.99505	116.105
4.28856	118.135
6.39716	116.459
4.22928	118.011
6.38687	116.347
6.39716	116.459
6.3899	116.448
5.9075	116.076
5.9075	116.076
6.38687	116.347
6.3899	116.448
6.32947	116.451
6.38687	116.347
5.9075	116.076
5.9075	116.076
6.3899	116.448
6.3878	116.342
6.38687	116.347
5.21776	115.6
5.87722	118.099
6.3899	116.448
6.3899	116.448
5.87722	118.099
5.98748	116.089
6.3899	116.448
6.10669	116.192
6.10669	116.192
6.3899	116.448
6.10669	116.192
6.10669	116.192
6.10669	116.192
6.3899	116.448
6.10669	116.192
6.2809	116.453
6.39716	116.459
5.9075	116.076
6.32944	116.451
6.15962	116.205
6.32944	116.451
4.28935	118.136
5.98748	116.089
5.98748	116.089
5.98748	116.089
4.22377	117.988
4.22377	117.988
5.48135	115.788
5.6522	115.978
5.6522	115.978
5.48135	115.788
5.48135	115.788
5.6522	115.978
6.4337	116.428
5.48135	115.788
5.48135	115.788
6.36443	116.448
6.4337	116.428
5.6522	115.978
5.80575	118.323
6.4337	116.428
5.80575	118.323
5.61325	115.599
5.80575	118.323
5.48135	115.788
5.80593	118.323
5.80593	118.323
5.80593	118.323
5.80593	118.323
5.80593	118.323
5.80593	118.323
5.63341	118.518
5.80593	118.323
5.80593	118.323
6.4337	116.428
6.36443	116.448
5.99505	116.105
5.99505	116.105
5.48135	115.788
6.36443	116.448
6.4337	116.428
5.6522	115.978
5.6522	115.978
5.48135	115.788
5.34668	115.53
5.34668	115.53
5.48135	115.788
5.48135	115.788
6.4337	116.428
5.6522	115.978
5.6522	115.978
5.94633	116.046
5.94633	116.046
6.39716	116.459
6.39716	116.459
5.99505	116.105
5.5086	118.282
5.99505	116.105
5.99505	116.105
5.47582	117.883
5.94633	116.046
5.94633	116.046
5.9794	116.116
5.9794	116.116
5.99505	116.105
6.3899	116.448
5.99505	116.105
5.99505	116.105
6.3899	116.448
5.99505	116.105
5.94364	116.051
5.99161	116.1
5.99505	116.105
5.99505	116.105
5.43424	117.748
5.993	116.093
6.3899	116.448
5.99505	116.105
5.99505	116.105
5.94633	116.046
5.93429	116.054
5.99505	116.105
5.99505	116.105
5.99505	116.105
5.9557	116.042
5.33114	115.491
5.7774	116.343
5.99505	116.105
5.99505	116.105
5.53757	118.297
5.53757	118.297
6.3899	116.448
5.99505	116.105
6.3899	116.448
5.31417	115.66
5.18977	115.597
5.55994	118.022
6.14901	116.147
5.99505	116.105
5.99505	116.105
5.94633	116.046
7.0362	116.743
5.99505	116.105
6.18052	116.226
5.7774	116.343
6.3899	116.448
6.3899	116.448
5.99505	116.105
5.46495	118.254
5.91328	116.129
5.99505	116.105
5.69465	115.959
6.18052	116.226
6.1444	116.287
6.14238	116.349
5.73439	118.106
6.39716	116.459
5.69357	115.974
6.39716	116.459
5.98777	116.088
6.3899	116.448
5.91567	116.078
5.91567	116.078
5.91567	116.078
5.99505	116.105
5.98748	116.089
5.99505	116.105
5.49817	118.281
6.38436	116.449
5.9075	116.076
6.3899	116.448
5.467	118.189
6.3899	116.448
6.41902	116.463
5.99505	116.105
5.99505	116.105
5.99505	116.105
5.87751	117.922
5.87751	117.922
6.3899	116.448
6.04571	116.701
5.99505	116.105
5.99505	116.105
5.17833	118.125
5.91567	116.078
5.02909	118.33
6.3899	116.448
5.97168	116.061
6.39716	116.459
5.9075	116.076
5.9075	116.076
6.39716	116.459
6.12922	116.341
6.14816	116.236
6.40954	116.437
5.97752	116.076
6.37133	116.418
5.97752	116.076
5.68188	115.901
5.91567	116.078
6.71667	116.333
6.3899	116.448
6.71667	116.333
5.93429	116.054
5.99505	116.105
5.99505	116.105
6.39716	116.459
5.90142	117.937
5.68818	115.93
5.1805	118.403
6.3899	116.448
5.69383	115.979
6.12464	116.208
5.9075	116.076
5.94633	116.046
5.99505	116.105
6.3899	116.448
6.3899	116.448
5.4889	118.225
6.3899	116.448
6.3899	116.448
5.9075	116.076
5.9075	116.076
5.9075	116.076
6.3899	116.448
6.12888	116.123
6.3899	116.448
5.9075	116.076
6.16496	116.21
5.9075	116.076
6.00374	116.125
6.10422	116.161
5.85358	116.042
6.3899	116.448
6.39716	116.459
5.85358	116.042
6.17027	116.19
6.39716	116.459
5.85358	116.042
6.00374	116.125
6.00374	116.125
6.39716	116.459
6.39716	116.459
6.39716	116.459
5.85358	116.042
6.39716	116.459
6.39716	116.459
5.85358	116.042
6.39716	116.459
5.9075	116.076
6.00374	116.125
6.39716	116.459
6.38412	116.453
6.10872	116.203
6.17028	116.188
6.39716	116.459
6.39716	116.459
6.39716	116.459
6.10872	116.203
5.08178	118.822
5.06396	118.806
6.10872	116.203
6.38412	116.453
6.39716	116.459
5.9794	116.116
6.38412	116.453
5.9075	116.076
6.39716	116.459
6.00374	116.125
6.023	116.125
6.00374	116.125
6.00374	116.125
5.85358	116.042
5.69354	115.971
6.00374	116.125
5.9075	116.076
5.9075	116.076
6.00374	116.125
5.91038	116.071
5.69354	115.971
6.00374	116.125
5.9075	116.076
6.00374	116.125
6.17418	116.217
5.9075	116.076
5.9075	116.076
6.00374	116.125
6.02506	116.123
6.00374	116.125
6.00374	116.125
6.00374	116.125
6.3899	116.448
6.00374	116.125
6.3899	116.448
5.9075	116.076
6.00374	116.125
6.45091	116.512
5.69497	115.965
5.9075	116.076
5.99505	116.105
5.99505	116.105
5.69497	115.965
6.19525	116.222
5.69497	115.965
5.9075	116.076
6.00792	116.125
5.9075	116.076
6.15796	116.204
6.19525	116.222
6.00374	116.125
6.17064	116.221
6.17078	116.22
5.8382	118.118
6.17064	116.221
6.88611	116.843
6.17064	116.221
5.92336	116.053
5.49366	118.208
6.00374	116.125
5.99505	116.105
5.99505	116.105
5.99505	116.105
5.90557	117.912
6.39716	116.459
6.3899	116.448
5.30658	115.189
6.3899	116.448
5.86451	118.081
6.3899	116.448
6.3899	116.448
6.3899	116.448
6.3899	116.448
6.3899	116.448
6.3899	116.448
5.29445	115.249
6.00678	116.125
6.34077	116.476
5.9075	116.076
6.09023	116.195
5.9075	116.076
6.17357	116.219
5.69999	115.914
5.69353	115.972
5.9075	116.076
5.9075	116.076
6.39716	116.459
5.69334	115.969
5.93429	116.054
5.69275	115.96
6.40527	116.446
5.91341	116.073
5.91341	116.073
5.9075	116.076
5.91301	116.073
6.10634	116.192
5.33233	115.691
6.10634	116.192
5.70432	115.933
5.33233	115.691
6.3899	116.448
6.3899	116.448
5.69318	115.973
6.3899	116.448
5.6988	115.929
5.6988	115.929
6.3899	116.448
5.69318	115.973
6.3899	116.448
6.3899	116.448
6.3899	116.448
5.53757	118.297
5.46592	116.991
6.3899	116.448
6.3899	116.448
6.3899	116.448
6.3899	116.448
6.39716	116.459
6.0077	116.125
6.0077	116.125
6.00979	116.128
6.3899	116.448
5.69312	115.966
6.3899	116.448
6.40313	116.426
6.40313	116.426
6.39716	116.459
5.69312	115.966
5.69312	115.966
6.3899	116.448
6.3899	116.448
6.3899	116.448
6.3899	116.448
6.3899	116.448
6.3899	116.448
6.3899	116.448
6.3899	116.448
6.3899	116.448
5.9075	116.076
6.3899	116.448
6.3899	116.448
6.3899	116.448
6.3899	116.448
6.3899	116.448
6.3899	116.448
6.3899	116.448
6.3899	116.448
6.3899	116.448
6.3899	116.448
5.9075	116.076
5.9075	116.076
5.9075	116.076
5.9075	116.076
5.90969	116.087
5.69238	115.972
6.3899	116.448
6.3899	116.448
5.69998	115.928
6.3899	116.448
5.69238	115.972
6.0077	116.125
5.69998	115.928
6.08528	116.206
6.45958	116.459
5.9131	116.074
6.3899	116.448
5.98748	116.089
5.86238	118.098
6.16478	116.179
5.45678	118.231
5.49818	118.281
5.46862	118.188
6.16478	116.179
5.98748	116.089
5.965	116.072
5.49392	118.284
5.98748	116.089
5.49392	118.284
5.98748	116.089
6.3899	116.448
5.48865	118.211
6.39716	116.459
5.46862	118.188
5.98748	116.089
6.3899	116.448
5.9075	116.076
5.9075	116.076
5.9075	116.076
5.41144	117.963
5.99387	116.092
5.99505	116.105
6.3899	116.448
5.4988	118.282
6.3899	116.448
6.40569	116.431
6.40569	116.431
6.3899	116.448
6.3899	116.448
6.3899	116.448
6.3899	116.448
5.69381	115.978
6.40569	116.431
6.3899	116.448
5.69381	115.978
5.69381	115.978
6.3899	116.448
6.3899	116.448
6.3899	116.448
6.40569	116.431
5.47582	117.883
5.69381	115.978
5.69381	115.978
6.3899	116.448
5.69381	115.978
6.3899	116.448
5.69381	115.978
6.3899	116.448
6.3899	116.448
6.01225	116.049
6.3899	116.448
6.3899	116.448
6.3899	116.448
6.3899	116.448
6.3899	116.448
6.3899	116.448
5.69381	115.978
6.3899	116.448
6.3899	116.448
5.69381	115.978
6.3899	116.448
5.69381	115.978
6.40569	116.431
5.69381	115.978
6.3899	116.448
6.40569	116.431
6.3899	116.448
5.69381	115.978
6.3899	116.448
6.3899	116.448
6.3899	116.448
5.69381	115.978
6.3899	116.448
6.40569	116.431
6.3899	116.448
5.69381	115.978
6.3899	116.448
5.69381	115.978
6.40569	116.431
5.69381	115.978
6.3899	116.448
6.3899	116.448
6.39716	116.459
5.693	115.963
6.3899	116.448
6.3899	116.448
5.9075	116.076
6.3899	116.448
5.69381	115.978
6.3899	116.448
6.3899	116.448
6.3899	116.448
6.3899	116.448
6.3899	116.448
6.39716	116.459
5.91961	116.045
6.3899	116.448
6.3899	116.448
5.9075	116.076
5.98748	116.089
6.3899	116.448
6.3899	116.448
6.3899	116.448
5.9075	116.076
5.47409	118.204
5.46862	118.188
5.46862	118.188
5.47409	118.204
5.53757	118.297
5.98748	116.089
5.98748	116.089
5.46862	118.188
5.98748	116.089
5.99279	116.106
5.93429	116.054
6.39716	116.459
6.3899	116.448
6.39716	116.459
6.19774	116.238
6.17383	116.175
6.24601	116.24
6.24601	116.24
6.24601	116.24
6.3899	116.448
6.3899	116.448
6.38687	116.347
5.8652	118.053
6.39716	116.459
6.3899	116.448
6.3899	116.448
5.8652	118.053
6.13386	116.199
6.39716	116.459
6.3899	116.448
6.3899	116.448
6.3899	116.448
6.3899	116.448
6.39716	116.459
5.99505	116.105
6.3899	116.448
6.39716	116.459
6.3999	116.451
6.38473	116.449
6.24568	116.24
6.3999	116.449
5.90573	116.063
6.3899	116.448
6.39716	116.459
6.3899	116.448
5.848	118.051
6.3899	116.448
6.3872	116.456
6.36842	116.446
6.39716	116.459
6.39716	116.459
6.39716	116.459
6.3899	116.448
6.38773	116.435
6.39716	116.459
6.16276	116.21
6.3899	116.448
6.3899	116.448
6.39716	116.459
6.39716	116.459
6.24636	116.24
6.39716	116.459
6.3899	116.448
6.39716	116.459
6.39716	116.459
6.3899	116.448
5.90839	116.074
6.3899	116.448
6.3899	116.448
6.39716	116.459
5.9075	116.076
6.39716	116.459
5.9075	116.076
5.9075	116.076
6.13386	116.199
5.9075	116.076
5.9075	116.076
5.9075	116.076
5.9075	116.076
5.9075	116.076
6.45091	116.512
6.39716	116.459
6.70945	116.35
6.3899	116.448
6.3899	116.448
6.3899	116.448
5.9075	116.076
5.91308	116.075
6.3899	116.448
5.99505	116.105
5.9075	116.076
6.0077	116.125
5.9075	116.076
6.0077	116.125
5.9075	116.076
5.9075	116.076
6.0077	116.125
6.0077	116.125
5.98748	116.089
5.98748	116.089
5.9075	116.076
5.9075	116.076
5.9075	116.076
6.0077	116.125
5.98748	116.089
5.9075	116.076
6.3899	116.448
6.0077	116.125
6.0077	116.125
6.3899	116.448
6.0077	116.125
5.99505	116.105
6.0077	116.125
5.9075	116.076
6.3899	116.448
5.99505	116.105
6.0077	116.125
5.98748	116.089
5.85358	116.042
6.3899	116.448
6.0077	116.125
5.9075	116.076
6.0077	116.125
6.0077	116.125
6.3899	116.448
6.0077	116.125
6.0077	116.125
6.3899	116.448
5.99505	116.105
6.71281	116.35
5.99505	116.105
6.7078	116.36
5.99505	116.105
5.9075	116.076
5.99505	116.105
[truncated: 5,637 more rows]

## Sheet: Figure 2a
Seasonal influenza binding								H5 binding
H3				H1				H5N1 HA				H5N2 HA
Poultry ownership		Proximity to wild bird sightings		Poultry ownership		Proximity to wild bird sightings		Poultry ownership		Proximity to wild bird sightings		Poultry ownership		Proximity to wild bird sightings
Yes	No	Yes	No	Yes	No	Yes	No	Yes	No	Yes	No	Yes	No	Yes	No
2.64401	1.4	2.55614	0.710812	0.47	0.63	0.09	0.08	2.79	3.27	1.06	0.5	0.283031	0.04	0.171603	0.266953
1.11	2.31	2.53056	1.25054	0.24	0.5	0.31	0.49	2.74	2.81	1.03	1.8	0.59	0.15	0.13697	1.13718
2.4091	2.52041	1.03	1.66	0.62	-0.1	0.4	0.14	2.62	2.17	0.04	0.56	0.782417	0.407387	0.06	0.1
1.22	0.279582	0.34	0.13	0.07	0.85	0.66	0.71	2.62	2.13	0.11	0.1	0.34	0.172044	0.13	0.08
2.32	1.18	0.88	1	0.11	0.16	0.28	0.5	2.44	2.08	0	0.04	0	0	0.21	0.11
1.44	0.71	1.23	0.86	0.75	0.4	0.23	0.51	2.4	2.02	0.3	0.14	0.16	0.03	0.11	0.06
1.73	0.8	1.71231	1.05	0.11	1.23	0.17	0.34	2.36	1.96	0.36	0.05	-0.16	0.03	0.0744534	0.22
2.44	2.79	1.2	1.5	0.34	0.17	0.1	0.46	2.36	1.96	0.02	0.42	0	0.1	0.03	0.12
2.02	2.01	2.43	2.2	0.11	0.48	0.22	0.75	2.31	1.94	0.22	0.13	0.17	0.35	0.22	0.08
0.62	1.93862	0.06	1.94	0.22	0.61	0.54	0.32	2.2	1.93	0.09	0.58	0.33	0.607349	0.04	0.17
1.56	2.2826	1.3	0.96	0.28	0.33	0.28	0.42	2.11	1.8	0.43	0.18	0.23	0.595867	0.1	0.27
1.09	1.08	2.3324	0.33	0.28	0.29	0.45	0.24	2.1	1.76	1.2	0.05	0.22	0.18	0.178529	0.04
1.09	1.85	1.85	2.65924	0.4	0.38	0.28	0.43	2.07	1.74	0.29	0.61	0.2	0.61	0.16	0.0497141
3.36288	1.92	3.21554	2.11	0.18	0.16	0.35	0.16	1.89	1.73	0.16	0.21	0.814065	0.1	0.454646	0.19
1.25	2.49761	1.71	2.58	0.14	0.43	0.51	0.44	1.88	1.63	0.27	0.08	0.2	0.429339	0.21	0.07
0	1.62153	3.18442	2.54	0.47	0.27	-0.07	0.5	1.88	1.62	0.9	0.12	0	0.246716	0.486057	0.11
0.181756	2.64689	0.87	1.39	0.49	0.09	0.62	1.1	1.82	1.62	0.11	0.23	0.064378	0.256544	0.2	0.09
0.81	2.94646	0.12	2.43	0.25	0.57	0.19	0.62	1.82	1.62	0.08	0.25	0.23	0.222048	0.04	0.12
1.25054	2.37	1.75	2.36	0.49	-0.03	0.28	0.22	1.8	1.61	0.09	0.32	1.13718	0.06	0.27	0.15
0.38	1.68	1.66	2.49	0.22	0.16	0.55	0.34	1.79	1.61	0.35	0.13	0.13	0.12	0.11	0.1
1.11	2.50622	2.06	0.72	0.26	0.37	0.28	0.21	1.79	1.61	0.1	0.08	0.31	0.070136	0.08	0.12
0.73	1.76	2.45	0.94	0.47	0.24	0.46	0.19	1.75	1.58	0.07	0.14	0.27	0	0.09	0.12
3.35717	1.96966	1.86	1.62	0.01	0.67	0.06	0.13	1.71	1.56	0.1	0.1	0.875685	0.280471	0.04	0.1
2.56741	3.11457	1.91	1.12	0.37	0.42	0.5	0.09	1.7	1.56	0.1	0.09	0.563817	0.922673	0.02	0.11
1.48	0.0789021	2.29	1.24	0.32	0.53	0.25	0.27	1.7	1.51	0.06	0.15	0.69	0.13494	0.04	0.18
3.02308	0.163842	1.17	2.3	0.3	0.93	0.06	0.59	1.66	1.51	0.06	0.44	1.02942	0.198759	0.08	0.28
1.74302	1.4	2.03	1.71	0.67	0.35	0.53	0.33	1.64	1.5	0.06	0.06	0.341145	0.53	0.08	0.18
2.32388	0.187066	1.85	1.2	0.42	0.13	0.33	0.39	1.64	1.5	0.06	0.49	0.285878	0.214811	0.04	0.16
0.101642	1.83	1.40513	1.64	0.26	0.84	0.52	0.52	1.64	1.49	0.29	0.15	0.0914748	0.54	0.195892	0.02
1.49	2.29	0.938336	1.92	0.31	0.39	0.5	0.48	1.64	1.49	0.9	0.14	0.89	0.25	0.154266	0.09
3.00531	1.69	1.60194	2.24	0.36	0.57	0.45	0.36	1.64	1.46	0.16	0.23	0.479174	0.16	0.239203	0.15
3.22048	1.39	0.99	1.71	0.44	0.04	0.33	0.48	1.62	1.45	0.1	0.21	0.503497	0.28	0.15	0.09
0.0383341	1.87447	1.46	1.96	0.17	0.6	0.47	0.17	1.61	1.44	0.07	0.18	0.0282894	0.352161	0.06	0.08
2.69659	1.71	0.69	1.53	0.25	0.33	0.21	0.08	1.59	0.06	0.14	0.3	0.452563	0.18	0.1	0.22
2.23752	2.86864	1.95	1.09	0.15	0.22	0.51	0.64	1.58	1.42	0.04	0.14	0.177884	0.140134	0.24	0.07
2.4866	0.64	1.3	0.87	0.51	0.01	0.19	0.42	1.57	1.41	0.09	0.12	0.198779	0.11	0.1	0.12
1.77	1.09623	1.55	2.11	0.24	0.01	0.46	0.32	1.55	1.39	0.25	0.39	1.43	0.164233	0.38	0.15
1.37304	0.59	2.16	1.26	-0.06	0.39	0.91	0.21	1.53	1.38	0.05	0.5	0.167289	0.03	0.11	0.15
1.16	1.76	0.37	2.6	0.13	0.02	0.06	0.91	1.51	1.38	0.02	0.21	0.15	0.22	0.08	0.15
1.9	2.1	0	2.15	0.22	0.26	0.3	0.31	1.5	1.33	0.06	0.35	0.14	0.31	0.25	0.07
3.32159	1.89	2.09	2.32	0.38	0.07	0.59	0.16	1.48	1.3	1.09	0.17	0.80107	0.33	0.15	0.09
2.79103	1.32	0.96	1.86	0.03	0.23	0.45	0.15	1.46	1.29	0.32	0.07	0.299698	0.19	0.09	0.15
2.66659	1.88	2.19	1.72	1.57	0.69	0.38	0.47	1.45	0.09	0.45	0.22	0.0945197	0.13	0.17	0.21
1.77	1.56	0.42	1.55	0.33	0.3	0.65	0.41	1.43	1.28	0.27	0.17	0.2	0.28	0.02	0.13
2.45874	3.30152	1.44	2.44	0.43	0.04	0.75	0.65	1.4	1.26	2.4	0.16	0.369147	0.15793	0.16	0.05
0.87	2.78253	0.21	2.55	0.62	0.24	0.42	1.19	0.11	1.26	0.09	0.5	0.2	0.174979	0.06	0.28
2.03	0.759953	1.4	1.36	0.18	0.39	0.63	0.06	1.39	1.24	3.27	0.46	0.13	0.145312	0.04	0.15
2.23098	2.25	2.02	0.786673	0.38	0.26	0.11	0.33	1.38	1.24	2.31	0.62	0.510549	0.17	0.17	0.0962482
1.81	0.81	0.61	0.64	0.5	0.94	1.14	0.57	1.36	1.21	0.14	0.09	0	1.61	0.02	0.02
2.71	2.97377	0.57	2.38	0.48	0.12	0.23	0.47	1.36	1.19	0.75	0.08	0	0.470694	0.05	0.11
0.95	2.2	0.88	1.46	0.15	0.17	0.2	0.59	1.35	1.18	0.15	0.15	0.14	0.18	0.21	0.12
2.01223	1.96	0.52	1.88	0.17	-0.01	0.4	0.35	1.35	1.16	0.17	0.16	0.285748	0.07	0.18	0.07
0.089574	2.57812	1.22	1.3	0.32	0.52	0.07	0.15	1.33	1.16	2.62	0.11	0.181357	0.348759	0.34	0.14
2.30946	2.02	0.48	1.65	0.26	0.16	0.32	0.5	1.31	1.12	0.01	0.25	0.619123	0.24	0.03	0.09
2.86993	2.52478	1.12	2.14	-0.02	2.07	0.29	0.15	1.31	1.12	0.71	0.21	0.211372	0.302111	0.14	0.13
2.42	1.9133	1.46	2.74	0	0.28	0.41	0.2	1.29	1.1	0.24	0.14	0.98	0.166601	0.07	0.33
2.11	2.78818	1.62	1.88	0.26	0.18	0.3	0.69	1.27	1.09	0.15	0.09	0.63	0.134575	0.37	0.13
0.9	1.73	0.61	2.39	0.51	0.56	0.72	0.73	1.23	1.08	0.26	0.08	0.24	0	0.14	0.04
1.8	0.185671	2.01	1.36	0.17	0.29	0.38	0.26	1.23	1.05	0.18	0.05	0.09	0.194246	0.09	0.11
2.99648	2.9488	1.3	2.36	0.09	0.14	0.33	0.22	1.22	1.03	0.43	0.06	0.365024	0.169034	0.04	0.12
0.78	2.72	1.08	1.33	0.21	0.18	0.37	0.25	1.22	1.02	0.59	0.27	0	0.84	0.13	0.08
1.7	2.1257	0.33	1.3	0.22	0.19	0.21	0.64	1.22	1.02	0.22	0.01	0	0.152108	0.11	0.08
1.5547	0.0941343	1.82	0.25	0.76	0.03	0.61	0.3	1.2	1.02	0.24	0.08	0.180426	0.111191	0.11	0.07
2.89358	1.79	2.89358	1.64	0.03	0.61	0.03	0.37	1.2	1.01	1.2	0.14	0.453817	0.08	0.453817	0.11
2.3324	0.99	2.17	2.48	0.45	0.16	0.54	0.49	1.2	1	0.3	0.06	0.178529	0.18	0.06	0.21
2.80631	1.6	1.1	2.2	0.18	0.2	0.12	0.47	1.19	0.99	0.4	0.04	0.770219	0.57	0.31	0.11
2.77734	1.1799	2.02	1.27	0.27	0.3	0.38	0.38	1.18	0.98	0.41	0.21	0.720901	0.16427	0.27	0.06
1.34	2.35	1.92	0.24	0.14	0.4	0.04	0.54	1.18	0.98	0.22	0.04	0.03	0	0.04	0.01
1.18797	1.22	2.52478	0.89	0.04	0.07	2.07	0.16	1.16	0.98	1.12	0.13	0.0252008	0.09	0.302111	0.07
0.85	3.016	1.4	2.29	0.05	0.19	0.47	0.3	1.16	0.97	0.12	0.13	-0.1	0.56435	0.04	0.05
1.53	0.88	1.5	0.63	0.06	0.08	0.32	0.19	1.16	0.95	0.34	0.1	0.1	0.02	0.07	0.03
1.4525	2.93695	0.68	2.76	0.19	0.45	0.17	0.49	1.15	0.95	0.77	0.15	0.18886	0.566096	0.16	0.13
1.97	0.0853005	0.99	1.8	0.22	0	0.45	0.39	1.15	0.94	0.72	0.11	0.27	0.13049	0.07	0.28
2.26397	0.81	2.07	2.01	0.18	0.19	0.32	0.23	1.14	0.93	0.31	0.17	0.157002	0.39	0.05	0.03
3.0189	2.36327	0.84	2.6	0.34	0.2	0.64	0.94	1.12	0.93	0.25	0.11	0.260619	0.151425	0.06	0.03
2.03	3.18442	2.88259	0.4	0.52	-0.07	0.05	0.73	1.11	0.9	0.27	0.26	0.18	0.486057	0.397518	0.08
1.98	1.25539	0.76	2.31	0.25	0.92	0.52	0.66	1.1	0.9	0.12	0.13	0.06	0.159555	0.24	0.05
1.90595	1.85	0.78	1.72	0.16	0.33	0.49	0.48	1.09	0.06	0.32	0.07	0.179503	0.04	0.18	0.09
1.8954	1.37	0.66	1.27	0.04	0.04	0.67	0.65	1.09	0.9	0.04	0.08	0.162179	0.02	0.3	0.05
2.09	0.01	1.53	2.15	0.59	0.86	0.55	0.28	1.09	0.9	0.51	0.16	0.15	0.04	0.1	0.08
1.51	1.37	0.25	0.28	0.05	0.04	0.42	0.03	1.09	0.9	0.15	0.04	0.19	0	0.08	0.09
2.14	1.71306	1.35	2.73	0.32	0.79	0.24	0.45	1.09	0.9	0.43	0.1	0.32	0.421697	0.17	0.05
2.03	0.480708	1.53	0.66	0.18	0.56	0.42	0.2	1.07	0.9	0.51	0.03	0.2	0.356362	0.3	0.07
2.54272	0.778711	2.16	0.38	0.53	0.3	0.17	0.67	1.07	0.9	0.3	0.08	0.233328	0.0722381	0.12	0.05
2.82146	0.938336	2.48	0.88	0.26	0.5	0.03	0.43	1.07	0.9	0.4	0.11	0.138902	0.154266	0.23	0.09
1.94931	2.25	2.32	1.74	0.04	0.23	0.3	0.41	1.06	0.89	0.16	0.01	0.125538	0.12	0.21	0.05
2.55614	2.49728	2.17	2.09	0.09	0.92	0.27	0.59	1.06	0.88	0.19	0.18	0.171603	0.101289	0.23	0.04
2.53056	2.3	1.98	0.35	0.31	0.19	0.36	0.59	1.03	0.88	0.08	0.12	0.13697	0.15	0.02	0
0.8	1.56588	2.25	0.04	0.26	0.05	0.18	0.31	1.03	0.88	0.18	0.04	0	0.123895	0.21	0.02
1.91	1.98	0.8	0.07	0.07	0.25	0.2	0.61	1.03	0.87	0	0.07	1.63	0.06	0.04	0.05
1.74	-0.05	1.16	2.84	0.25	0.26	0.48	0.37	1.01	0.87	0	0.1	0.21	0	0.1	0.03
1.9	1.15	0.49	2.3	0.17	0.02	0.19	0.06	1.01	0.87	0.08	0.03	0.23	0	0.08	0.03
1.75	1.96238	0.17	1.85	0.14	0.02	0.23	0.26	1.01	0.86	0	0.08	-0.01	0.674536	0.14	0.03
1.09	2.83	1.25	2.03	0.18	0.17	0.33	0.54	0.99	0.86	0.86	0.06	0.06	0.02	0.24	0.07
1.49	1.25	1.4	2.4	0.24	0.33	0.18	0.54	0.99	0.86	0.18	0.01	0.07	0.24	0.2	0.08
2.35	2.12	0.31	1.55	0.36	0.33	0.01	0.44	0.99	0.85	0.03	0.06	0.14	0.25	0.08	0.08
1.77	1.16	1.94	1.72	0.57	0.19	0.8	0.29	0.98	0.83	0.14	0.02	0.39	0.23	0.1	0.02
1.5	1.68	1.33	0.96	0.03	0.03	0.33	0.51	0.98	0.83	0.13	0.27	-0.04	0.08	0.16	0.16
1.19	1.99	1.14	1.12	0.12	0.58	0.25	0.65	0.95	0.82	0.13	0.01	0.4	0.11	0	0.09
1.8959	1.86	1.53	0.07	0.26	0.62	0.66	0.44	0.93	0.8	0.44	0.1	0.0675444	0.87	0.03	0.01
1.06	0.02	1.71	1.53	0.31	0.18	-0.03	0.5	0.93	0.8	0.06	0.09	0.14	0	0.04	0.06
0.6	1.53434	0	1.97	0.19	0.42	0.59	0.65	0.92	0.79	0.26	0.13	0.09	0.511683	0.02	0.12
0.15	1.53729	1.53	2.38	0.47	0.39	0.1	0.47	0.9	0.78	0.21	0.11	1.04	0.172251	0.01	0.04
2.50791	0.68	1.46	2.84	-0.04	0.17	0.11	0.32	0.9	0.77	0.29	0.1	0.117156	0.16	0.06	0.09
2.83	0.21	2.1	2.07	0.25	0	0.21	0.39	0.89	0.77	0.16	0.1	0	0.04	0.12	0.09
0.12241	2	0.01	2.38962	0.1	0.07	0.86	0.59	0.88	0.77	0.9	0.11	0.174191	-0.09	0.04	0.090438
0.14	1.88	0.72	2.81	0.25	0.64	0.29	0.19	0.87	0.76	0.04	0.05	0.08	0.83	0.06	0.05
0.56	0.63	1.33	0.734017	0.23	0.45	-0.01	0.81	0.87	0.76	0.13	0.3	0	0.67	0.24	0.114726
1.81	1.16	0.72	1.95	0.24	0.11	0.09	0.54	0.86	0.76	0.14	0.26	0.02	0.2	0.01	0.05
0.738741	1.75624	0.8	1.96966	0.23	0.55	0.42	0.67	0.86	0.76	0.11	1.56	0.08172	0.144395	0.03	0.280471
0	0.3	1.53	0.7	0.17	0.2	0.13	0.37	0.85	0.75	0.1	0.24	0	0.02	0.17	-0.06
2.3	1.78	0.07	-0.01	-0.01	0.11	0.31	0.42	0.85	0.74	0.36	0.14	0.21	-0.03	0.11	-0.02
1.08	0.14	1.3	0.08	0.08	0.65	0.45	0.78	0.85	0.74	0.02	0.08	0.17	0.35	0.14	0.08
1.82	0.59	1.64	0.34	0.07	0.29	0.23	0.47	0.84	0.73	0.13	0.05	0.15	0.34	0.13	0.09
2	0.92	1.09	0.38	0.22	0.21	0.29	0.74	0.84	0.73	0.16	0.05	-0.03	0.05	0.77	-0.09
1.13	2.83605	1.68	0.72	0.03	0.42	0.06	0.34	0.84	0.72	0.42	0.43	0	0.341537	0.25	0.35
1.68	0.47	1.8	0.54	0.29	0.05	0.29	0.22	0.84	0.72	0.51	0.06	0.15	-0.05	0.17	-0.07
2.42816	0.99	2.72	1.7	1.06	0.45	0.18	0.19	0.84	0.72	1.02	0.1	0.123235	0.07	0.84	0.06
0	2.31	0.6	0.07	0.3	-0.01	0.37	0.69	0.06	0.72	0.06	0.19	0.25	0.07	0.08	0.09
1.84394	1.67	1.63	0.7	0.35	0.24	0.3	0.09	0.82	0.71	0.04	0.04	0.306881	0.26	0.25	0.05
2.71894	0.67	0.59	1.06	0.47	0.18	0.42	0.05	0.79	0.71	0.08	0.26	0.388334	0.49	0.07	0.19
1.43	0.63	0.71	0.94	0.26	0.23	0.4	0.12	0.79	0.7	2.02	0.44	0.38	0.1	0.03	0.21
2.18	2.22	0.81	0.9	0.55	0.1	0.44	0.86	0.79	0.69	0.15	0.07	0.09	-0.09	0.19	-0.07
0.96	0.19	1.83	1.32	0.1	0.76	0	0.23	0.79	0.69	0.25	1.29	0.2	0.26	0.04	0.19
2.17	0.62	2.39	2.25	0.24	0.82	0.27	1.01	0.78	0.69	0.52	0.11	0.07	0.07	0.24	0.1
0.89	1.81	2.52041	0.6	0.26	0.05	-0.1	0.22	0.78	0.67	2.17	0.18	0.31	0.54	0.407387	-0.02
1.51	1.31	1.78	0.22	0.18	0.46	0.49	0.32	0.77	0.67	-0.01	0.18	0.27	0.18	0.01	0
2.45	2.53	1.09	0	0.32	0.45	0.28	0.28	0.77	0.67	2.1	0.15	0.09	0.13	0.22	0.02
0.37	0.47	2.73	1.84	0.06	0.93	0.36	0.3	0.02	0.67	0.09	0.62	0.08	0.21	0.01	0.08
1.29	2.98293	0.62	0.99	0.11	0.46	0.82	0.41	0.76	0.67	0.69	0.19	0	0.16524	0.07	-0.08
1.20621	1.68	1.09	0.5	0.61	0.15	0.4	0.28	0.76	0.66	2.07	0.2	0.129467	0.18	0.2	0.09
1.71	1.30902	1.16	1.44	0.64	0.01	0.66	0.34	0.75	0.65	0.15	0.05	0.09	0.246153	0.13	0.16
0.57	2.55	1.6	0.52	0.23	0.03	0.34	1.62	0.75	0.65	0.05	0.02	0.05	0.27	0.04	0.05
1.95	1.23	0.0853005	0.86	0.26	0.44	0	0.23	0.75	0.65	0.94	0.44	0.07	0.29	0.13049	0.29
2.73	1.72	1.83	0.84	0.37	0.55	0.36	0.08	0.74	0.65	0.42	0.3	0.04	0.69	0.19	-0.06
1	1.01	2.44262	1.24	0.17	0.08	0.44	0.3	0.74	0.65	0.47	0.12	-0.06	0.35	0.379061	-0.07
2.73646	1.52	2.39	1.45	0.45	0.45	0.35	0.08	0.74	0.65	0.3	0.1	0.341482	0.03	0.2	0.15
1.8	2.53	2.34	1.17	0.45	0.05	0.26	0.5	0.73	0.65	0.44	0.04	0.3	0	0.07	0.12
1.72	1.57	0.62	1.26	0.56	0.64	0.22	0.33	0.72	0.65	2.2	0.62	0.1	0.46	0.33	0.03
2.36	0.02	1.12	1.77	0.49	0.13	0.23	0.42	0.72	0.64	0.26	0.22	0	-0.02	0.02	0.02
1.13	1.6	2.30946	1	0.41	0.29	0.26	0.17	0.72	0.64	1.31	0.74	0.13	0.25	0.619123	-0.06
1.12	0.73	2.03	0	0.29	0.14	0.37	0	0.71	0.63	0.34	0.19	0.14	0.2	0.12	0.15
2.16	2.14	2.35	1.72	0.22	0.46	0.4	0.05	0.71	0.63	0.98	0.15	-0.11	0	0	0.15
1.82103	0.45401	2.79103	0.2	0.23	0.56	0.03	0.27	0.71	0.62	1.46	0.12	0.189508	0.080559	0.299698	0.04
2.17	1.79	0.16	2.61	0.28	0.25	0.33	0.56	0.7	0.62	0.38	0.1	0.17	0.16	0	0.07
1.35	1.26	1.13	2.42	0.39	0.33	0.03	0.19	0.7	0.62	0.84	0.16	-0.01	0.03	0	0.12
1.92	2.0497	2.71894	1.6	0.2	0.19	0.47	0.36	0.7	0.61	0.79	-0.01	0.08	0.44796	0.388334	0.18
0.59	2.65924	2.68	1.59	0.48	0.43	0.16	0.33	0.69	0.61	0.16	0.11	0.31	0.0497141	0.03	0.02
1.96021	1.35	0.77	1.08	0.39	0.59	0.8	0.29	0.68	0.06	0.34	1.76	0.729343	0.23	-0.01	0.18
2.16	1.79	1.28	1.25	0.41	0.28	0.21	0.67	0.67	0.59	0.17	0.14	0.59	0.07	-0.01	0.08
1.43	2.18	1.20621	0.56	0.26	0.34	0.61	0.23	0.67	0.59	0.76	0.87	1.49	0.24	0.129467	0
1.56	1.08	1.17	0.79	0.09	0.37	0.21	0.16	0.67	0.59	0.27	0.4	0.14	0.13	0.02	0.03
1.43	1.77	2.32	0.67	0.49	0.1	0.11	0.39	0.66	0.59	2.44	0.31	0.17	0.06	0	0.17
0.34	1.16	1.73	0.64	0.33	0.75	0.38	0.12	0.66	0.59	0.08	0.17	0.05	0.19	0.1	0.08
1.73	0.68	2.08	0	0.37	0.15	0.19	0.47	0.66	0.19	0.56	1.88	0.37	0.31	0.06	0
1.18	0.97	2.34	0.77	0.31	-0.01	0.18	0.13	0.66	0.07	0.04	0.16	0.84	0.1	0.04	0.12
0.84	0.26	1.03	1.65	0.12	0.49	0.75	0.04	0.66	0.58	0.15	0.3	0.1	0	0.07	-0.02
1.17675	2.52	2.22	1.22	0.21	-0.01	0.13	0.22	0.65	0.58	0.05	0.15	0.100078	0.15	0.18	0.2
-0.05	3.07068	1.66	-0.05	0.32	0.2	0.13	0.32	0.04	0.57	0.11	0.04	0.05	0.378432	0.04	0.05
1.43	1.28	2.18314	2.66659	-0.04	0.3	0.2	1.57	0.63	0.57	0.46	1.45	-0.17	0.34	0.332703	0.0945197
0.778454	2.32	1.64	1.1799	0.16	0.05	0.13	0.3	0.63	0.57	0.21	0.98	0.212371	0	0.23	0.16427
2.11686	1.33	1.7	3.07068	0.11	0.22	0.28	0.2	0.63	0.56	0.26	0.57	0.152172	0.16	0.01	0.378432
0.786673	1.66	0.43	0.155614	0.33	0.14	0.38	0.31	0.62	0.56	0.09	0.28	0.0962482	0.1	0.63	0.179911
1.61	0.37	1.18	0.36	0.21	0.35	0.5	0.9	0.62	0.56	0.1	0.19	0.17	0.04	0.17	0.02
1.89	1.78	1.54	1.23	0.56	0.23	0.32	0.45	0.62	0.55	0.33	0.23	0.1	0.33	0.05	-0.02
1.84	2.82	0.89	2.35	0.3	0.11	0.21	0.26	0.62	0.55	0.21	0.27	0.08	0.12	0.15	0
1.23	1.66	2.79	1.87447	0.63	0.91	0.17	0.6	0.62	0.55	1.96	1.44	0.06	0.07	0.1	0.352161
0.55	1.29	2.13	0.85	0.23	0.55	0.42	0.84	0.62	0.54	0.1	0.09	0.1	0.58	0.09	0.11
0.55	0.41	1.52	0.43	0.35	0.27	0.38	0.66	0.62	0.54	0.28	0.08	0.08	0.09	0.04	0.37
2.19699	1.76	1.23	2.83	0.42	0.19	0.6	0.25	0.62	0.54	0.1	0.89	0.350017	0.01	0.08	0
1.93	1.07	0.55	0.96	0.3	0.49	0.44	0.58	0.61	0.54	0.12	0.54	0	0.02	-0.01	0.05
1.23	1.82	0.59	0.6	0.7	0.04	0.4	0.17	0.61	0.54	0.12	0.07	0.12	0.16	0.03	0.09
0.44	0.96	1.51	0.18	0.26	0.58	0.18	0.61	0.61	0.54	0.77	0.28	0.06	0.05	0.27	0.12
1.55	2.32	1.85	1.03	0.45	0.2	0.66	0.21	0.61	0.54	0.32	0.49	0.07	0.58	0.06	0.08
-0.02	3.19	1.56	1.57	0	0.23	0.3	0.36	0.61	0.53	1.28	0.37	0.04	0.16	0.28	0.06
2.96503	2.04	1.85	1.62	0.14	0.34	0.38	0.34	0.6	0.53	1.74	0.21	0.265518	0.1	0.61	0
1.48	0.64	0.03	1.16	0.37	0.07	0.65	0.13	0.6	0.53	0.12	1.51	0.64	0.1	0.27	0.15
1.69	2.29	1.77	2.53	0.18	0.38	0.57	0.05	0.6	0.53	0.98	0.65	0	0.27	0.39	0
3.02569	1.91	1.98	1.74	0.83	0.26	0.25	0.82	0.6	0.53	0.87	0.11	0.333671	0.17	0.06	0.18
0.33	2	1.09	1.51	0.21	0.22	0.3	0.61	0.22	0.53	0.11	0.13	0.11	0.56	0.06	0.02
1.52	0.02	2.03	2.78818	0.34	0.51	0.18	0.18	0.59	0.52	1.07	1.09	-0.03	0	0.2	0.134575
0.02	2.39	0.62	1.06	0.06	0.27	0.36	0.59	0.59	0.52	0.35	0.47	0.12	0.24	0.05	0.05
0.57	0.93	0.67	0.51	0	0.14	0.18	-0.13	0.59	0.52	0.71	0.12	0.1	0.11	0.49	0.13
0.89	1.71	1.96	0.82	0.28	0	-0.01	0.08	0.58	0.52	1.16	0.1	0.29	0.2	0.07	0.02
1.8	0.85	2.17	0.95	0.51	0.37	0.33	0.46	0.58	0.52	0.19	0.17	0.15	0.08	0.06	0.27
1.94	1.38	-0.05	1.49	0.32	0.22	0.26	0.56	0.58	0.13	0.87	0.36	0.17	0.08	0	0.23
1.42	0	0.63	0.79	0.21	0.08	0.31	0.58	0.58	0.51	0.21	0.35	0	0	0.06	0.17
1.19	1.86	3.32159	0.62	0.15	0.33	0.38	0.34	0.57	0.51	1.48	0.08	-0.1	0.03	0.80107	0.07
1.08	2.34	1.92	1.31	0.27	0.55	0.22	0.21	0.57	0.51	0.12	0.19	0.26	0.28	0.09	0.22
0.95	1.7	0.8	0.34	0.15	0.62	0.47	0.32	0.57	0.51	0.12	0.33	-0.04	0.12	0.04	0.04
1.21337	2.29	2.53	0.55	-0.01	0.13	0.12	0.23	0.57	0.51	0.22	0.62	0.236475	0.04	0.09	0.1
1.18446	0.09	2.72	0.47	0.16	-0.04	0.09	0.93	0.56	0.51	0.04	0.67	0.389534	0.09	0.11	0.21
2.37	1.8	2.56	0.53	0.11	0.29	0.43	-0.1	0.56	0.51	0.1	0.49	0.09	0.17	0.07	0.09
1.01	0.93	0.149307	1.08	0.24	0.29	0.18	0.08	0.56	0.01	0.28	0.85	0.16	0.29	0.15637	0.17
0.87	1.26	1.78	0.89	0.93	0.21	0.25	0.26	0.56	0.5	0.26	0.78	0.17	0.15	0.08	0.31
2.08	2.69	2.33	1.35	0.19	0.7	-0.05	0.59	0.56	0.5	0.09	0.06	0.06	0.01	-0.01	0.23
0.7	1.66	3.13	1.33	0.35	0.21	0.31	0.22	0.18	0.5	0.12	0.56	0.01	-0.09	0.22	0.16
0.13	1.04087	1.19	2.06	0.56	0.61	0.15	0.34	0.56	0.49	0.31	0.09	0.02	0.0630836	0.11	0.08
1.7	2.27	1.03252	0.99	0.81	0.57	0.34	0.16	0.56	0.49	0.3	1	0.318531	0.16	0.121298	0.18
0.055591	1.2	2.94646	0.92	0.41	0.39	0.57	0.23	0.55	0.49	1.62	0.37	0.114091	0.16	0.222048	0.15
0.48	2.62	0.279582	0.55	0.69	0.16	0.85	0.16	0.55	0.49	2.13	0.09	0.15	0.28	0.172044	0.05
2.52	1.01	2.54272	0.97	0.2	0.19	0.53	0.22	0.55	0.49	1.07	0.48	0.13	0.28	0.233328	0.27
2.25	0.217714	2.64401	0.28	0.18	0.4	0.47	0.45	0.18	0.48	2.79	0.34	0.21	0.273692	0.283031	0.11
1.19244	0.97	2.02	0.71	0.03	0.22	0.16	0.06	0.55	0.48	0.19	0.1	0.0830817	0.27	0.08	0.08
1.1682	2.61	2.36	1.16	0.23	0.14	0.48	0.5	0.54	0.48	0.13	0.39	0.477229	0.11	-0.02	0.08
0.94	1.43	1.52	1.29	0.41	0.3	0.04	0.44	0.54	0	0.23	0.09	0.09	0.08	0.14	0.05
0.9	1.37	1.01	0.46	0.15	0.87	0.21	0.05	0.54	0.48	0.17	0.27	0.09	0.54	-0.03	0.26
0.62	2.23	1.83	1.34	0.33	0.19	0.62	0.29	0.14	0.48	0.21	0.2	0.02	0.08	-0.01	0.15
0.78	0.64	1.92	0.68	0.43	0.18	0.38	0.14	0.54	0.48	0.16	0.05	-0.1	0.24	0.1	0.24
2.57488	2.46	1.53729	0.66	0.39	0.9	0.39	0.22	0.53	0.48	0.78	0.03	0.322908	0.29	0.172251	0.05
0.98	1.76	2.18	1.5	0.2	1.01	0.55	0.56	0.53	0.48	0.79	0.25	0.14	0.06	0.09	0.07
0.54	2.25896	2.12	0.6	0.39	0.89	0.43	0.23	0.53	0.47	0.07	0.35	-0.01	0.21571	-0.03	0.08
2.18463	0.65	2.24	0.44	0.4	0.38	0.09	0.26	0.53	0.47	0.14	0.61	0.185075	0.22	0.03	0.06
2.32	1.06	1.92	1.4	0.18	0.59	0.19	0.33	0.52	0.47	0.25	0.37	0.02	0.05	0.23	0.3
1.53	1.49	1.73	0.38	0.42	0.76	0.02	0.23	0.51	0.47	0.04	0.36	0.3	0.16	0.22	0.34
0.86	2.48	1.22	1.71	0.24	0.18	0.31	0	0.51	0.47	0.37	0.52	-0.04	0.1	0.09	0.2
1.53	1.52	0.73	1.11	0.55	0.19	0.14	0.53	0.51	0.47	0.63	0.21	0.1	0.08	0.2	0.13
2.36	1.33	2.41	-0.02	0.43	0.17	0.3	0	0.51	0.47	0.3	0.61	0.37	0.27	0.55	0.04
0.25	1.67	1.51	0.47	0.02	0.29	0.08	0.95	0.02	0.47	0.3	0.32	0.08	0.04	0	0.22
1.63	1.5	1.02	0.37	0.31	0.21	0.12	0.16	0.5	0.47	0.14	0.47	-0.01	0.4	0.05	0.14
0.41	2.44262	1.69	0.97	0.85	0.44	0.12	-0.01	0.5	0.47	0.09	0.07	0.03	0.379061	0.02	0.1
1.42	2.55327	0.61	0.68	0.6	0.47	-0.03	0.15	0.5	0.46	0.19	0.19	0.1	0.166287	0.05	0.31
1.61	1.62	1.59	1.69	0.08	0.59	0.11	0.14	0.5	0.46	0.09	0.39	0.01	0.13	0.35	0.11
0.04	1.21	1.41	1.22	0.14	0.09	0.36	0.42	0.5	0.45	0.48	0.36	0.01	0.36	0.07	0
1.53	0.65	2.51	1.43	0.18	0.56	0.32	0.15	0.5	0.45	0.31	0.37	0.1	0.06	0.28	0.11
1.77	2.19	1.97	1.71	0.46	0.38	0.22	0.25	0.5	0.45	1.15	0.24	0.46	0.17	0.27	0.08
2.55	1.51	0.53	0.64	1.19	0.2	0.25	0.18	0.5	0.45	0.1	0.48	0.28	-0.08	0.34	0.24
0.710812	3.12	2.42	1.44	0.08	0.05	0	0.25	0.5	0.44	1.29	0.27	0.266953	0.31	0.98	0.14
0.646371	1.59	1.71	0.82	0.29	0.26	0.11	0.68	0.49	0.06	0.15	0.04	0.272952	0.21	0.13	0.05
0.69	2.34	0.13	1.59	0.16	0.26	0.6	0.24	0	0.44	0.3	0.35	0.08	0.07	0	0.34
2.61	1.65	1.44	0.91	-0.06	0.13	0.03	0.23	0.49	0.44	0.34	0.37	0.11	-0.09	0.4	0.15
1.03	1.28	0.92	1.5	0.21	0.47	0.29	0.35	0.49	0.44	0.08	0.16	0.08	0.17	0.12	0.12
0.73	0.88	1.71	1.76	0.46	0.04	0.56	0.24	0.49	0.44	0.29	1.58	0.18	0.01	0.07	0
0.53	1.22	2.04	1.39	-0.1	0.35	0.7	0.33	0.49	0.44	0.13	0.33	0.09	0.09	0.25	0.16
1.45	2	1.54	1.49	0.13	0.4	0.2	0.48	0.49	0.44	0.15	0.05	-0.19	0.11	0.11	0.01
0.844596	2.3	2.26	1.57	0.17	0.59	0.58	0.17	0.49	0.44	0.09	0.33	0.149903	0.28	0.08	0.14
0.599685	1.65317	1.47	2.11	0.08	0.48	0.3	0.77	0.48	0.43	0.15	0.17	0.177511	0.356477	0.14	0.2
0.2	0.97	0.21	2.02	0.14	0.5	0.1	0.38	0.48	0.43	0.19	0.08	0.15	0.11	0.03	0.17
1.67	0.32	1.81	1.43	0.43	0.55	0.5	0.53	0.48	0.43	1.36	0.08	0.05	0.03	0	0.16
1.39	0.38	2.31	1.15	0.35	0.38	0.5	0.48	0.48	0.43	2.81	0.07	0.07	0.11	0.15	0.03
2.07	2.04	1.28	0.37	0.64	-0.06	0.62	0.35	0.48	0.43	0.24	0.56	0.12	0.07	0.1	0.04
1.41	0.72	2.44	1.41	0.36	0.29	0.34	0.25	0.48	0.04	2.36	0.08	0.07	0.06	0	0.24
1.42	0.8	1.72	1.49	0.18	0.42	0.45	0.76	0.47	0.11	0.1	0.47	0.42	0.03	0.19	0.16
0.37	0.95	1.78	0.93	0.16	0.51	0.49	0.04	0.47	0.43	0.16	0.02	0.14	0.13	0.09	0.11
0.02	0.48	1.68	1.94	0.03	0.11	0.17	0.2	0.47	0.43	0.16	0.38	0	0.07	0.18	0.15
1.75545	2.14	0.97	0.1	0.05	0.48	0.39	0.39	0.47	0.43	0.24	0.27	0.11692	0.57	0.07	0.21
1.73	1.8474	0.47	2.3	0.34	0.32	0.19	0.36	0.46	0.42	0.07	0.07	0.02	0.226764	0.18	0.17
1.36	1.29	1.69	2.3	0.06	0.54	0.17	0.15	0.46	0.12	0.23	0.16	0.15	0.04	0.05	0.04
1.3	1.5	1.73	1.85	0.41	0.46	0.37	0.25	0.46	0.42	0.66	0.24	0.23	0.12	0.37	0.11
2.5	1.31	1.49	2.59	0.08	0.49	0.44	0.19	0.46	0.42	0.21	0.11	0.12	0.11	0.07	0.1
2.83	0.05	0.55	1.94	0.2	0.37	0.04	0.22	0.46	0.42	0.09	0.13	0.04	0.32	0.06	0.05
0.720357	1.83	0.24	2.3	0.71	0.36	0.53	0.11	0.46	0.42	0.26	0.14	0.159263	0.19	0.05	0.33
2.18314	1.21	2	2.51	0.2	0.21	0.22	0.52	0.46	0.42	0.16	0.02	0.332703	0.14	0.07	0.15
1.73	1.68	2.32388	1.52	0.18	0.06	0.42	0.19	0.45	0.42	1.64	0.47	0.08	0.25	0.285878	0.08
1.27	0.141963	0.187066	2.05	0.59	0.57	0.13	0.34	0.11	0.42	1.5	0.22	0.12	0.203058	0.214811	0.09
0.632228	1.48076	2.23752	2.54	0.85	0.63	0.15	0.26	0.45	0.42	1.58	0.27	0.243364	0.240175	0.177884	0.09
2.41767	2.02	2.78253	0.62	0.05	0.38	0.24	0.26	0.44	0.41	1.26	0.02	0.201031	0.27	0.174979	0.21
0.94	2.39	2.49728	2.27	0.12	0.45	0.92	0.98	0.44	0.41	0.88	0.41	0.21	0.26	0.101289	0.25
1.53	0	1.96238	0.99	0.66	0.41	0.02	0.87	0.44	0.41	0.86	0.04	0.03	0	0.674536	0.12
1.7	1.1	1.71306	0.92	0.35	0.12	0.79	0.48	0.44	0.4	0.9	0.06	1.03	0.31	0.421697	0.05
0.86	2.03	1.32	0.35	0.23	0.43	0.36	0.08	0.44	0.4	0.16	0.02	0.29	0.38	0.1	0.16
0.03	0.98	0.15	0.36	0.53	0.32	0.1	0.25	0.44	0.18	0.01	0.42	0.1	0.14	0.16	0.15
1.32	0.79	0.9	2.05	0.22	0.16	0.19	0.33	0.44	0.4	0.35	0.33	0.27	0.03	0.05	0.07
0.72	1.28519	-0.01	0.9	0.34	-0.02	0.14	0.51	0.43	0.39	0.24	1.23	0.35	0.211085	0.14	0.24
1.26	1.17	2.71	0.51	0.5	0.2	0.27	0.52	0.43	0.39	0.12	0.21	0.13	0.48	0.14	0.07
1.7	1.02	1.14	0.47	0.25	0.55	-0.01	0.52	0.43	0.39	0.16	0.1	0.24	0.22	0.16	0.17
1.3	1.16	0.08	2.1	0.33	0.5	0.5	0.34	0.43	0.39	0.01	0.2	0.04	0.08	0.07	0.45
0.75	1.61	0	0.57	0.46	0.1	-0.02	0.07	0.43	0.39	0.12	0.27	0.05	0.04	-0.05	0.19
1.35	0.9	2	0.32	0.24	0.17	0.21	0.55	0.43	0.39	0.07	0.43	0.17	0.26	0.33	0.03
1.3	0.94	1.49	0.13	0.28	0.09	0.16	0.58	0.43	0.39	0.14	0.38	0.1	0.12	0.05	0.07
1.33183	1.18	0	1.09	0.01	0.08	-0.18	0.39	0.43	0.39	0.15	0.24	0.411162	0	-0.04	0.21
0.0603462	0.96	0.42	0.37	0.25	0.37	0.1	0.5	0.43	0.39	0.16	0.14	0.277035	0.34	0.08	0.13
1.18752	0.51	1.33	1.46	0.58	0.52	0.31	0.33	0.42	0.38	0.14	0.28	0.0991403	0.08	0.28	0.27
0.36	1.53	2	1.42	0.25	0.19	0.19	0.6	0.42	0.38	0.41	0.5	0.15	0	0.61	0.1
1.93	0.16	2.35	2.16	0.44	0.33	0.51	0.41	0.42	0.38	0.39	0.67	0.25	0	0.04	0.59
0.57	1.94	1.77	0.64	0.24	0.2	0.46	0.07	0.42	0.38	0.5	0.53	0.08	0.15	0.46	0.1
1.91	2.31	0.44	2.47	0.23	0.28	0.24	0.45	0.42	0.38	0.1	0.09	0.23	0.11	0.16	0.08
0.0399646	0.51	1.94	1.58	0.54	0.22	0.23	0.18	0.41	0.38	0.19	0.23	0.0949059	0.13	-0.01	0.15
1.56	2.23	0.77	0.95	0.41	0.22	0.27	0.54	0.41	0.38	0.12	0.23	0.19	0.31	0.3	0.29
1.91	1.96	1.37	1.51	0.31	0.19	0.43	0.05	0.41	0.38	0.16	0.08	0.16	-0.01	0.12	0.04
0.73	2.1	1.93	0.48	0.4	0.21	0.3	0.69	0.41	0.38	0.61	0.55	0.14	0.15	0	0.15
2	0.04	2.05	2.34	0.19	0.8	0.3	0.55	0.41	0.12	0.13	0.51	0.61	0.02	0.17	0.28
2.27	2.27827	0.92	-0.05	0.98	0.21	0.65	0.46	0.41	0.37	0.27	0.13	0.25	0.0397564	0.34	0.06
1.92	1.16	0.77	1.18	0.57	-0.03	0.78	0.39	0.4	0.37	0.12	0.09	0.14	0.05	0.1	0.16
2.48	0.14	2.19	0.04	0.03	0.11	0.58	0.14	0.4	0.37	0.32	0.5	0.23	0.12	0.06	0.01
1.27	1.4	2.46	0.71	0.1	0.33	0.36	0.66	0.4	0.37	0.21	0.22	0	0.3	0.22	0.07
1.69	1.57	1.65	0.22	0.14	0.36	0.47	0.42	0.39	0.37	0.19	0.37	0.11	0.06	0.36	0.12
0.08	2.18599	0.13	2.16	0.16	0.38	0.56	0.52	0.39	0.37	0.56	0.38	0.29	0.451614	0.02	0.38
1.24	0.83	1.54	0.33	0.27	0.3	0.48	0.58	0.39	0.36	0.27	0.1	-0.14	0	0.25	0.22
2.11	1.16	2.41	1.13	0.32	0.15	0.68	0.41	0.39	0.36	0.33	0.72	0.15	0.2	0.46	0.13
2.19	0.38	3.11457	2.29	0.75	0.23	0.42	0.65	0.39	0.36	1.56	0.34	0.07	0.34	0.922673	0.19
2.35	1.03	3.02308	0.92	0.51	0.31	0.3	0.21	0.39	0.31	1.66	0.73	0.04	0.14	1.02942	0.05
1.52	1.71231	2.13615	1.98	0.34	0.17	-0.06	0.2	0.39	0.36	0.29	0.12	0.15	0.0744534	0.217809	0.12
0.84	2.13	2.69659	1.56	0.29	0.45	0.25	0.24	0.39	0.35	1.59	0.17	-0.07	0.1	0.452563	0.08
0.73	0.9	2.4091	0.25	0.4	0.19	0.62	0.53	-0.03	0.35	2.62	0.22	0.07	0.05	0.782417	0.05
1.52	1.21	0.1	-0.05	0.04	0.14	0.17	0.35	0.23	0.35	0.16	0.34	0.04	0.15	0.05	0
0.13	1.29	0.57	0.26	0.58	0.34	0.24	0.49	0.38	0.35	0.42	0.58	0.07	0.76	0.08	0
1.73	0.82	0.08	1.68	0.25	0.19	0.45	0.29	0.38	0.35	0.17	0.84	0.19	0.35	0.03	0.15
1.67	2.41	2.73	2.83	0.65	0.2	0.09	0.2	0.38	0.35	0.07	0.46	0.19	0.24	0.04	0.04
2.16	1.49	1.27	0.96	0.52	0.27	0.12	0.37	0.38	0.35	0.33	0.39	0.38	0.12	0	0.34
1.31	2.15	0.95	1.93	0.4	0.31	0.67	0.44	0.38	0.35	0.2	0.42	0.05	0.07	0.16	0.25
1.06	3.13	0.75	2.14	0.62	0.31	0.6	0.12	0.38	0.12	0.02	0.27	0.05	0.22	0.11	0.17
1.34	2.7	2.68	1.73	0.31	0.26	0.3	0.25	0.38	0.35	0.27	0.38	0.15	0.14	0.41	0.19
2.64	1.42239	2.59	1.75624	0.51	0.24	0.5	0.55	0.38	0.35	0.24	0.76	0	0.333612	0.24	0.144395
2.00723	0.97	2	2.3	0.11	0.68	0.4	0.22	0.37	0.34	0.44	0.35	0.0893987	0.04	0.11	0.11
0.01	-0.01	1.98	2.03	0.33	0.4	0.28	0.22	0.37	0.34	0.18	0.27	0.03	0.02	0.04	0.14
0.92	1.61	0.52	1.47	0.23	0.49	0.51	0.17	0.37	0.34	0.22	0.27	0.15	0.14	0.03	0.15
1.43	1.86	1.99	1.2	0.15	0.73	0.58	0.18	0.37	0.34	0.82	0.24	0.11	-0.01	0.11	0.1
2.76	0.72	1.79	1.19	0.11	0.21	0.43	0.29	0.05	0.34	0.06	0.22	0.02	0.33	0.12	0.11
0.8	1.88	0.62	2.68	0.63	0.04	0.82	0.64	0.37	0.34	0.1	0.13	0.25	0.08	0.43	0.32
1.22	1.15	1.21	2.32	0.31	0.32	0.14	0.55	0.37	0.34	0.35	0.22	0.09	0.11	0.15	0.07
0.22	2.01	2.06	2.19	0.42	0.33	0.85	0.75	0.37	0.13	0.08	0.39	0.12	0.1	0.08	0.07
0.91	1.83054	2.35	1.25	0.23	0.08	1.62	0.43	0.37	0.34	0.29	0.36	0.15	0.147051	0.1	0.06
1.86	1.68	1.48	1.48	0.45	0.46	0.34	0.29	0.14	0.33	0.26	0.33	0.08	0.09	0.2	0.09
1.22	2.25	2.04	0.72	0.42	0.57	0.48	0.47	0.36	0.33	0.23	0.28	0	0.05	0.11	0.11
1.41	1.87	1.28	1.79	0.32	0.2	0.47	0.38	0.36	0.33	0.44	0.13	0.2	0.43	0.17	0.1
1.38	2.69	2.62	0.7	0.2	0.13	0.16	0.35	0.36	0.33	0.49	0.18	0.16	0.07	0.28	0.01
2.34	1.26	0.15	1.69	0.65	0.33	0.38	0.18	0.36	0.33	0.08	0.6	0.18	0.1	0.13	0
1.05	1.02	2.7	1.49	0.16	0.25	0.26	0.31	0.36	0.33	0.35	1.64	0.04	0.24	0.14	0.89
0.94	1.08	2	1.7	0.36	0.09	0.16	0.35	0.36	0.07	0.05	0.44	0.41	0	0.22	1.03
0.07	1.96	3.1	0.61	0.31	0.3	0.07	0.41	0.36	0.33	-0.03	0.29	0.11	0.11	0.06	0.13
1.49	1.36	0.03	1.44	0.56	0.19	0.41	0.28	0.36	0.33	0.27	0.29	0.23	0.11	0.13	0.1
1.29	1.44	2.73	1.75	0.15	0.27	0.37	0.21	0.36	0.33	0.74	0.2	0.07	0.08	0.04	0.14
0.54	1.27	2.81	1	0.03	0.12	0.38	0.18	0.36	0.33	0.14	0.21	0.04	0	0.14	0.1
1.25	1.48	3.07	1.39	0.43	0.29	0.23	0.39	0.36	0.33	0.05	0	0.06	0.09	0.25	0.07
2.64	2.42	-0.01	1.56	0.32	0.48	0.26	0.43	0.36	0.33	0.12	0.2	1.14	0.03	0	0.15
1.33	1.05	1.52	1.4	0.59	-0.03	0.12	0.35	0.36	0.06	-0.01	1.5	0.03	0.06	0.15	0.53
0.18	2.61	0.42	1.23	0.62	0.35	0.3	0.38	0.19	0.2	0.32	0.01	0.06	0.08	0.07	0.11
2.96413	1.11	0.95	0.97	0.29	0.22	0.04	0.44	0.35	0.32	0.32	0	0.143464	0.06	0.15	0.08
1.66	1.85	1.01	2.1257	0.55	0.66	0.14	0.19	0.35	0.32	0.13	1.02	0.11	0.06	0.01	0.152108
2.22	0.42	2.62	1.51	0.38	0.3	0.45	0.31	0.35	0.32	0.17	0	0.4	0.07	0.05	0.01
2.3	0.95	2.85	0.94	0.22	0.04	0.11	0.51	0.35	0.32	-0.02	0	0.11	0.15	0.04	0.08
0.62	1.66	1.32	1.55	0.36	0.52	0.4	0.22	0.35	0.32	0.03	0.13	0.05	0.1	0.09	0.13
0.6	0.78	0.8	1.7	0.23	0.49	0.4	0.88	0.35	0.32	-0.02	0	0.08	0.18	0.12	0.1
0.79	2.36	1.21	1.46	0.58	0.22	0.84	0.23	0.35	0.32	0.07	0	0.17	0.15	0.11	0.09
1.94	2	1.21	1.01	0.58	0.22	0.21	0.24	0.35	0.16	0.42	0.56	0.01	0.07	0.14	0.16
1.59	1.15	2.77	1.23	0.24	0.26	0.2	0.63	0.35	0.15	0.12	0.62	0.34	0.31	0.18	0.06
0.89	2.3337	0.632228	0.59	0.22	0.24	0.85	0.29	0.35	0.32	0.45	0.73	0.04	0.189653	0.243364	0.34
1.46	0.59	2.18599	2.06	0.46	-0.08	0.38	0.19	0.1	0.31	0.37	0.01	0.09	0.47	0.451614	0.09
2.03	1.54	1.73	2.11	0.37	0.29	0.11	0.22	0.34	0.31	2.36	0.05	0.12	0.07	-0.16	0.11
2.37	2.07	1.41	1.27	0.61	0.32	0.25	0.12	0.17	0.31	0.24	0	0.03	0.05	0.09	0.35
0.28	2.39	1.61	0.82	0.45	0.03	0.21	0.61	0.34	0.31	0.62	0.19	0.11	0	0.17	0.04
1.51	2.66	1.19	1.03	0.23	0.03	0.15	0.4	0.34	0.31	0.57	0	0.22	0.02	-0.1	0.11
2.82	0.9	1.66	1.14	0.15	0.38	0.38	0.22	0.37	0.31	0.15	0.28	0.34	0.07	0.05	0.08
1.17	1.64	1.35	1.38	0.32	0.44	0.39	0.22	0.34	0.31	0.7	0.13	0.03	0.15	-0.01	0.08
0.78	1.06	1.01	0.69	0.2	0.03	-0.04	0.16	0.34	0.31	0.06	0	0.02	0.06	0.05	0.08
1.5	0.67	1.14	0.25	0.32	0.39	-0.06	0.02	0.34	0.31	0.22	0.02	0.07	0.17	0.2	0.08
2.51	1.19	1.25539	0.62	0.32	0.15	0.92	0.33	0.31	0.31	0.9	0.14	0.28	0.11	0.159555	0.02
2.29	2.4	0.67	1.43	0.65	0.16	-0.02	0.3	0.34	0.31	0.11	0	0.19	0.59	0.21	0.08
0.77	1.99	2.83605	0.93	0.8	0.22	0.42	0.29	0.34	0.31	0.72	0.01	-0.01	0.41	0.341537	0.29
-0.05	0	1.16	0.02	0.35	0.17	0.19	0.51	0.34	0.26	0.83	0.52	0	0.07	0.23	0
1.64	1.93	0.02	1.72	0.55	0.34	-0.02	0.31	0.34	0.19	0.03	0.1	0.13	0.23	0.06	0.11
1.44	0.645316	0.51	1.58	0.03	0.46	0.21	0.35	0.34	0.31	0.1	0.3	0.4	0.145523	0.22	0.01
2.94912	1.03252	0.47	1.55	0.02	0.34	0.35	0.34	0.34	0.3	0.12	0.23	0.379705	0.121298	0.03	0.03
2.05	0.734017	0.8	0.94	0.33	0.81	0.28	0.41	0.33	0.3	0.12	0.54	0.07	0.114726	0.19	0.09
1.57	1.58	0	1.86	0.17	0.35	0.21	0.33	0.33	0.3	0.16	0.51	0.14	0.01	0	0.03
0.75	2.55	2.39	0.09	0.32	0.43	0.45	0.24	0.33	0.3	0.41	0.21	0.05	0.18	0.26	0.1
0.49	2.17	0.62	0.49	0.46	0.54	-0.06	0.07	0.33	0.3	0.11	0.14	0.04	0.06	0.06	0.16
0.69	0.82	3.35717	1.64	0.43	0	0.01	0.09	0.33	0.3	1.71	0.1	0.08	-0.06	0.875685	0.07
0.34	2.39	0	1.28	0.32	0.35	0.3	0.19	0.33	0.3	0.24	0.26	0.04	0.2	0.29	0.12
1.73	0.37	1.74	0.8	0.19	0.05	0.11	0.26	0.33	0.3	0.04	1.03	0.44	0.1	0.06	0
1.54	2.38	2.31	2.4	0.32	0.38	0.28	0.1	0.33	0.3	0.38	0.11	0.05	0.1	0.11	0.01
1.39	2.64	0.0631788	0.1	0.33	0.16	0.77	-0.06	0.33	0.3	0.17	0.18	0.16	0.11	0.133559	0.06
0.97	0.84	1.7	0.84	0.22	0.08	0.81	0.31	0.32	0.3	0.56	0.06	0.41	-0.06	0.318531	0.02
0.88	2.41	2.78	1.51	0.83	0.3	0.53	0.32	0.32	0.3	0.13	0.13	0.05	0.55	0.08	0.24
0.54	1.51	0.46	0.86	0.11	0.08	0.08	0.01	0.32	0.3	0.27	0.05	0.24	0	0.1	0.17
2.19	1.65	1.6	1.03	0.58	0.04	0.3	0.32	0.32	0.3	-0.02	0.14	0.06	-0.02	0.08	0.19
1.05	2.13615	1.02	0.93	0.29	-0.06	0.07	0.14	0.32	0.29	0.22	0.52	0.3	0.217809	0.09	0.11
0.96	1.85	2.86864	2.86993	0.45	0.28	0.22	-0.02	0.32	0.29	1.42	1.31	0.09	0.16	0.140134	0.211372
1.29	1.91	0.759953	2.33	0.2	0.2	0.39	0.23	0.32	0.29	1.24	0.07	0.15	0.36	0.145312	0.06
1.9	0.01	0.0603462	0.71	0.37	0.29	0.25	0.41	0.32	0.29	0.43	0.26	0.13	0.02	0.277035	0.34
0.63	1.98	2.50622	0.87	0.49	0.1	0.37	0.93	0.32	0.29	1.61	0.56	0.03	0.13	0.070136	0.17
0.47	2.35	2.54	1.66	0.95	1.62	0.71	0.52	0.32	0.29	0.18	0.32	0.22	0.1	0.15	0.1
0.69	2.09	2.55	1.02	0.23	0	1.31	0.25	0.32	0.29	0.07	0.33	0.16	0.06	0.1	0.24
0.11977	0.76	1.82	0.91	0.26	0.1	0.66	0.49	0.32	0.29	0.08	0.18	0.135321	0.13	0.16	0.04
2.20474	1.46	0.9	2.47	0.32	0.11	0.17	0.12	0.31	0.29	0.39	0.19	0.126493	0.06	0.26	0.06
0.64	0.51	0.45	0.3	0.44	0.77	0.32	0.2	0.31	0.29	0.09	0.75	0.14	0.32	-0.04	0.02
2.01	0.95	2.36	1.39	0.32	0.35	0.49	0.35	0.31	0.29	0.72	0.48	0	0.15	0	0.07
2.47	2.45	1.67	1.95	0.57	0.06	0.43	0.28	0.31	0.29	0.48	0.15	0.05	-0.02	0.05	0.32
0.03	1.9	1.8	0.03	-0.07	0.25	0.17	-0.07	0.31	0.29	1.23	0.31	0	0.28	0.09	0
2.61	1.29	2.53	2.48	0.84	0.99	0.45	0.32	0.2	0.29	0.67	0.06	0.12	0.14	0.13	0.24
2.38	0.33	1.49	1.34	0.38	0.35	0.24	0.22	0.36	0.29	0.99	0.08	0.39	0.11	0.07	0.12
2.23754	2.16739	-0.01	1.97	0.37	0.63	0.4	0.13	0.3	0.28	0.34	0.15	0.0766025	0.210811	0.02	0.05
1.63	2.76	2.04	2.64	0.19	-0.09	-0.06	0.07	0.3	0.28	0.43	0.1	0.2	0.12	0.07	0.03
2.06	1.42	2.48	0.95	0.85	0.34	0.18	0.51	0.3	0.28	0.47	0.43	0.16	0.36	0.1	0.13
1.53	1.65	0.59	0.78	0.08	0.2	0.39	0.17	0.3	0.36	1.38	0.13	0.22	0.04	0.03	0.12
2.16	1.33	1.18	1.58	0.17	0.49	0.16	0.56	0.3	0.25	2.08	0.19	0.12	-0.02	0	0.07
1.23	1.57	0.63	1.4	0.23	0.33	0.45	0.07	0.3	0.28	0.76	0.02	0.11	0.07	0.67	0.09
0.73	0.06	2.3	1.22	0.21	0.48	0.19	0.35	0.3	0.28	0.88	0.44	0.07	0.15	0.15	0.09
1.06	1.14	1.73	0.63	0.33	0.22	0.56	0.49	0.3	0.28	1.08	0.32	0.11	0.08	0	0.03
0.13	2.75	1.76	1.77	0.6	0.56	0.02	0.1	0.3	0.34	1.38	0.59	0	0.08	0.22	0.06
1.40513	0.155614	2.0497	1.28	0.52	0.31	0.19	0.48	0.29	0.28	0.61	0.1	0.195892	0.179911	0.44796	0.05
1.71	1.33	2.17	0.31	0.56	0.25	0.28	-0.03	0.29	0.27	0.7	0.21	0.07	0.08	0.17	0.38
0.71	0.46	1.65	0.83	0.34	0.08	0.22	0.81	0.29	0.27	0.07	0.18	0.21	0.1	0.09	0.12
1.44	2.07	1.32	1.27	0.28	0.24	-0.01	0.59	0.29	0.27	0.11	0.11	0.1	0.14	0.05	0.12
2.41	1.58	1.83	1.59	0.68	0.26	0.34	0.26	0.33	0.27	0.27	0.06	0.46	0.23	0.17	0.21
2	2.13	0.46	1.96733	0.37	0.36	0.25	0.7	0.29	0.27	0.29	0.18	0.17	0.12	0.06	0.419737
0	1.17	1.56	0.8	0.24	0.21	0.28	1.23	0.29	0.27	2.11	1.96	0	0.02	0.23	0.03
0.46	0.46	1.11	1.48076	0.25	0.05	0.26	0.63	0.29	0.27	1.79	0.42	0.06	0.26	0.31	0.240175
0.61	1.23	1.26	0.68	0.41	0.2	0.29	0.05	0.29	0.14	0.1	0.1	0.13	0.01	0.08	0.3
1.14	0.1	1.3	1.13	0.25	0.39	0.11	0.15	0.14	0.27	0.24	-0.06	0.18	0.21	0.17	0.09
1.85	0.82	0.92	2.37	0.8	0.21	0.13	-0.03	0.29	0.27	0.18	1.61	0.14	0.14	0.03	0.06
1.11705	2.3	0.96	1.05	0.51	1.07	0.12	0.46	0.29	0.27	0.21	0.07	0.088185	0.45	0.12	0.02
0.149307	1.32	0.15	0.57	0.18	0.49	0.47	0.32	0.28	0.27	0.9	0.17	0.15637	0.09	1.04	0.1
1.41	2.54	0.22	0.43	0.25	0.26	0.1	1.21	0.28	0.27	0.05	-0.03	0.31	0.09	0.06	0.01
0.82	0.42	1.83	2.21	0.29	0.65	0.84	0.51	0.06	0.27	1.49	-0.02	0.1	0.02	0.54	0.03
1.38	0.96	1.9	1.49	0.46	0.51	0.17	0.27	0.28	0.27	1.01	0.35	0.25	0.16	0.23	0.12
2.5	1.66	2.05	1.53	0.14	0.25	0.15	0.06	0.28	0.28	0.19	1.16	0.11	0.27	-0.08	0.1
1.46	2.88259	1.29	0.42	0.33	0.05	0.34	0.28	0.28	0.27	0.35	0.13	0.27	0.397518	0.76	0.36
1.52	0.95	1.81	1.73	0.38	0.22	0.05	0.03	0.28	0.26	0.67	0.01	0.04	0.15	0.54	0.07
1.27	0.71	0.12241	1.39	0.89	0.41	0.1	0.36	0.28	0.26	0.88	0.1	0.07	0.34	0.174191	0.14
2.53	0.4	2.11	1.05	0.9	0.73	0.26	0	0.28	0.26	1.27	0.2	0.09	0.08	0.63	0.15
0.86	0.49	1.08	0.76	0.48	0.49	0.27	0.34	0.28	0.26	0.57	0.19	0.11	-0.03	0.26	0.16
1.13	1.95	1.7	2.71	0.91	0.54	0.62	0.48	0.28	0.26	0.51	1.36	0.16	0.05	0.12	0
1.73	0.24	2.2	0.85	0.7	0.53	0.17	0.37	0.24	0.26	1.18	0.52	0.16	0.05	0.18	0.08
0.18	2.15569	1.67	2.29	0.61	0.45	0.24	0.39	0.28	0.26	0.71	1.49	0.12	0.20782	0.26	0.25
0.72	1.68	0.101642	0.33	0.47	0.31	0.26	0	0.28	0.25	1.64	0.09	0.11	0.02	0.0914748	0.08
1.73	1.83	2.56	2.46	0.51	0	0.4	0.24	0.28	0.25	2.39	0.16	0.08	0.04	1.11	0.18
1.86	1.74	0.76	2.34	0.4	0.14	0.09	0.17	0.13	0.25	0.59	0.22	0.01	-0.14	0.15	0.11
1.5575	2.35	1.03	2.01	0.33	0.39	0.41	0.08	0.27	0.25	0.59	0.11	0.212167	0.1	0.2	0.13
0.17	2.17	0.63	1.91	0.28	0.89	0.83	0.31	0.27	0.25	0.58	0.41	0.45	0.09	-0.03	0.16
1.54	1.67	2.02	1.57	0.05	0.14	0.27	0.18	0.27	0.25	0.55	0.16	0.08	0.05	0.09	0.46
0.57	1.06	1.86	2.03	0.07	0.29	-0.03	0.43	0.27	0.25	0.51	0.4	0.19	0.15	0.2	0.38
0.92	2.43	0.99	0.6	0.65	0.62	0.31	0.27	0.27	0.25	0.5	0.09	0.34	0.12	0.11	0.07
0.03	2.09	0.13	2.26	0.41	0.4	0.5	0.29	0.27	0.25	0.44	0.2	0.13	0.06	0.25	0.31
2.14	1.55	0.49	1.63	0.12	0.46	0.39	0.56	0.27	0.25	0.43	0.17	0.17	0.38	0.09	0.07
2.35	1.29	2.53	2.26802	0.26	0.21	0.07	-0.02	0.27	0.25	0.37	0.18	0	0.11	0.01	0.101032
1.83	0.73	2.03	0.87	0.34	0.37	0.35	0.2	0.27	0.25	0.29	0.16	0.17	0.14	0.08	0.1
2.68	2.69	2.41	2.6	0.3	0.29	0.32	0.47	0.27	0.31	0.25	0.12	0.41	0.42	0.06	0.44
2.43	1.36	2.16	1.22	0.31	0	0.21	0.3	0.27	0.25	0.23	0.13	0.11	0.08	0	0.56
2.03	0.327129	1.98	1.6	0.22	0.18	0.43	0.3	0.27	0.25	0.2	0.19	0.14	0.131981	0.15	0.08
1.47	1.46	1.77	1.96	0.17	0.41	0.18	0.3	0.27	0.24	0.2	0.33	0.15	0.07	0.11	0.11
2.21	-0.01	2.49	2.3	0.39	0.14	0.29	1.07	0.27	0.24	0.16	0.27	0.15	0.14	0.04	0.45
1.71	1.48	2.01	2.47	0.51	0.22	0.52	0.43	0.27	0.24	0.16	0.2	0.21	0.02	0.2	0.27
1.44	2.11	2.52	2.33	0.25	0.06	0.09	0.32	0.27	0.12	0.12	0.01	0.14	0.15	-0.04	0.13
1.99	0.97	1.54	2.75	0.12	0.39	0.08	0.47	0.27	0.24	0.1	0.1	0.1	0.07	0.1	0.12
1.1	0	0.57	0.06	0.42	0.3	0.31	0.48	0.27	0.24	0.1	0.28	0.03	0.29	0.04	0.15
1.97	1.9	0.73	2.32	0.32	0.3	0.31	0.2	0.27	0.24	0.1	0.54	0.14	0.1	0.14	0.58
0.06	2.04	1.24	1.96	0.4	0.12	0.36	0.19	0.27	0.24	0.1	0.38	0.12	0.25	0	-0.01
1.46	1.16	1.46	1.29	0.58	0.03	0.37	0.54	0.27	0.03	0.09	0.12	0.14	0.1	0.03	0.04
1.54	2.04	0.62	1.14	0.48	0.14	0.37	0.16	0.27	0.23	0.08	0.13	0.25	0	0.05	0.22
1.35578	0.96	1.9	0.69	0.18	0.32	0.14	0.56	0.27	0.23	0.07	0.16	0.137369	0.18	0.38	0.05
1.12	1.23	1.6	1.37	0.23	0.45	0.3	0.04	0.26	0.23	0.06	0.9	0.02	-0.02	0.05	0.02
1.81	1.55	1.37	1.35	0.08	0.34	0.15	0.62	0.26	0.23	0.06	0	-0.08	0.03	0.14	0.17
1.28	2.16	0.11	1.44	0.19	0.21	0.04	0.51	0.26	0.23	0.05	0.06	0.12	0.16	0.14	0.24
0.84	1.52	1.03	1.48	0.3	0.04	0.02	0.24	0.26	0.23	0.02	0.21	0.21	0.14	0.17	0.04
1.94	0.69	1.19	1.47	0.03	0.24	0.48	0.02	0.26	0.23	0	0.05	0.07	0.06	0.06	0.04
0.61	2.06	1.28	2.15	0.72	0.33	1.06	0.58	0.26	0.23	-0.01	0.12	0.14	0.05	0.22	0.13
1.66	0.06	1.1	1.09623	0.25	-0.06	0.38	0.01	0.26	0.23	-0.1	1.39	0.11	0.54	0.24	0.164233
1.26	0	1.59	2.13	0.68	1.02	0	0.45	0.26	0.23	0.9	0.17	0.11	0	0.36	0.05
1.06	2.97	1.29	1.31	0.05	-0.03	0.44	0.49	0.26	0.23	0.77	0.42	0.19	0.04	0.29	0.11
1.48	1.55	1.26801	1.16	0.34	0.95	0.32	0.11	0.26	0.23	1.31	0.76	0.2	0.25	0.18575	0.2
0	2.04	2.81561	1.22	0.59	0.48	0.34	0.36	0.26	0.23	1.14	0.13	0.02	0.11	0.131332	0.05
1.22	0.49	2.96655	1.34	0.09	0.28	0	0.13	0.26	0.23	0.89	0.22	0.08	0.04	0.148675	0.03
1.7	1.49		1.39	0.28	0.28		0.5	0.26	0.23		0.11	0.01	0.25		0.14
1.02	1.39		0.48	0.44	1.1		0.11	0.26	0.23		0.43	0.03	0.09		0.07
0.76	2.77		1.9	0.07	0.27		2.59	0.26	0.02		0.16	0.2	0.08		0
1.83	1.42		0.98	0.51	0.2		0.32	0.26	0.23		0.18	0.07	0.35		0.14
1.78	1.14		1.48	0.25	0.4		0.37	0.26	0.23		0.6	0.08	0.61		0.64
1.67	1.48		1.87	0.59	0.18		0.2	0.19	0.23		0.33	0.24	0.03		0.43
1.17	2.3		1.77	0.41	0.26		0.24	0.26	-0.01		1.55	0	0.14		1.43
0.616965	1.07		1.82	0.44	0.34		0.07	0.25	0.31		0.84	0.115252	0.17		0.15
1.31	2.34		1.14	0.39	0.17		0.18	0.11	0.22		0.12	-0.01	0.11		0.69
0.1	0.75		2.5	0.21	0.47		0.14	0.08	0.19		0.28	0.03	0.2		0.11
0.84	1.47		1.51	0.64	0.76		0.25	0.25	0.22		0.15	0.06	0.09		0.07
1.37	1.67		1.85	0.47	0.07		0.72	0.25	0.22		0.18	0.12	0		0.08
1.45	0.07		1.7	0.09	0.36		0.22	0.25	0.22		1.22	0.05	0.19		0
1.5	2.79		1.91	0.56	0.51		0.26	0.25	0.22		0.53	0.07	0.07		0.17
1.41	1.02		1.32	0.47	0.07		0.49	0.25	0.22		0.27	0.36	0.09		0.09
1.92	1.14		0.63	0.19	-0.06		0.36	0.25	0.22		0.09	0.23	0.2		0.31
1.79	1.6		2.3	0.45	0.15		0.04	0.25	0.22		0.12	0.4	0.09		0.02
1.65	0.98		1.92	0.5	0.08		0.2	0.25	0.22		0.7	0.09	0.34		0.08
1.75	1.72		0.55	0.16	0.2		0.35	0.33	0.22		0.62	0.05	0		0.08
0.13	1.72		1.09	0.1	0.47		0.06	0.27	0.22		0.15	0.23	0.21		0.06
1.99983	1.34		0.65	0.51	0.13		0.38	0.25	0.22		0.47	0.118973	0.03		0.22
0.102023	0.91		1.35	0.92	0.48		0.15	0.24	0.22		0.05	0.0854066	0.25		0.02
0.7	0.25		1.66	0.37	0.53		0.25	0.24	0.22		0.26	-0.06	0.05		0.11
1.85	2.05		1.8	0.17	0.34		0.21	0.15	0.22		0.18	0.06	0.09		0.18
1.21	1.77		2.26	0.05	0.42		0.67	0.24	0.22		0.24	0.34	0.02		0.11
1.41	1.36		0.53	0.25	0.21		0.3	0.24	0.22		0.05	0.09	-0.04		0.06
1.09	2.43		0.720357	0.39	0.22		0.71	0.24	0.22		0.46	0.21	0.22		0.159263
1.39	0.87		0.646371	0.61	0.5		0.29	0.24	0.22		0.49	0.08	0		0.272952
1.71	0.33		1.19244	0.25	0.45		0.03	0.24	0.09		0.55	0.08	0.25		0.0830817
1.82	1.48		1.61	0.61	0.24		0.49	0.24	0.21		0.34	0.11	0.04		0.14
1.28	0.09		1.02	0.62	0.24		0.48	0.24	0.21		0.05	0.1	0.1		0.12
0.36	2.91		1.86	0.21	0.62		0.73	0.24	0.21		0.34	0.09	0.19		-0.01
1.2	0.89		2.14	0.18	0.21		0.19	0.24	0.21		0.13	0.1	0.15		0.96
2.59	1.64		1.79	0.5	0.13		0.18	0.24	0.21		0.14	0.24	0.23		0.24
0	1.53		0.82	0.54	0.1		0.19	0.24	0.21		0.35	0	0.01		0.35
2.26	2.6		1.86	0.67	0.91		0.62	0.24	0.21		0.8	0.11	0.15		0.87
1.85	0.12		2.31	0.25	0.19		0.58	0.24	0.21		0.18	0.11	0.17		0.17
1.3	2.11		2.48	0.11	0.16		0.46	0.24	0.21		0.08	0.17	0.19		0.13
0.9	2.56		2.1	0.06	0.37		0.24	0.24	0.21		0.21	0.11	0.02		0.1
2.01	2.24		0.77	0.62	0		0.47	0.1	0.21		0.19	0.16	0.49		0.27
0.72	2.1		1.49	0.42	0.24		0.28	0.05	0.21		0.08	0.09	0.1		0.22
2.24	1.57		2.56	0.36	0.25		0.15	0.23	0.05		0.12	0.15	0.19		0.31
1.58	1.86		1.36	0.18	0.02		0.39	0.23	0.21		0.19	0.15	0.07		0
0.95	0.76		1.41	0.54	0.51		0.32	0.23	0.21		0.36	0.29	0.01		0.2
0.67	0.31		1.8	0.44	-0.03		0.51	0.23	0.21		0.58	0.13	0.38		0.15
2.11	1.80468		2.56741	0.5	0.16		0.37	0.23	0.2		1.7	0.3	0.0989717		0.563817
1.97	0.03		0.78	0.15	0.67		0.2	0.02	0.2		0.34	0.09	0.34		0.02
1.69	2.1		1.04	0.17	0.34		0.77	0.23	0.2		0.11	0.05	0.45		0.13
1.74	0.15		2.29	0.31	-0.01		0.38	0.23	0.2		0.53	-0.09	0.11		0.27
2.28	1.28		1.45	0.56	0.35		0.08	0.23	0.2		0.08	0.19	0.03		0
2.47	1.75		2.02	0.34	0.21		0.28	0.23	0.2		0.1	0	0.14		-0.07
2.61	0.86		0	0.37	0.05		0.41	0.23	0.2		0.41	0.45	0.13		0
2.53	2.19		2.3	0.12	0.1		0.09	0.22	0.18		1.44	0.09	0.11		0
2.35	2.26		0.04	0.12	0.29		0.17	0.22	0.2		0.1	0.01	0.31		0
0.95	1.34		0.73	0.07	0.29		0.37	0.22	0.2		0.25	0.09	0.15		0.14
0.36	2.15		2.1	0.31	0.16		0.54	0.22	0.2		0.06	0.13	0.07		0.06
1.19	0.37		1.29	0.29	0.38		0.2	0.22	0.2		0.32	0.11	0.1		0.15
1.32	2.47		1.95	0.16	0.25		0.35	0.22	0.2		0.19	0.04	0.05		0
1.92	1.05		2.64689	0.04	0		0.09	0.22	0.2		1.62	0.04	0.15		0.256544
2.32	1.86		0.86	0.55	-0.03		0.31	0.22	0.51		0.12	0.07	0.2		0.04
0.71	2.02		1.94	0.66	0.16		0.59	0.22	0.19		0.05	0.07	0.08		0.03
1.48	1.1		0.73	0.17	0.91		0.4	0.22	0.19		-0.03	0.15	0.16		0.07
0.52	2.07		0.43	0.51	0.18		0.53	0.22	0.19		0.09	0.03	0.15		0.06
0.03	1.25		1.42	0.44	0.35		0.34	0.22	0.19		0.28	0.06	0.15		0.36
1.94	0.21		1.62	0.73	0.1		1.16	0.22	0.19		0.11	0.31	0.03		0.14
0.06	1.96		1.42	0.44	0.05		0.39	0.21	0.19		0.12	0.11	0.04		0.08
1.17	1.62		0.58	0.09	0.39		0.2	0.21	0.19		0.11	0.07	0.06		-0.05
0.51	0.36		0.74	0.52	0.9		0.23	0.21	0.19		0.1	0.07	0.02		0.18
1	1.48		1.61	0.18	0.14		0.51	0.21	0.19		0.2	0.1	0.24		0.14
1.27	1.72		1.06	0.38	0.5		0.55	0.21	0.19		0.16	0.06	0.12		0.07
1.71	0.99		1.26	0.48	0.41		0.31	0.21	0.19		0.15	0.09	-0.08		0.05
2.1	1.31		1.28	0.15	0.21		0.09	0.21	0.19		0.06	0.05	0.22		0.04
0.75	0.33		1.68	0.16	0		0.31	0.21	0.09		0.25	-0.06	0.08		0.02
1.14	1.12		1.72	0.16	0.39		0.07	0.21	0.19		0.1	0.25	0.26		0.03
1.83	2.48		1.51	0.62	0.3		0.23	0.21	0.19		0.34	-0.01	0.03		0.22
2.02	0.77		1.17	0.42	0.47		0.32	0.21	0.19		0.34	0.1	0.27		0.03
0.63	0.76		1.96	0.31	0.34		0.05	0.21	0.19		0.19	0.06	0.16		0.04
2.17	1.55		2.13	0.45	0.14		0.54	0.21	0.19		0.03	0.13	0.11		0.02
2.46	1.96733		2.22	0.36	0.7		0.54	0.21	0.18		0.15	0.22	0.419737		0.04
2.14	1.27		1.73	0.15	0.21		0.11	0.21	0.18		0.1	0.13	-0.15		0.06
1.11	2.29		1.13	0.53	0.09		0.15	0.21	0.18		0.09	0.13	0.1		0.13
1.49	0.1		0.33	0.44	-0.06		0.25	0.21	0.18		0.09	0.07	0.06		0.01
1.62	0.22		1.02	0.34	0.32		0.44	0.21	0.18		0.26	0	0		0.03
0.89	1.72		1.61	0.05	0.2		0.08	0.21	0.18		0.5	0.14	0.12		0.01
0.96	2.31		1.86	0.12	0.58		0.34	0.21	0.18		0.08	0.12	0.17		0.05
0.95	1.85		1.71	0.67	0.72		0.64	0.2	0.18		0.75	0.16	0.08		0.09
1.61	1.07		2.86	0.51	0.59		0.04	0.2	0.18		0.1	0.14	0.15		0
2.01	0.65		1.74302	0.39	0.04		0.67	0.2	0.18		1.64	0.11	0.13		0.341145
1.56	0.92		2.37	0.43	0.13		0.54	0.2	0.18		0.04	0.15	0.03		-0.03
1.29	2.27		2.47	0.39	0.26		0.43	0.2	0.18		0.15	0.07	0.02		0.18
0.62	1.98		0.9	0.68	0.28		0.18	0.05	0.18		0.06	0.11	0.04		0.08
1.69	2.26802		0.31	0.09	-0.02		0.25	0.2	0.18		0.07	0.02	0.101032		-0.02
2.91	2.66		2.64	0.37	0.48		0.32	0.2	0.17		0.36	0.19	0.06		1.14
0.5	0.52		0.99	0.28	0.4		0.32	0.2	0.17		0.2	0.09	0.18		0.06
0.27	2.48		0.84	0.03	0.38		0.13	0.23	0.17		0.17	-0.05	0.12		-0.04
2.47	2.11		0.45	0.43	0.77		0.37	0.2	0.17		0.12	0.27	0.2		0.08
1.76	1.28		1.29	0.13	0.31		0.91	0.2	0.17		0.08	0.19	0.43		0.16
2.49	1.01		0.65	0.29	0.21		-0.01	0.16	0.17		0.08	0.04	-0.03		0.01
0.99	1.28		2.76	0.32	0.21		0.11	0.2	0.17		0.05	0.06	-0.01		0.02
0.02	0.57		2.03	0.08	0.32		0.52	0.19	0.17		1.11	0.11	0.1		0.18
1.36	2.01		1.52	0.39	0.23		0.04	0.19	0.17		0.23	0	0.03		0.04
2.17	0.95		0.04	0.33	0.46		0.8	0.19	0.17		0.12	0.06	0.27		0.02
1.52	2.13		2.3337	0.27	0.45		0.24	0.19	0.17		0.32	0.03	0.05		0.189653
0.53	2.62		2.34	0.05	0.45		0.65	0.19	0.17		0.36	0.09	0.05		0.18
1.1	1.83		0.94	0.7	0.19		0.36	0.19	0.17		0.36	0.04	0.01		0.41
2.05	1.18		0.16	0.15	0.44		0.05	0.19	0.17		0.08	-0.08	0.1		0.24
0.07	2.02		2.47	0.69	0.34		0.57	0.19	0.17		0.31	0.09	0.14		0.05
1.92	1.56		0.03	0.21	0.24		0.44	0.19	0.17		0.22	0.19	0.08		0.06
0.93	2.98		0.61	0.52	0.41		0.51	0.19	0.17		0.01	0.04	0.19		0.1
0.98	0.08		1.35578	0.37	0.45		0.18	0.19	0.17		0.27	0.05	0.03		0.137369
1.6	3.21554		0.480708	0.3	0.35		0.56	0.19	0.16		0.9	0.08	0.454646		0.356362
2.47	2.46		1.11	0.12	0.24		0.52	0.19	0.16		0.15	0.06	0.18		-0.01
2.17	0.1		1.64	0.27	0.17		0.6	0.19	0.16		0.12	0.23	0.05		0.19
0	2.24		2.00723	0.18	0.08		0.11	0.19	0.16		0.37	-0.15	0.11		0.0893987
1.65	1.48		1.52	0.47	0.49		0.45	0.19	0.16		0.65	0.36	0.34		0.03
0.82	1.32		1.76	0.61	0.36		1.01	0.19	0.16		0.48	0.04	0.1		0.06
1.94	1.06		1.9	0.23	0.55		0.3	0.19	0.16		0.24	-0.01	0.07		0.1
1.58	0.8		1.68	0.56	0.31		0.46	0.19	0.16		0.33	0.07	0.11		0.09
0.61	1.57		1.55	-0.03	0.18		0.21	0.19	0.16		0.12	0.05	0.46		0.2
1.95	1.92		2.66	0.35	0.38		0.03	0.19	0.16		0.31	0	0.1		0.02
2.3	0.37		2.01	0.45	0.25		0.32	0.19	0.16		0.31	0.2	0.05		0
0	2.32		1.9133	0	0.3		0.28	0.19	0.16		1.1	0.15	0.21		0.166601
2.07	0		1.48	0.37	0.21		0.17	0.15	0.16		0.22	0.12	0		0.15
2.54	2.15		2.27	0.71	0.28		0.39	0.18	0.16		0.08	0.15	0.08		0.01
1.7	1.01		2.14	0.37	0.33		0.46	0.18	0.16		0.63	-0.05	0.09		0
1.06	1.68		2.03	0.51	0.17		0.28	0.18	0.16		0.13	0.15	0.18		0.18
0.12	0.69		1.81	0.26	0.56		0.24	0.18	0.16		0.86	0.02	0.05		0.02
1.96	1.05		0.65	0.17	0.29		0.56	0.18	0.16		0.45	0.08	0.13		0.06
0.21	1.96		1.23	0.14	0.6		0.7	0.18	0.16		0.61	0.15	0.2		0.12
1.8	1.71		2.23	0.21	-0.03		0.19	0.18	0.16		0.48	0.18	0.18		0.08
1.4	0.77		1.41	0.18	0.13		0.47	0.18	0.16		0.25	0.2	0.12		0.36
2.01	1.64		2.24	0.38	0.17		0	0.18	0.16		0.21	0.09	0.33		0.49
1.84	1.60194		2.80631	0.43	0.45		0.18	0.18	0.16		1.19	0.07	0.239203		0.770219
0.96	2.51		2.36	0.42	-0.06		0.43	0.18	0.15		0.51	0.27	0.05		0.37
0.6	1.64		1.72	0.22	0.52		0.55	0.18	0.15		0.65	-0.02	0.02		0.69
0.91	1.63		2.14	0.49	0.11		0.48	0.18	0.15		0.43	0.04	0.05		0.57
2.09	1.26		1.57	0.59	0.31		0.64	0.18	0.15		0.65	0.04	0.05		0.46
1.84	1.54		1.43	0.03	0.2		0.26	0.18	0.15		0.79	0.11	0.11		0.38
0.83	0.81		0.6	0.81	0.44		0.19	0.18	0.15		0.92	0.12	0.19		0.09
1.9	1.62		0.38	0.24	0.3		0.22	0.18	0.15		1.79	0.16	0.37		0.13
2.16074	0.36		0.02	0.04	0.24		0.06	0.18	0.15		0.59	0.0938556	0.17		0.12
0.0631788	1.47		0.07	0.77	0.3		0.36	0.17	0.15		0.22	0.133559	0.14		0.19
1.02	1.14		1.11	0.54	0.47		0.38	0.17	0.15		0.07	0.03	0.07		0
1.63	2.29		1.16	0.56	0.47		0.15	0.17	0.15		0.36	0.07	0.01		0.2
2.22	1.11		0.73	0.03	0.52		0.47	0.17	0.15		1.75	0.03	-0.01		0.27
2.32	0.98		0.14	0.16	-0.06		0.65	0.17	0.15		0.74	0.09	-0.15		0.35
1.69	0		2.64	0.17	0.28		0.51	0.17	0.15		0.38	0.21	0.02		0
0.64	1.51		2.96413	0.12	0.25		0.29	0.17	0.15		0.35	0.08	0.07		0.143464
2.08	0		2.73646	0.41	-0.18		0.45	0.17	0.15		0.74	0.05	-0.04		0.341482
1.55	0.14		2.57488	0.41	0.73		0.39	0.17	0.15		0.53	0.13	0.08		0.322908
1.25	0.54		3.02569	0.62	0.12		0.83	0.17	0.15		0.6	-0.02	0.05		0.333671
0.84	1.95		2.96	0.13	0.28		0.36	0.17	0.15		0.11	-0.04	0.32		0.23
1.75	1.16		0.96	0.13	0.66		0.45	0.17	0.15		0.16	0.07	0.13		0.01
1.37	1.2		0.28	0.43	0.36		0.55	0.16	0.15		0.14	0.12	0.27		-0.01
2.55	1.35		2.35	0.29	0.13		0.47	0.16	0.15		0.04	0	0.18		0.06
1.71	0.25		1.6	0.03	0.42		0	0.16	0.15		0.1	0.13	0.08		0.05
0.96	0.78		0.53	0.45	0.09		0.05	0.16	0.15		0.19	0.01	0.05		0.09
2.42	2.27		2.39	0.19	-0.07		0.03	0.16	0.15		0.31	0.12	0.01		0
1.14	1.22		0.14	-0.01	0.22		0.25	0.16	0.15		0.87	0.16	0.2		0.08
2.5	1.24		0.21	0.72	0.27		0.14	0.16	0.15		0.18	0.08	0.18		0.15
1.48	-0.01		0	0.48	0.42		0.24	0.16	0.14		0.29	0.02	-0.02		0
1.88	1.85		1.38	0.35	0		0.25	0.16	0.14		0.07	0.07	0.14		0.09
0.82	1.64		1.56	0.04	0.37		0.43	0.16	0.14		0.07	-0.03	0.11		0.07
0.87	1.25		1.7	0.2	0.55		0.59	0.16	0.14		0.07	0.1	0.04		0
2.69	1.79		1.65	0.13	0.18		0.68	0.16	0.14		0.1	0.07	0.24		0.05
1.78	2.97		0.69	0.49	0.95		0.43	0.16	0.14		0.33	0.09	0.04		0.08
2.1	2.81		1.73	0.21	0.38		0.34	0.16	0.14		0.46	0.12	0.14		0.02
1.37	0.39		3.11	0.48	0.06		0.22	0.16	0.14		0.13	0.04	0.09		0.13
0.42	2.1		1.44	0.1	0.54		0.27	0.16	0.14		0.33	0.08	0.05		0.08
2.3	0.72		0.86	0.15	0.09		0.48	0.16	0.14		0.28	0.04	0.01		0.11
2.64	1.49		1.24	0.38	0.16		0.39	0.16	0.14		0.06	0.02	0.05		0.03
2.68	0		1.2	0.16	0.13		0.2	0.16	0.14		0.06	0.03	0.08		0.1
1.14	2.24		1.86	0.75	0.09		0.45	0.16	0.14		0.14	0.03	0.03		0.08
2.04	1.53		2.43	0.27	0.15		0.44	0.16	0.14		0.13	0.05	0.2		-0.04
1.5	0.94		2.55	0.35	0.23		0.29	0.16	0.14		0.16	0.12	0.11		0
2.44	1.02		1.71	0.65	0.12		0.4	0.16	0.14		0.1	0.05	0.05		0.04
1.09	1.33		1.92	0.29	-0.01		0.13	0.16	0.13		0.07	0.77	0.24		0.03
1.9	0.55		2.93	2.59	0.16		0.58	0.16	0.13		0.15	0	0.3		0.24
1.96	1.51		2.06	0.21	0.61		0.85	0.15	0.13		0.3	-0.01	0.02		0.16
2.93	1.1		0.43	0.58	0.46		0.35	0.15	0.13		0.1	0.24	-0.03		-0.02
1.46	2.04		2.69	0.59	0.7		0	0.15	0.13		0.01	0.12	0.25		-0.01
2.76	2.14		2.42	0.49	0.19		0.37	0.15	0.13		0.09	0.13	0.96		0.06
2.83	0.89		2.5	0.36	0.16		0.72	0.15	0.13		0.16	0.13	0.07		0.08
1.66	2.29		1.29	0.38	0.3		0.39	0.15	0.13		0.2	0.05	0.05		0.07
1.72	1.14		0.83	0.08	0.25		0.28	0.15	0.13		0	0.16	0		0.02
2.22	1.19		2.19699	0.54	0.36		0.42	0.15	0.13		0.62	0.04	0.08		0.350017
1.01	2.04		2.09	0.35	0.21		0	0.15	0.13		0.29	0.09	0.12		0.06
1.06	2.2		1.05	0.31	0.75		0.16	0.15	0.13		0.36	0.17	0.08		0.04
1.84	1.55		2.45874	0.33	0.22		0.43	0.15	0.13		1.4	0.14	0.13		0.369147
1.71	1.01		2.31	0.11	0.14		0.19	0.15	0.13		0.14	0.13	0.01		0.09
1.97	1.22		2.38	0.13	0.3		0.38	0.15	0.13		0.3	0.05	0.56		0.1
1.03	2.68		1.71	0.75	0.64		0.23	0.15	0.13		0.12	0.07	0.32		0.15
2.29	1.64		0.36	0.2	0.23		0.21	0.15	0.13		0.24	0.18	0.13		0.09
2.47	2.49		2.36	0.43	0.34		0.6	0.15	0.13		0.02	0.18	0.1		0.03
2.26	3.11		1.01	0.44	0.22		0.35	0.15	0.13		0.15	0.11	0.13		0.09
1.29	2.62		0.47	0.14	-0.02		-0.03	0.15	0.13		0.08	0.03	0.1		0.24
0.37	0.2		2.20474	0.32	0.27		0.32	0.15	0.12		0.31	0.13	0.04		0.126493
0.88	2.42		1.79	0.2	0.43		0.22	0.15	0.12		0.1	0.21	0.09		0.15
1.09	0.94		2.64	0.06	0.19		0.38	0.15	0.12		0.16	0.06	0.07		0.02
0.49	2.15		2.24	0.14	0.58		0.05	0.15	0.12		0.12	0.39	0.13		0.2
1.72	1.89		1.91	0.05	0.07		0.23	0.15	0.12		0.42	0.15	0.04		0.23
0.61	0.87		0.34	1.14	0.42		0.33	0.14	0.12		0.66	0.02	0.12		0.05
1.82	0.77		1.1	0.02	0.78		0.42	0.14	0.12		0.27	0.03	0.1		0.03
0.28	0		1.15	0.55	-0.02		0.59	0.14	0.12		0.04	-0.01	-0.05		0.02
1.66	-0.01		2.29	0.1	0.26		0.2	0.14	0.12		0.15	0.1	0		0.18
1.92	0.47		2.98	0.48	0.35		0.41	0.14	0.12		0.17	0.09	0.03		0.19
0.49	1.64		1.46	0.07	0.6		0.58	0.14	0.12		0.27	0.16	0.19		0.14
0.86	2.6		1.29	0.51	0.47		0.14	0.14	0.12		0.15	0.06	0.44		0.03
1.16	0.8		1.44	0.33	0.28		0.35	0.14	0.12		0.08	0.3	0.19		0.16
1.48	1.4		1.25	0.17	0.47		0.62	0.14	0.12		0.17	0.19	0.04		-0.02
0.37	0.92		2.13	0.5	0.2		0.05	0.14	0.12		0.01	0.13	0.1		0.08
1.29	1.24		0.18	0.12	0.3		0.62	0.14	0.12		0.19	0.12	-0.07		0.06
1.03	2.56		1.03	0.32	0.15		0.31	0.14	0.12		0.31	0.19	0.31		0.14
1.71	1.43		1.46	0.35	0.15		0.46	0.14	0.12		0.1	0.09	0.13		0.09
1.09	0.45		2.37	0.64	0.37		0.11	0.14	0.12		0.56	0.07	0.08		0.09
0.69	0.77		1.84394	0.21	0.27		0.35	0.14	0.12		0.82	0.1	0.3		0.306881
2.94	2.77		1.43	0.44	0.2		0.49	0.14	0.12		0.66	0.12	0.18		0.17
2.31	2.38962		1.53434	0.19	0.59		0.42	0.14	0.11		0.79	0.09	0.090438		0.511683
1.25	0.67		2.37	0.67	-0.02		0.61	0.14	0.11		0.17	0.08	0.21		0.03
1.33	0.58		2.15569	0.31	0.2		0.45	0.14	0.11		0.26	0.28	-0.05		0.20782
0.91	1.74		2.25896	0.51	0.82		0.89	0.14	0.11		0.47	0.13	0.18		0.21571
2.33	2.01		1.28519	0.35	0.08		-0.02	0.14	0.11		0.39	0.11	0.13		0.211085
2.3	1.8		1.80468	0.11	0.05		0.16	0.14	0.11		0.2	0.33	0.08		0.0989717
2.74	1.59		0.738741	0.2	0.33		0.23	0.14	0.11		0.86	0.33	0.02		0.08172
1.94	1.32		1.58816	0.8	-0.01		0.1	0.14	0.11		0.04	0.1	0.05		0.187001
0.94	0.34		1.04087	0.19	0.66		0.61	0.14	0.11		0.49	0.12	0.13		0.0630836
2.52	1.8		0.0499188	0.32	0.39		0.83	0.14	0.11		0	0.26	0.28		0.0112668
2.31	2.25		0.181756	0.26	1.01		0.49	0.14	0.11		1.82	0.11	0.1		0.064378
2.43	1.04		2.4866	0.44	0.77		0.51	0.13	0.11		1.57	-0.04	0.13		0.198779
2.03	0.88		0.0383341	0.28	0.43		0.17	0.13	0.11		1.61	0.18	0.09		0.0282894
0.87	2.37		3.12	0.38	0.4		0.05	0.13	0.11		0.44	0.22	0.06		0.31
2.05	0.62		1.7	0.3	-0.06		0.37	0.13	0.11		0.18	0.17	0.06		-0.05
2.36	2.59		0.82	0.48	0.19		0	0.13	0.11		0.3	-0.02	0.1		-0.06
2.78	0.62		0	0.53	0.05		0.08	0.13	0.11		0.51	0.08	0.16		0
2.74	1.66		2.16	0.22	0.13		0.21	0.13	0.11		0.23	0.07	0.04		0.16
0.71	0.304727		1.85	0.18	0.43		0	0.13	0.1		0.14	0.06	0.0348287		0.14
2.14	0.99		1.21	0.63	0.33		0.05	0.13	0.1		0.24	0.14	0.15		0.34
0.16	1.72		1.53	0.54	0.31		0.19	0.13	0.1		0.38	0.13	0.11		0
0.09	0.68		2.48	0.05	0.05		0.38	0.13	0.1		0.17	0.2	0.3		0.12
1.51	2.61		1.11	0.32	0.56		0.22	0.13	0.1		0.32	0.24	0.07		0.06
0.49	0.47		0.8	0.74	0.52		0.31	0.13	0.1		0.16	-0.1	0.17		0.11
1.15	0.62		2.07	0.23	0.82		0.24	0.13	0.1		0.27	0.28	0.43		0.14
2.12	2.06		2.35	0.1	0.28		0.12	0.13	0.1		0.22	0.21	0.08		0.01
1.14	1.7		0.92	0.16	0.19		0	0.13	0.1		0.08	0.22	0.06		0.05
2.1	0.63		1.79	0.02	0.19		0.61	0.13	0.1		1.01	0.27	0.03		0.08
1.59	0.51		2.76	0.25	0.21		-0.09	0.13	0.1		0.28	-0.02	0.22		0.12
1.23	0.82		2.22	0.32	0.08		0.38	0.13	0.1		0.35	0.2	0.02		0.4
2.31	1.23		1.88	0.66	0.6		0.04	0.13	0.1		0.34	0.05	0.08		0.08
1.92	1.65		1.14	0.28	0.68		0.47	0.13	0.1		0.15	0.15	0.05		0.07
-0.05	2.73		2.1	0.46	0.45		0.02	0.13	0.1		0.13	0.06	0.05		0.27
0.42	1.18		1.69	0.28	0.5		0.09	0.13	0.1		0.2	0.36	0.17		0.02
1.22	0.11		1.73	0.36	-0.02		0.18	0.13	0.1		0.45	0.05	0.08		0.08
1.94	1.26		1.48	0.22	0.29		0.22	0.13	0.1		0.24	0.05	0.08		0.02
1.33	2.84		2.9488	0.33	0.37		0.14	0.13	0.1		1.03	0.16	0.03		0.169034
0.78	0.44		2.15	0.17	0.24		0.16	0.13	0.1		0.2	0.12	0.16		0.07
0.97	1.39		1.48	0.13	0.36		0.14	0.13	0.1		0.19	0.15	0.14		0.24
1.97	2.13		1.55	0.65	0.42		0.03	0.13	0.1		0.12	0.12	0.09		0.31
1.79	0.07		0.54	0.38	0.44		0.39	0.13	0.1		0.53	0.1	0.01		-0.01
1.93	2.84		1.67	0.63	0.32		0.14	0.12	0.1		0.25	0.19	0.09		0.05
1.42	0.0445313		2.19	0.39	0.14		0.23	0.12	0.1		0.11	0.08	0.0354594		0.22
1.55	0.64		1.94	0.21	0.57		0.58	0.12	0.09		0.35	0.2	0.02		0.01
2.71	2.06		2.37	0.27	0.34		0.4	0.12	0.09		0.11	0.14	0.08		0.06
1.93	1.23		0.21	0.18	0.09		0	0.12	0.09		0.77	0.21	0.03		0.04
1.14	1.75		0	0.18	0.28		0.54	0.12	0.09		0.24	0.69	0.27		0
0.51	0.62		1.19	-0.13	0.49		0.46	0.12	0.09		0.07	0.13	0.05		0.03
1.71	2.26		1.07	0.23	0.58		0.49	0.12	0.09		0.54	0.15	0.08		0.02
0.55	0.6		2.45	0.44	0.27		0.06	0.12	0.09		0.29	-0.01	0.07		-0.02
1.55	0.55		1.35	0.03	0.16		0.13	0.12	0.09		0.15	0.31	0.05		0.18
0.59	2.45		0.0941343	0.4	0.11		0.03	0.12	0.09		1.02	0.03	0.05		0.111191
0.76	0		1.72	0.52	0.1		0.2	0.12	0.09		0.22	0.24	-0.02		0
2.54	2.47		3.30152	0.5	0.45		0.04	0.12	0.09		1.26	0.11	0.08		0.15793
2.24	1.2		2.69	0.05	0.25		0.7	0.12	0.09		0.5	0.2	0.27		0.01
1.92	1.53		1.74	0.22	0.6		0.31	0.12	0.09		0.23	0.09	0.07		-0.09
2.3	1.6		2.04	0.04	0.49		0.27	0.12	0.09		0.16	0.02	0.24		0.05
0.35	1.3		2.27	0.59	0.19		0.26	0.12	0.09		0.18	0	0.1		0.02
0.03	0.45		1.36	0.65	0.32		0.21	0.12	0.09		0.22	0.27	-0.04		-0.04
0.8	0.85		1.73	0.47	0.84		0.19	0.12	0.09		0.33	0.04	0.11		0.44
1.48	2.73		2.42	0.26	0.36		0.48	0.12	0.09		0.33	0	0.01		0.03
1.98	0.01		0.77	0.2	0.49		0.01	0.12	0.09		0.06	0.12	0.01		-0.07
0.86	2.77		0.13	0.31	0.42		0	0.12	0.09		0.03	0.04	0.13		0.02
2.62	1.28		1.73	0.47	0.25		0.51	0.11	0.09		0.28	0.14	0.07		0.08
1.62	0.43		2.36327	1.16	0.38		0.2	0.11	0.09		0.93	0.14	0.63		0.151425
1.09	2.42		1.67	0.3	0.36		0.29	0.11	0.09		0.47	0.06	-0.02		0.04
2.96	1.37		2.82	0.36	0.2		0.15	0.11	0.09		0.37	0.23	0.15		0.34
2.14	0.55		1.66	0.45	0.04		0.91	0.11	0.09		0.55	0.2	0.06		0.07
0.7	1.69		2.01	0.2	0.12		0.33	0.11	0.09		0.13	0.03	0.02		0.1
2.4	1.59		1.98	0.1	0.11		0.25	0.11	0.09		1.1	0.01	0.35		0.06
0.34	1.53		1.08	0.13	0.5		0.09	0.11	0.09		0.07	0.01	0.06		0
1.36	0		0.3	0.28	0.19		0.94	0.11	0.09		0.03	0.1	-0.02		0.1
0.29	0.92		1.74	0.47	0.29		0.25	0.11	0.08		1.01	0.15	0.12		0.21
2.6	0.12		2.49	0.94	0.19		0.29	0.11	0.08		0.16	0.03	0.04		0.04
2.19	1.1		0.88	0.23	0		0.83	0.11	0.08		0.32	0.22	0.25		0.05
0.93	0.25		0.616965	0.23	0.3		0.44	0.11	0.08		0.25	0.06	0.07		0.115252
2.76	0		0.055591	0.78	0.01		0.41	0.11	0.08		0.55	0.2	-0.02		0.114091
1.3	0.59		1.05	0.15	0.42		-0.03	0.11	0.08		0.06	0.14	0.07		0.06
0.76	0.92		0.01	0.07	0		0.29	0.11	0.08		0.29	0.08	0.05		0.02
1.39	0.19		1.31	0.5	0.51		0.46	0.11	0.08		0.67	0.14	0.52		0.18
1.23	0.55		0.01	0.07	0.4		0.31	0.11	0.08		0.07	0.07	0.18		0.03
1.55	1.42		0.81	0.19	0.1		0.94	0.11	0.08		1.21	0.37	0.11		1.61
2.38	2.06		1.72	0.47	0.85		0.5	0.11	0.08		0.19	0.04	0.08		0.12
1.71	2.4		1.33	0.4	-0.02		0.04	0.1	0.08		0.04	0.04	2.62		0.09
0.74	1.73		1.06	0.23	0.38		0.31	0.1	0.08		0.93	0.18	0.1		0.14
0.13	1.45		1.07	0.71	0.08		0.59	0.1	0.08		0.18	0.08	0		0.15
0.65	1.27		1.79	0.4	0.65		0.36	0.1	0.08		0.06	0.32	0.05		0.03
0.43	2.48		1.01	0.35	0.46		0.08	0.1	0.08		0.65	-0.02	0.13		0.35
1.64	1.48		2.52	0.09	0.22		0.32	0.1	0.08		0.14	0.07	0.03		0.26
1.6	0.38		1.75	0	0.67		0.13	0.1	0.08		0.17	0.05	0.05		0.07
1.72	2.58		1.16	0.07	0.44		0.75	0.1	0.08		0.59	0.03	0.07		0.19
0.53	1.86		1.77	0.25	0.34		0.33	0.1	0.08		1.43	0.34	0.05		0.2
0.71	0.33		0.97	0.06	0.13		0.68	0.1	0.08		0.34	0.08	0.13		0.04
2.36	0.01		2.25	0.36	0.02		0.57	0.1	0.08		0.33	0.14	0.04		0.05
1.53	2.42		1.24	0.13	0.01		0.36	0.1	0.08		0.08	0.17	0.09		0.02
0.61	1.7		0.95	0.05	1.33		0.22	0.1	0.08		0.26	0.17	0.03		0.15
1.73	1.77		0.87	0.11	0.14		0.38	0.1	0.08		0.13	0.06	0.07		0.22
1.86	0.72		0.02	0.06	0.21		0.08	0.1	0.08		0.19	0.04	0.12		0.11
1.91	0.15		0.5	0.5	0.38		0.13	0.1	0.08		0.06	0.02	0.13		0.26
1.72	0.01		1.06	0.45	0.31		0.51	0.1	0.08		0.18	0.19	0		0.15
2.02	1.85		2.13	0.28	0.26		0.45	0.1	0.08		0.35	-0.07	0.03		0.1
2.56	1.49		1.63	0.43	0.28		0.19	0.1	0.08		0.3	0.07	0.22		0.2
2.86	1.12		2.1	0.04	-0.04		0.22	0.1	0.08		0.03	0	0.11		0.17
0.94	1.96		0.01	0.53	0.1		0.33	0.1	0.08		0.37	0.04	0.11		0.03
1.79	2.27		1.78	0.22	0.39		0.52	0.1	0.08		0.05	0.15	0.01		0.16
1.52	0.7		0.07	0.03	0.1		0.39	0.1	0.08		0.04	0.19	0.08		0.02
2.47	1.29		0.09	0.48	0.91		0.05	0.1	0.08		0.13	0.14	0.16		0.2
0.04	0.74		0.94	0.17	0.41		0.19	0.1	0.08		0.12	0	0.05		0.07
2.75	0.65		1.94	0.47	-0.01		0.03	0.1	0.08		0.26	0.12	0.01		0.07
0.33	0.53		1.39	0.58	0.17		0.61	0.1	0.07		0.24	0.22	0.26		0.08
2.64	1.15		1.02	0.07	0.48		0.1	0.1	0.07		0.05	0.03	0.03		0.12
1.64	2.14		1.1	0.1	0.05		0.7	0.1	0.07		0.19	0.13	0.12		0.04
1.62	1.65		1.48	0.13	0.22		0.48	0.1	0.07		0.16	0.1	0.09		0.02
1.45	1.46		0.79	0.08	0.47		0.27	0.1	0.07		0.07	0.15	0.06		0.13
1.95	1.05		1.48	0.75	0.46		0.32	0.1	0.07		1.7	0.13	0.02		0.69
1.28	2.45		1.26	0.48	0.46		0.5	0.1	0.07		0.43	0.05	0.09		0.13
2.07	2		1.83	0.39	0.21		0.36	0.1	0.07		0.05	0.09	0.33		0.2
0.43	1.72		1.02	0.53	0.48		0.54	0.09	0.07		0.17	0.06	0.09		0.03
2.42	2.12		2.58	0.37	0.43		0.25	0.09	0.07		0.06	0.06	-0.03		0.23
1.29	1.85		2.94	0.44	0.44		0.44	0.09	0.07		0.14	0.05	0.18		0.12
1.72	0.47		1.59	0.35	0.19		0.25	0.09	0.07		0.13	0.06	0.18		-0.02
1.01	2.3		1.59	0.08	0.36		0.3	0.09	0.07		0.05	0.07	0.17		0.09
1.13	1.44		0.93	0.15	-0.01		0.52	0.09	0.07		0.19	0.13	0.25		0.04
0.21	0.07		1.72	0.42	0.61		0.2	0.09	0.07		0.18	0.06	0.05		0.12
0.33	0.6		2.73	0.25	0.17		0.31	0.09	0.07		0.06	0.01	0.09		0.01
0.1	0		1.36	0.21	0.45		0.19	0.09	0.07		0.33	0.1	-0.05		0.11
1.18	2.37		0.089574	0.39	0.68		0.32	0.09	0.06		1.33	0.16	0.05		0.181357
0.63	1.25		0.94	0.36	0.5		0.53	0.09	0.06		0.1	0.31	0.26		0.04
2.33	0.5		1.4	-0.05	0.13		0.4	0.09	0.06		0.08	-0.01	0.26		0.06
1.12	1.79		1.79	0.09	0.43		0.45	0.09	0.06		0.25	0.11	0.12		0.4
1.35	0.6		1.55	0.16	0.37		0.45	0.09	0.06		0.61	0.46	0.08		0.07
1.28	1.41		1.77	0.4	0.59		0.14	0.09	0.06		0.08	0	0.09		0.07
1.7	0.54		1.96	0.22	0.22		0.6	0.09	0.06		0.16	0	-0.07		0.2
0.06	1.71		1.97	0.54	-0.03		0.32	0.09	0.06		0.27	0.04	0.04		0.14
2.39	0.68		1.07	0.73	0.48		0.49	0.08	0.06		-0.02	0.04	0.13		0.11
1.19	1.01		2.28	0.18	-0.04		0.56	0.08	0.06		0.23	0.03	0.05		0.19
2.38	2.22		1.52	0.47	0.44		0.34	0.08	0.06		0.39	0.11	0.07		0.15
1.24	0.92		2.11686	0.36	0		0.11	0.08	0.06		0.63	0.02	0.07		0.152172
0.08	2.03		2.07	0.78	0.54		0.64	0.08	0.06		0.48	0.08	0.07		0.12
2.02	0.9		2.47	0.38	0.18		0.34	0.08	0.06		0.23	0.17	0.08		0
1.43	2.03		1.56	0.53	0.53		0.09	0.08	0.06		0.67	0.16	0.08		0.14
1.41	1.44		1.24	0.25	0.51		-0.01	0.08	0.06		0.08	0.24	0.24		0.02
0.49	2		2.31	0.19	0.56		0.26	0.08	0.06		0.14	0.08	0.05		0.11
0.14	0.92		1.3	0.29	0.48		0.41	0.08	0.06		0.46	0.14	0.05		0.23
0.37	1.36		1.9	0.41	0.26		0.24	0.08	0.05		0.18	0.05	0.11		0.16
1.41	1.49		2.61	0.44	0.48		0.35	0.08	0.05		0.2	0.12	0.01		0.08
1.51	2		1.83054	0.05	0.16		0.08	0.08	0.05		0.34	0.04	0.22		0.147051
0.16	1.64		2.16739	0.05	0.34		0.63	0.08	0.05		0.28	0.24	0.1		0.210811
2.3	1.02		0.163842	0.09	0.48		0.93	1.44	0.05		1.51	0	0.12		0.198759
1.59	0.38		2.49761	0.23	0.74		0.43	0.08	0.05		1.63	0.07	-0.09		0.429339
0.43	1.35		0.51	0.66	0.15		0.52	0.08	0.05		0.38	0.37	0.02		0.08
0.62	2.03		1.28	0.34	0.14		0.3	0.08	0.05		0.57	0.07	0.21		0.34
1.82	1.02		1.54	0.66	0.1		0.29	0.08	0.05		0.31	0.16	0.12		0.07
0.47	1.05		1.29	-0.03	0.34		0.55	0.08	0.05		0.54	0.24	0.22		0.58
1.4	1.83		2.04	0.4	0.36		0.34	0.08	0.05		0.53	0.06	0.2		0.1
3.13	3.07		1.42	0.15	0.23		0.1	0.08	0.05		0.08	0.06	0.25		0.11
1.34	1.59		3.00531	0.22	0.3		0.36	0.08	0.05		1.64	0.12	0.09		0.479174
1.98	0.68		1.15	0.36	0.14		0.32	0.08	0.05		0.34	0.02	0.24		0.11
1.68	0.33		1.78	0.57	0.24		0.23	0.08	0.05		0.55	0.14	0.04		0.33
0.84	1.16		0.01	0.38	0.31		0.02	0.08	0.05		0.08	0.11	-0.01		0.04
1.01	2.09		1.23	0.56	0.59		0.44	0.08	0.05		0.65	0.23	0.24		0.29
1.44	1.12		2.23	0.35	0.26		0.22	0.08	0.05		0.38	0.16	0.16		0.31
1.24	1.44		0.63	-0.01	0.34		0.23	0.08	0.05		0.7	0.02	0.16		0.1
0.91	1.6		2.1	0.31	0.34		0.21	0.07	0.05		0.38	0.02	0.04		0.15
1.88	0.12		1.15	0.44	1.39		0.26	0.07	0.05		0.15	0.14	0.09		0.31
1.92	0.14		0.102023	0.13	0.23		0.92	0.07	0.05		0.24	0.03	-0.05		0.0854066
1.89	0.22		1.18446	0	0.1		0.16	0.07	0.05		0.56	0.1	0.06		0.389534
0.79	0.53		2.98293	0.27	0.3		0.46	0.07	0.05		0.67	0.13	0.06		0.16524
2.07	2.16		0.17	-0.01	0.91		0.28	0.07	0.05		0.27	0.08	0.11		0.45
1.2	1.58816		1.93	0.49	0.1		0.63	0.07	0.04		0.12	0.1	0.187001		0.19
0.9	0.0990072		1.17	0.86	0.15		0.2	0.07	0.04		0.39	-0.07	0.120969		0.48
2.33	1.15011		0.97	0.23	0.22		0.22	0.07	0.04		0.32	0.06	0.14242		0.41
1.6	1.47		1.23	0.2	0.03		0.09	0.07	0.04		0.09	0.12	0.02		0.03
0.01	2.2		0.89	0.31	0.47		0.28	0.07	0.04		0.58	0.03	0.11		0.29
1.38	2.72		0	0.25	0.09		0.01	0.07	0.04		0.08	0.09	0.11		-0.02
1.56	0.24		1.11	0.43	0.54		0.24	0.07	0.04		2.74	0.07	0.01		0.59
1.7	0.7		2.29	0.59	0.09		0.09	0.07	0.04		0.18	0	0.05		0.1
2.73	1.02		0.06	0.09	0.17		-0.06	0.07	0.04		0.23	0.04	0.17		0.54
2.55	1.95		0.75	1.31	0.51		0.32	0.07	0.04		0.33	0.1	0.24		0.05
1.11	0.28		0.36	0.38	0.03		0.24	0.07	0.04		0.15	0	0.09		0.17
1.36	0.12		0.41	0.09	0.14		0.27	0.07	0.04		0.54	0.01	0.34		0.09
1.19	0.82		0.14	0.46	0.49		0.29	0.07	0.04		0.08	0.03	0.29		0.14
1.86	1.74		2.12	0.15	0.11		0.1	0.07	0.04		0.13	0.15	0.06		0.21
2.66	1.73		0.95	0.39	0.02		0.35	0.07	0.04		0.29	-0.07	0.22		0.15
1.07	2.37		0.16	0.51	0.54		0.16	0.07	0.04		0.06	-0.02	-0.03		-0.01
1.21	0.04		0	0.84	0.31		0.13	0.07	0.04		0.14	0.11	0.02		0.08
0.31	1.17		1.16	0.25	0.5		0.31	0.07	0.04		0.05	-0.02	0.12		-0.01
1.26	2.29		0.54	0.18	0.78		0.12	0.07	0.04		0.15	0.08	0.06		0.05
2.36	0.99		1.27	0.22	0.87		0.89	0.06	0.04		0.28	0.12	0.12		0.07
2.48	0.4		0.73	0.49	0.04		0.21	0.06	0.03		0.3	0.21	0.06		0.07
1.28	0.3		1.06	0.09	0.94		0.03	0.06	0.03		0.31	0.04	0.1		0.06
0.84	2.1		1.76	0.31	0.22		0.13	0.06	0.03		0.2	0.02	0.17		0.19
2.58	0.02		0.94	0.25	-0.02		0.09	0.06	0.03		0.39	0.23	0.06		0.12
0.95	2.13		0.59	0.79	0.54		0.48	0.06	0.03		0.69	0.36	0.02		0.31
0.16	0.66		1.82	0.16	0.2		0.72	0.06	0.03		0	-0.01	0.07		0.19
2.73	1.32		1.05	0.31	0.4		0.29	0.06	0.03		0.16	0.01	0.09		0.13
1.79	0		1.14	0.36	0.19		0.4	0.06	0.03		0.23	0.03	0		0.61
2.48	0.01		0.62	0.32	0.79		0.05	0.06	0.03		0.11	0.24	0.26		0.16
2.29	2.3		1.96	0.25	0.06		0.1	0.06	0.03		0.08	0.04	0.03		0.11
1.17	0.13		1.99	0.06	0		0.22	0.06	0.03		0.31	0.08	0.02		0.41
1.24	1.75		1.89	0.39	0.21		0.07	0.06	0.03		1.3	0.03	-0.07		0.33
1.2	0.35		1.35	0.2	0.08		0.16	0.06	0.02		0.09	0.1	0.16		0.46
1.59	1.37		1.64	0.52	0.19		0.55	0.06	0.02		0.34	0.16	-0.04		0.13
2.1	0.22		1.28	0.54	0.58		0.4	0.06	0.02		0.09	0.06	0.02		0
1.06	0.07		1.34	0.58	0.11		0.31	0.06	0.02		0.38	0.03	0.12		0.15
1.55	1.4		1.18	0.44	1.26		0.31	0.06	0.02		0.66	0.08	0.12		0.84
0.77	0.82		1.8	0.01	0		0.45	0.06	0.02		0.73	-0.07	0.06		0.3
0.34	0.52		0	0.47	1.62		0.19	0.05	0.02		0.09	0.09	0.05		-0.02
1.78	1.72		0.74	0.52	0.29		0.41	0.05	0.02		0.08	0.16	0.02		0.05
1.56	0.62		1.01	0.55	0.26		0.19	0.05	0.02		0.49	0.08	0.21		0.28
1.47	1.4		2.61	0.02	0.07		0.84	0.05	0.02		0.2	0.04	0.09		0.12
0.86	0.15		0.217714	0.01	0.1		0.4	0.05	0.01		0.48	0.17	0.16		0.273692
1.16	0.08		1.93	0.75	0.5		0.34	0.05	0.01		0.19	0.09	0.07		0.23
2.81	0.05		0	0.19	0.46		0.17	0.05	0.01		0.26	0.05	0.11		0.07
2.37	2.33		1.69	0.16	0.32		0.57	0.05	0.01		1.46	0.06	0.13		0.16
2.11	1.73		1.88	0.22	0.03		0.44	0.05	0.01		0.07	0.11	0.07		0.14
1.29	2.4		1.72	0.44	0.54		0.56	0.05	0.01		0.72	0.15	0.08		0.1
2.22	1.12		0.65	0.13	0.65		0.4	0.05	0.01		0.1	0.18	0.09		0.32
1.94	1.16		2.14	0.59	0.48		0.63	0.05	0		0.13	0.03	0.1		0.14
1.63	0.97		1.18	0.3	0.44		0.39	0.04	0		0.03	0.25	0.08		0.17
1	1.13716		1.56	0.5	0.11		0.55	0.04	0		0.05	0.11	0.287527		0.08
2.35	0.0816762		1.16	0.47	0.21		0.33	0.04	0		0.14	0.06	0.0508418		0.3
0.07	0.0499188		1.93	0.39	0.83		0.18	0.04	0		0.12	0.02	0.0112668		0.21
1.03	1.4		1.38	0.4	0.05		0.46	0.04	0		0.28	0.06	0.13		0.25
0.1	1.76		0	0.41	0.39		0.17	0.04	0		0.85	-0.02	0.27		0
1.33	1.27		1.72	0.04	0.12		0.35	0.04	0		0.09	0.09	0.35		0.06
0.97	1.03		1.26	-0.01	0.4		0.68	0.04	0		0.26	0.05	0.11		0.11
3.18	1.78		1.24	0.1	0.49		0.27	0.04	-0.01		0.39	0.05	0.01		-0.14
0.82	1.6		1.2	0.68	0.36		0.49	0.04	-0.01		0.07	0.05	0.18		0.1
2.34	1.52		0	0.18	0.12		1.02	0.04	-0.01		0.23	0.04	0.15		0
0.66	0.63		0.95	0.67	0.65		0.79	0.04	-0.01		0.06	0.3	0.13		0.36
1.15	2.21		2	0.59	0.51		0.37	0.04	-0.02		0.29	0.02	0.03		0.17
1.42	2.85		2.11	0.55	0.11		0.5	0.04	-0.02		0.23	0.09	0.04		0.3
1.93844	0.8		1.6	0.4	0.4		0.2	0.04	-0.02		0.07	0.182383	0.12		0.12
1.18	2.23		2.21	0.39	0.72		0.39	0.03	-0.02		0.27	0.17	0.02		0.15
1.03	3.1		1.92	0.28	0.07		0.28	0.03	-0.03		0.13	0.06	0.06		0.15
2.29	0.06		1.84	0.1	0.19		0.33	0.03	-0.03		0.15	0.02	0.06		0.14
0.66	1.42		2.17	0.22	0.76		0.45	0.03	-0.03		0.21	0.05	0.03		0.13
1.6	2.44		2.09	0.48	0.27		0.59	0.03	-0.05		0.05	0.16	0.16		0.24
1.28	1.13		1.62	0.25	0.15		0.59	0.03	-0.06		0.46	0.11	0.09		0.13
0.31	2.49		1.52	0.01	0.29		0.03	0.03	0.16		0.1	0.08	0.04		0.19
0.75	1.86		2.47	0.6	-0.03		0.48	0.02	0.51		0.1	0.11	0.2		0.14
2.36	1.26801		0.91	0.6	0.32		0.51	0.02	1.31		0.14	0.03	0.18575		0.13
0.93	2.81561		2.52	0.04	0.34		0.2	0.02	1.14		0.55	0.11	0.131332		0.13
1.3	0.36		1.67	0.45	0.9		0.65	0.02	0.19		0.38	0.14	0.02		0.19
1.2	0.33		2.26	0.1	0		0.44	0.02	0.09		0.15	0.03	0.08		0.11
2.51	0.76		0.69	0.52	0.09		0.6	0.02	0.59		0.02	0.15	0.15		0.12
0.69	1.5		0.73	0.6	0.28		0.46	0.02	0.38		0.49	0.12	0.01		0.18
1.34	0.12		2.01	0.21	0.07		0.48	0.02	0.08		1.94	0.45	0.03		0.35
1.3	2.23		1.01	0.64	0.48		0.56	0.01	0.64		0.08	0.08	0.32		0.23
0.48	1.54		1.51	0.32	0.08		0.2	0.01	0.1		0.45	0.03	0.1		-0.08
2.69	2.2		1.32	0	0.58		0.22	0.01	0.03		0.44	-0.01	0.03		0.27
1.23	0.99		0.37	0.38	0.32		0.32	0.01	0.15		0.15	0.11	0.14		0.13
0.61	2.07		1.43	0.25	0.49		0.5	0.01	0.28		0.01	0.22	0.04		0.03
0.97	1.5		1.84	0.41	0.14		0.03	0.01	0.09		0.18	0.14	0.13		0.11
1.74	0.13		1.14	0.41	0.09		0.25	0.01	0.13		0.14	0.05	0.14		0.18
2.06	1.53		0.82	0.19	0.22		0.29	0.01	0.2		0.06	0.09	0.04		0.1
0.61	2.32		2.38	0.51	0.45		0.38	0.01	0.49		0.36	0.1	0.05		0.39
0.07	2.53		2.2826	0.21	0.07		0.33	0.01	0.37		1.8	0.03	0.01		0.595867
1.43	0.76		1.93862	0.5	0.11		0.61	0.01	0.18		1.93	0.03	0.06		0.607349
2.13	0.94		1.5547	0.05	0.58		0.76	0.01	0.42		1.2	0.08	0.27		0.180426
0.8	0.13		3.22048	0.2	0.5		0.44	0	0.44		1.62	0.04	0.25		0.503497
1.39	0.98		1.8954	0.39	0.09		0.04	0	0.16		1.09	0.07	0.19		0.162179
0.17	1.29		3.0189	0.23	0.44		0.34	0	0.77		1.12	0.14	0.29		0.260619
1.51	1.08		1.30902	0.31	0.27		0.01	0	0.14		0.65	0.01	0.09		0.246153
0.83	2.18		0.47	0.28	0.14		0.05	0	0.19		0.72	0.02	0.04		-0.05
0.94	0.31		1.37304	0.51	0.09		-0.06	0	0.28		1.53	0.08	-0.02		0.167289
0.88	2.54		1.15011	0.28	0.52		0.22	0	0.54		0.04	0.21	0.05		0.14242
1.7	1.03		2.82146	0.88	0.05		0.26	0	0.28		1.07	0.1	0.13		0.138902
1.46	0.2		2.77734	0.23	0.04		0.27	0	0		1.18	0.09	0.03		0.720901
1.35	2.16		1.18752	0.62	0.21		0.58	0	0.23		0.42	0.17	0		0.0991403
0.93	1.37		2.42816	0.29	0.15		1.06	0	0.06		0.84	0.2	0.14		0.123235
1.82	0.39		1.90595	0.72	0.22		0.16	0	0.02		1.09	0.19	0.21		0.179503
1.55	0.57		2.99648	0.4	0.31		0.09	0	0.1		1.22	0.23	0.04		0.365024
2.23	1.98		2.62	0.18	0.43		0.47	-0.01	0.2		0.11	0.17	0.15		0.14
0.78	1.65		2.66	0.71	0.31		0.48	-0.02	0.19		0.17	0.12	0.09		0.06
1.6	1.89		1.56	0.3	0.23		0.41	-0.02	0.56		0.41	0.08	0.21		0.19
1.07	1.34		0.97	0.49	0.06		0.5	-0.02	0.12		0.43	0.11	0.05		0.11
0.43	0.15		0.02	1.21	0.37		0.13	-0.03	0.08		0.64	0.01	0.18		-0.02
1.75	1.34		0.84	0.43	0.23		0.3	-0.03	0.05		0.26	0.28	0.14		0.21
2.38	1.15		1.48	0.45	0.48		0.17	0.55	0.02		0.14	0.15	-0.01		0.19
2.07	1.94		1.42	0.37	0.7		0.18	0.5	0.12		0.47	0.12	0.24		0.42
1.03	2		1.15	0.41	0.3		0.23	0.43	0.05		0.13	0.2	0.07		0.28
1.19	2.02		1.37	0.17	0.27		0.47	0.25	0.55		0.25	0.07	0.09		0.12
1.69	0.24		1.26	0.15	0.32		0.33	0.23	0.34		0.33	0.12	0.22		0.1
2.96655	3.03		1.99	0	0.74		0.12	0.2	0.07		0.27	0.148675	0.12		0.1
2.41	2		1.69	0.32	0.11		0.17	0.2	0.13		0.17	0.06	0.08		0.21
-0.01	2.45		1.06	0.05	-0.02		0.33	0.16	0.14		0.3	0.06	0.06		0.11
1.59	1.57		1.86	0	0.11		0.4	0.1	0.07		0.13	0.36	0.03		0.01
0.13	1.52		1.73	0.39	0.04		0.7	0.1	0.25		0.24	0.07	0.08		0.16
0.86	0.49		1.96	0.24	0.26		0.21	0.07	0.58		0.15	0.04	0.08		-0.01
1.19	1.77		1.1	0.48	0.18		0	-0.01	0.2		0.08	0.06	0.11		0.25
1.74	2.01		1.1	0.39	0.31		0.46	-0.1	0		0.13	0.14	0.07		-0.03
1.93	0.73		2.06	0.45	0.31		0.33	0.05	0.1		0.23	-0.01	0.14		0.05
0.99	1.09		1.37	0.31	0.36		0.19	0.15	0.12		0.02	0.11	0.15		-0.04
1.9	1.24		1.21	0.14	0.36		0.09	0.59	0.1		0.45	0.38	0		0.36
1.89	2.02		2.29	0.87	0.29		0.47	0.22	0.24		0.15	0.22	0.09		0.01
1.34	1.44		0.37	1.06	0.41		0.41	0.24	0.15		0.08	0.59	0.18		0.05
1.69	1.87		1.84	0.29	0.42		0.43	0.89	0.39		0.18	0.07	0.01		0.07
0.49	1.22		0.73	0.39	0.16		0.4	0.25	0.51		0.41	0.09	0.02		0.14
0.62	1		0.9	0.37	0.31		0.38	0.25	0.35		0.31	0.05	0.09		0.07
0.87	1.78		2.37	0.33	0.04		0.16	0.9	0.38		0.05	0.2	0.1		0.06
0.14	0.86		1.86	0.32	0.09		-0.03	0.13	0.25		0.51	0.1	0.11		0.2
1.28	1.15		0.49	1.06	0.39		0.49	0	0.82		0.26	0.22	0.08		-0.03
1.11			2.66	0.31			0.39	0			0.07	0.31			-0.07
1.59			1.48	0.09			0.26	0.1			0.12	0.12			0
2.57			1.07	0.35			0.51	0.34			0.07	0.21			-0.02
0.37			0	0.28			0.45	0.5			0.07	0.25			-0.05
2.03			0.14	0.35			0.23	0.07			0.05	0.08			-0.05
1.97			1.7	0.58			0.22	0.4			0.09	0.11			0
1.46			1.06	0.75			0.62	0.12			0.38	0			0.05
1.87			1.75	0.2			0.21	0.11			0.03	0.08			-0.07
0.09			2.04	0.26			0.12	0.43			0.24	0.07			0.25
0.63			1.75	0.83			0.14	0.08			1.01	-0.03			-0.01
1.97			1.23	0.19			0.2	0.04			0.14	0.07			0.01
1.53			2.75	0.27			0.56	0.34			0.34	0.07			0.08
1.36			2.74	0.22			0.22	-0.01			0.13	0.01			0.07
2.15			1.72	0			0.08	0.16			0.15	0.07			0.16
1.3			2.91	0.23			0.37	0.27			0.2	0.11			0.19
1.29			2.43	0.29			0.31	0.48			0.27	0.21			0.11
1.61			1.93844	0.15			0.4	0.2			0.04	0.22			0.182383
1.6			1.59	0.3			0.23	0.29			0.08	0.05			0.07
1.33			1.16	0.23			0.75	0.07			0.05	0.03			0.09
2.3			1.37	0.58			0.48	0.43			0.16	0			0.04
0.07			2.76	0.08			0.78	0.16			0.11	0.02			0.2
1.46			1.64	0.1			0.44	0.08			0.31	0.03			0.15
2.55			2.77	0.12			0.42	0.58			0.09	-0.04			0.13
1.5			0.8	0.43			0.63	0.15			0.37	0.22			0.25
1.46			1.68	0.37			0.57	0.14			0.08	0.03			0.14
1.62			1.31	0.61			0.4	0.01			0.38	0.16			0.05
1.79			1.59	0.37			0.52	0.08			0.06	0.15			0.16
0.76			1.14	0.48			0.75	0.08			0.16	0.06			0.03
0.1			2.5	0.57			0.08	0.33			0.46	0.27			0.12
1.58			1.67	0.05			0.59	0.24			0.19	0.04			0.24
1.56			1.66	0.67			0.25	0.06			0.28	0.21			0.27
1.79			0.91	0.17			0.31	0.07			0.07	0.04			0.02
1.22			0.08	0.98			0.16	0.45			0.39	0.14			0.29
1.17			1.17	0.08			0.09	0			0.21	0.18			0.07
0.11			2.14	0.04			0.45	0.14			0.11	0.14			0.2
1.1			0.7	0.38			0.2	0.12			0.11	0.24			0.03
2.1			1.41	0.85			0.25	0.06			0.28	0.05			0.31
1.87			1.89	0.32			0.56	0.09			0.62	0.09			0.1
1.69			0.95	0.4			0.07	0.23			0.22	0.04			0.09
1.24			0.49	0.16			0.46	0.13			0.33	0.09			0.04
0.02			0.67	0.04			0.44	0.18			0.23	0.1			0.13
2.03			1.34	0.53			0.14	0.15			1.18	0.25			0.03
0.42			0.06	0.35			0.4	0.21			0.27	0.22			0.12
2.01			0.1	0.52			0.21	0.32			0.08	0.2			0.03
1.03			1.31	0.02			0.39	0.02			0.11	0.17			-0.01
0.77			1.17	0.09			0.41	0.29			0.26	0.11			0
2.52			0.57	0.09			0	0.1			0.59	-0.04			0.1
2.37			2.27	0.51			0.57	0.05			0.49	0.16			0.16
2.11			1.71	0.02			0.03	-0.1			0.16	0.48			0.13
			1.48				0.49				0.16				0.34
			2.14				0.05				0.07				0.12
			2.07				0.18				0.19				0.15
			1.91				0.2				0.29				0.36
			1.92				0.21				0.19				0.19
			2.07				-0.01				0.07				0.08
			0.36				0.31				0.22				0.13
			1.89				0.07				0.12				0.04
			1.02				0.17				0.04				0.17
			1.47				0.76				0.22				0.09
			2.61				-0.06				0.49				0.11
			2.36				0.36				0.1				0.14
			2.55				0.03				0.65				0.27
			1.62				0.39				0.19				0.06
			0.07				0.11				0.02				0.12
			0.98				0.37				0.19				0.05
			1.01				0.33				0.16				0.09
			0.14				0.11				0.37				0.12
			0.12				0.14				0.04				0.34
			1.6				0.15				0.22				0.09
			0.81				0.19				0.93				0.39
			0.65				0.04				0.18				0.13
			1.7				1.33				0.08				0.03
			1.44				-0.01				0.07				0.25
			0.11				-0.02				0.1				0.08
			1.9				0.25				0.29				0.28
			1.13				0.91				0.28				0.16
			2.62				-0.02				0.13				0.1
			1.12				-0.04				0.08				0.11
			1.29				0.99				0.29				0.14
			0.33				0.35				0.29				0.11
			1.26				0.18				0.07				0.08
			0.97				0.13				0.13				0.15
			1.55				0.14				0.19				0.11
			1.5				0.21				0.47				0.4
			0.69				0.23				0.32				0.16
			1.36				0				0.25				0.08
			0.13				0.1				0.27				0.23
			2.69				0.29				0.31				0.42
			2.11				0.06				0.12				0.15
			1.85				0.17				0.15				0.06
			1.75				0.16				0.33				0.05
			3.19				0.23				0.53				0.16
			0.06				0.44				0.21				0.11
			0.4				0.04				0.03				0.06
			2.37				0.68				0.06				0.05
			1.63				0.11				0.15				0.05
			2.42				0.43				0.12				0.09
			0.62				0.49				0.09				0.05
			2.03				0.14				0.05				0.21
			1.41				0.59				0.06				0.09
			2.83				0.36				0.15				0.13
			0				0.1				0.09				-0.02
			1.03				0.28				0.03				0.06
			2.35				0.39				0.25				0.1
			0.68				0.48				0.06				0.13
			1.53				0.6				0.09				0.07
			1.4				1.26				0.02				0.12
			0.14				0.73				0.15				0.08
			1.85				0.44				0.07				0.18
			1.53				0.15				0.14				0.2
			0.82				0				0.02				0.06
			0.1				0.21				0.09				0.1
			3.18				0.1				0.04				0.05
			3.13				0.15				0.08				0.06
			1.4				0.05				0				0.13
			2.42				0.01				0.08				0.09
			2.44				0.27				-0.05				0.16
			2.22				0.44				0.06				0.07
			0.94				0.23				0.14				0.11
			0.92				0				0.06				0.07
			0.01				0.31				0.08				0
			0.76				0.07				0.11				0.08
			0.06				0.19				-0.03				0.06
			1.06				0.58				0.06				0.03
			0.12				1.39				0.05				0.09
			1.42				0.76				-0.03				0.03
			2.29				0.78				0.04				0.06
			2				0.56				0.06				0.05
			0.63				0.65				-0.01				0.13
			2.23				0.72				-0.02				0.02
			2.3				0.26				-0.01				0.14
			1.97				0.15				0.02				0.09
			2.77				0.27				0.02				0.08
			0.72				0.42				0.05				0.09
			2.01				0.62				0.1				0.16
			1.16				0.03				0.03				0.1
			1.96021				0.39				0.68				0.729343
			1.64				0.34				0.05				0.1
			0.71				0.18				0.13				0.06
			1.63				0.31				0.5				-0.01
			0.16				0.54				0.13				0.13
			1.1				0.91				0.19				0.16
			0.72				0.21				0.34				0.33
			2				0.22				0.84				-0.03
			0.41				0.85				0.5				0.03
			1.52				0.34				0.59				-0.03
			0.75				0.16				0.21				-0.06
			0.54				0.11				0.32				0.24
			0.85				0.05				1.16				-0.1
			1.19				0.36				0.13				0.08
			0.34				0.13				0.11				0.01
			1.41				0.44				0.08				0.12
			2.69				0.13				0.16				0.07
			2.16				0.22				0.71				-0.11
			1.28				0.25				0.03				0.11
			1.28				0.25				0.09				0.07
			1.76				0.39				0				0.27
			2.29				0.13				0.51				0.04
			0.93				0.29				0				0.2
			0				0.18				0.19				-0.15
			1.34				0.21				0.02				0.45
			0.78				0.09				0.15				0.05
			1.42				0.55				0.04				0.09
			1.94				0.73				0.22				0.31
			0.07				0.21				0.01				0.03
			1.55				0.19				0.11				0.37
			1.55				0.4				0				0.23
			1.9				0.37				0.32				0.13
			0.89				0.05				0.21				0.14
			1.95				0.75				0.1				0.13
			1.45				0.13				0.49				-0.19
			0.53				0.17				0.07				0.26
			0.38				0.38				0.43				0.11
			1.48				0.22				0.08				0.03
			0.98				0.08				0.22				0.34
			1.12				0.39				0.19				0.26
			1.42				0.2				0.23				0.35
			2				0.22				0.53				0.56
			0.91				0.48				0.22				0.25
			1.07				0.34				0.31				0.17
			2.01				0.39				0.2				0.11
			2.97377				0.12				1.19				0.470694
			1.38				0.2				0.36				0.16
			1.06				0.31				0.15				0.17
			3.016				0.19				0.97				0.56435
			1.85				0.8				0.29				0.14
			1.17675				0.21				0.65				0.100078
			0.599685				0.08				0.48				0.177511
			2.27827				0.21				0.37				0.0397564
			2.23098				0.38				1.38				0.510549
			1.4525				0.19				1.15				0.18886
			0.71				0.34				0.29				0.21
			0.03				0.67				0.2				0.34
			0.55				0.16				0.13				0.3
			2.93695				0.45				0.95				0.566096
			0.15				-0.01				0.2				0.11
			1.66				0.1				0.14				0.1
			1.89				0				0.07				0.1
			1.16				-0.03				0.37				0.05
			1.58				0.26				0.27				0.23
			0.19				0.51				0.08				0.52
			0.86				0.05				0.2				0.13
			1.68				0.15				0.66				0.18
			0.55				0.4				0.08				0.18
			1.62153				0.27				1.62				0.246716
			1.14				0.16				0.21				0.25
			0.39				0.06				0.14				0.09
			1.2				0.25				0.09				0.27
			1.23				0.32				0.13				0.2
			1.6				0.49				0.09				0.24
			1.55				0.95				0.23				0.25
			1.37				0.87				0.48				0.54
			0.327129				0.18				0.25				0.131981
			0.51				0.77				0.29				0.32
			0.82				0.21				0.27				0.14
			0.82				0.49				0.04				0.29
			0.12				0.19				0.21				0.17
			0.64				0.01				1.41				0.11
			0.05				0.46				0.01				0.11
			1.36				0.09				0.07				0.01
			1.6				0.48				0.03				0.16
			0				0.19				0.03				0
			0.01				0.79				0.03				0.26
			2.02				0.34				0.17				0.14
			0.51				0.22				0.38				0.13
			2.4				0.16				0.31				0.59
			0.141963				0.57				0.42				0.203058
			1.29				0.21				0.25				0.11
			0.92				0.2				0.12				0.1
			1.37				0.2				0.09				0.15
			1.71				-0.03				0.16				0.18
			0.7				0.1				0.08				0.08
			2.61				0.37				0.23				0.45
			1.64				0.17				0.16				0.33
			0.645316				0.46				0.31				0.145523
			1.6				0.29				0.64				0.25
			1.57				0.25				0.05				0.19
			0.33				0.45				0.09				0.25
			0.75				0.47				0.19				0.2
			1.56588				0.05				0.88				0.123895
			1.75545				0.05				0.47				0.11692
			0.96				0.32				0.23				0.18
			0.76				0.1				0.29				0.13
			1.86				0.02				0.21				0.07
			1.43				0.15				0.12				0.13
			1.18				0.08				0.39				0
			1.8474				0.32				0.42				0.226764
			2.24				0.08				0.16				0.11
			1.28				0.31				0.17				0.43
			1.8				0.05				0.11				0.08
			2.17				0.89				0.25				0.09
			1.57				0.33				0.28				0.07
			1.76				0.19				0.54				0.01
			2.09				0.4				0.25				0.06
			1.18				0.44				0.17				0.1
			2.48				0.3				0.19				0.03
			2.94912				0.02				0.34				0.379705
			2.07				0.37				0.15				0.12
			1.65317				0.48				0.43				0.356477
			1.1682				0.23				0.54				0.477229
			0.778454				0.16				0.63				0.212371
			0.844596				0.17				0.49				0.149903
			1.99983				0.51				0.25				0.118973
			2.55				0.43				0.3				0.18
			1.28				0.35				0.2				0.03
			2.91				0.62				0.21				0.19
			1.25				0.55				0.14				0.04
			2.16074				0.04				0.18				0.0938556
			0.64				0.44				0.31				0.14
			2.97				0.95				0.14				0.04
			0.37				0.05				0.3				0.1
			2.45				0.11				0.09				0.05
			1.75				0.43				-0.03				0.28
			0.61				0.25				0.01				0.22
			2.41767				0.05				0.44				0.201031
			0.33				0.13				0.08				0.13
			1.2				0.36				0.15				0.27
			0.0445313				0.14				0.1				0.0354594
			0.76				0.51				0.21				0.01
			1.33				0.59				0.36				0.03
			2.19				0.1				0.18				0.11
			1.18797				0.04				1.16				0.0252008
			2.01223				0.17				1.35				0.285748
			2.23754				0.37				0.3				0.0766025
			2.50791				-0.04				0.9				0.117156
			1.94931				0.04				1.06				0.125538
			0.778711				0.3				0.9				0.0722381
			2.57812				0.52				1.16				0.348759
			0.0399646				0.54				0.41				0.0949059
			1.21337				-0.01				0.57				0.236475
			3.36288				0.18				1.89				0.814065
			1.5575				0.33				0.27				0.212167
			1.8959				0.26				0.93				0.0675444
			2.55327				0.47				0.46				0.166287
			0.45401				0.56				0.62				0.080559
			1.42239				0.24				0.35				0.333612
			0.0789021				0.53				1.51				0.13494
			2.96503				0.14				0.6				0.265518
			1.71				0.35				0.14				0.09
			1.01				0.08				0.09				0.07
			2.29				0.1				0.03				0.02
			0.304727				0.43				0.1				0.0348287
			2.33				0.35				0.14				0.11
			2.53				0.9				0.28				0.09
			1.29				0.44				0.05				0.15
			2.47				0.25				0.2				0.05
			2.23				0.18				-0.01				0.17
			0.62				0.68				0.05				0.11
			1.13716				0.11				0				0.287527
			2.18463				0.4				0.53				0.185075
			1.11705				0.51				0.29				0.088185
			0.0990072				0.15				0.04				0.120969
			1.78				0.11				0.74				-0.03
			0.59				-0.08				0.31				0.47
			0.69				0.24				0.23				0.06
			1.25				0.35				0.19				0.15
			0.83				0.3				0.36				0
			0.37				0.25				0.16				0.05
			1.12				0.26				0.05				0.16
			1.25				0.14				1.88				0.2
			1.29				0.11				0.76				0
			1.22				0.07				0.98				0.09
			2.45				0.32				0.77				0.09
			2.17				0.24				0.78				0.07
			1.91				0.07				1.03				1.63
			0.11977				0.26				0.32				0.135321
			1.09				0.18				0.99				0.06
			0.0816762				0.21				0				0.0508418
			2.3				-0.01				0.85				0.21
			1.51				0.05				1.09				0.19
			2.14				0.32				1.09				0.32
			1.27				0.1				0.4				0
			0.88				0.08				0.95				0.02
			1.9				0.22				1.5				0.14
			1.95				0.26				0.75				0.07
			2.35				0.36				0.99				0.14
			1.33183				0.01				0.43				0.411162
			1.39				0.04				1.45				0.28
			0.05				0.37				0.42				0.32
			1.37				0.04				0.9				0
			2.32				0.18				0.52				0.02
			1.68				0.16				1.61				0.12
			2.25				0.23				0.89				0.12
			0.95				0.15				1.35				0.14
			0.02				0.03				0.47				0
			2.83				0.17				0.86				0.02
			1.25				0.5				0.06				0.26
			1.7				0.25				0.43				0.24
			2.41				0.2				0.35				0.24
			2.1				0.54				0.14				0.05
			2.02				0.42				0.21				0.1
			2.79				0.51				0.22				0.07
			0.75				0.46				0.43				0.05
			0.88				0.04				0.44				0.01
			0.09				-0.04				0.51				0.09
			2.04				0.14				0.23				0
			2.51				-0.06				0.15				0.05
			0.2				0.14				0.48				0.15
			1.6				0.2				0.99				0.57
			1.92				0.57				0.4				0.14
			2.13				0.36				0.27				0.12
			2.02				0.16				1.12				0.24
			2.69				0.13				0.33				0.07
			1.88				0.64				0.76				0.83
			2.31				-0.01				0.72				0.07
			0.9				0.15				0.54				0.09
			2.61				0.14				0.48				0.11
			1.79				0.25				0.62				0.16
			2.4				-0.02				0.08				2.62
			2.97				-0.03				0.23				0.04
			0.49				0.28				0.23				0.04
			2.64				0.16				0.3				0.11
			0.19				0.76				0.69				0.26
			1.83				0.19				0.17				0.01
			2.56				0.37				0.21				0.02
			2.82				0.11				0.55				0.12
			1.83				0.51				0.26				0.07
			2.25				0.26				1.24				0.17
			2.18				0.34				0.59				0.24
			1.48				0.18				0.23				0.03
			2.46				0.9				0.48				0.29
			0.89				0.22				0.35				0.04
			2.27				-0.07				0.15				0.01
			0.87				0.5				0.22				0
			1.15				0.02				0.87				0
			0.02				0.18				0.8				0
			2.52				-0.01				0.58				0.15
			1.54				0.05				0.27				0.08
			1.82				0.02				0.14				0.03
			0.78				0.71				-0.02				0.12
			1.47				0.03				0.04				0.02
			1.29				0.12				0.14				0.12
			2.1				0.15				0.21				0.05
			1.98				0.1				0.29				0.13
			0.22				0.58				0.02				0.02
			0.82				0.04				0.16				-0.03
			0.98				0.2				0.53				0.14
			1.45				0.09				0.25				0.05
			2.04				0.21				0.13				0.12
			0.78				0.21				1.22				0
			1.43				0.26				0.67				1.49
			1.36				0.28				0.11				0.1
			0.61				0.05				0.1				0.17
			2.22				0.03				0.17				0.03
			2.1				0.26				1.33				0.31
			0.29				0.47				0.11				0.15
			0.97				0.41				0.01				0.14
			1.32				0.16				0.22				0.04
			1.68				0.03				0.83				0.08
			0.93				0.23				0.11				0.06
			1.49				0.28				0.23				0.25
			0.76				0.07				0.26				0.2
			0.97				-0.01				0.04				0.05
			1.05				0.29				0.32				0.3
			0.54				0.03				0.36				0.04
			0.96				0.1				0.79				0.2
			0.84				0.38				0.08				0.11
			2.08				0.41				0.17				0.05
			0.9				0.06				0.24				0.11
			1.64				0.1				0.1				0.13
			0.37				0.38				0.2				0.1
			0.185671				0.29				1.05				0.194246
			2.32				0.05				0.57				0
			0.03				0.53				0.44				0.1
			2.26397				0.18				1.14				0.157002
			1.33				0.17				0.47				0.27
			0.49				0.14				0.15				0.39
			2.3				0.45				0.19				0.2
			1.82103				0.23				0.71				0.189508
			1.19				0.18				0.08				0.03
			0.12				0.26				0.18				0.02
			1.27				0.21				0.18				-0.15
			1.81				0.08				0.26				-0.08
			1.52				0.27				0.19				0.03
			1.5				0.03				0.98				-0.04
			0.49				0.74				0.13				-0.1
			1.61				0.1				0.39				0.04
			1.74				0.14				0.25				-0.14
			1.79				0.28				0.59				0.07
			1.67				0.07				0.22				0
			0.86				0.24				0.51				-0.04
			1.65				0.13				0.44				-0.09
			2.22				0.1				0.69				-0.09
			0.1				0.41				0.04				-0.02
			1.22				0.09				0.26				0.08
			0.98				-0.06				0.15				-0.15
			1.29				0.15				0.36				0.07
			1.53				0.18				0.5				0.1
			1.43				-0.04				0.63				-0.17
			1.82				0.04				0.54				0.16
			2.12				0.33				0.85				0.25
			1.92				0.16				1.73				0.1
			2				0.07				0.77				-0.09
			0.84				0.29				0.39				-0.07
			0.78				0.43				0.54				-0.1
			1.66				0.21				0.5				-0.09
			2.03				0.18				1.39				0.13
			0.95				0.15				0.57				-0.04
			1.33				0.49				0.25				-0.02
			1.65				0.2				0.36				0.04
			0.84				0.12				0.66				0.1
			1.42				0.21				0.58				0
			0.27				0.03				0.23				-0.05
			1.02				0.55				0.39				0.22
			1.19				0.12				0.95				0.4
			0.81				0.25				1.82				0.23
			1.06				0.29				0.25				0.15
			0.01				0.49				0.09				0.01
			2.42				0.36				0.09				-0.02
			1.23				0.07				0.11				0.07
			0.49				0.26				0.58				0.08
			1.89				0.23				0.56				0.21
			2.54				0.52				0.54				0.05
			1.22				0.16				0.51				0.02
			2.32				0.45				0.49				0.05
			2.57				0.35				0.48				0.21
			2.3				0.58				0.45				0
			1.46				0.75				0.43				0
			0.94				0.58				0.42				0.27
			1.89				0.87				0.4				0.22
			1.87				0.42				0.39				0.01
			1.5				0.28				0.38				0.01
			1.78				0.04				0.38				0.1
			1.87				0.32				0.35				0.09
			1				0.31				0.35				0.09
			1.93				0.45				0.34				-0.01
			0.14				0.32				0.34				0.1
			0.24				0.32				0.34				0.22
			1.29				0.29				0.33				0.21
			1.56				0.67				0.32				0.21
			2.1				0.85				0.32				0.05
			1.22				0.98				0.29				0.14
			2.07				0.49				0.28				0.04
			0.31				0.09				0.28				-0.02
			1.03				0.05				0.28				0.13
			1.69				0.4				0.28				0.04
			0.77				0.09				0.28				0.11
			1.59				0.09				0.27				0.12
			-0.01				0.05				0.25				0.06
			1.52				0.04				0.25				0.08
			0.86				0.09				0.25				0.11
			1.69				0.15				0.24				0.12
			1.61				0.15				0.24				0.22
			0.42				0.35				0.24				0.22
			2.02				0.29				0.24				0.09
			1.62				0.61				0.23				0.16
			1.19				0.17				0.22				0.07
			1.58				0.05				0.21				0.04
			1.53				0.22				0.2				0.04
			0.37				0.28				0.2				0.25
			0.36				0.9				0.19				0.02
			2.18				0.14				0.19				0.04
			1.65				0.31				0.19				0.09
			0.76				0.11				0.18				0.06
			0.76				0.48				0.18				0.06
			1.11				0.31				0.16				0.31
			0.98				0.09				0.16				0.19
			1.87				0.2				0.16				0.08
			2.37				0.51				0.16				0.16
			2.07				0.37				0.15				0.12
			0.99				0.32				0.15				0.14
			1.97				0.19				0.15				0.07
			0.1				0.57				0.15				0.27
			1.44				0.41				0.15				0.18
			1.08				0.27				0.14				0.09
			1.53				0.27				0.14				0.07
			1.46				0.1				0.14				0.03
			2.45				-0.02				0.14				0.06
			0.13				0.39				0.13				0.07
			0.13				0.09				0.13				0.14
			1.79				0.37				0.13				0.15
			2				0.11				0.13				0.08
			1.34				1.06				0.12				0.59
			2.55				0.12				0.12				-0.04
			1.34				0.06				0.12				0.05
			1.94				0.7				0.12				0.24
			1.09				0.36				0.12				0.15
			1.69				0.29				0.11				0.07
			2.11				0.02				0.11				0.48
			1.74				0.39				0.1				0.14
			1.17				0.08				0.1				0.18
			0.02				0.04				0.1				0.1
			0.33				0				0.09				0.08
			1.5				0.14				0.09				0.13
			2.03				0.53				0.09				0.25
			0.12				0.07				0.08				0.03
			0.09				0.26				0.08				0.07
			2.15				0				0.08				0.07
			1.3				0.23				0.08				0.11
			0.15				0.37				0.08				0.18
			1.97				0.58				0.07				0.11
			1.33				0.23				0.07				0.03
			3.03				0.74				0.07				0.12
			1.57				0.11				0.07				0.03
			1.5				0.43				0.06				0.22
			2.38				0.45				0.05				0.15
			1.34				0.23				0.05				0.14
			2				0.3				0.05				0.07
			0.87				0.33				0.04				0.2
			2.2				0.58				0.03				0.03
			0.39				0.22				0.02				0.21
			1.15				0.48				0.02				-0.01
			1.79				0.17				0.02				0.04
			1.24				0.16				0.02				0.09
			1.36				0.22				0.01				0.01
			0.86				0.24				0				0.04
			0.2				0.04				0				0.03
			0.07				0.08				0				0.02
			2.01				0.31				0				0.07
			1.15				0.39				0.82				0.08
			2.23				0.48				0.64				0.32

## Sheet: Figure 2b
A/Indonesia/05/2005				A/Bar headed goose/Qinghai/1a/2005				A/Chicken/Malaysia(Sabah)/6123/2015
Poultry ownership		Proximity to wild bird sightings		Poultry ownership		Proximity to wild bird sightings		Poultry ownership		Proximity to wild bird sightings
Yes	No	Yes	No	Yes	No	Yes	No	Yes	No	Yes	No
2602.13	2999.4	2999.4	564.33	2894	3972.98	7.60456	0	1048	1107.3	1048	0
1187.37	564.33	2602.13	518.13	2801.12	2902.76	215.471	159.821	66.7557	0	0	46.8384
803.8	518.13	1187.37	495.29	2743.48	2695.42	21.7439	143.062	84.1043	10.7078	40.7	1107.3
495.29	468.82	803.8	468.82	1117.32	2393.49	137.457	0	3097.89	2623.29	3097.89	66.7557
470.81	387.45	470.81	417.36	1041.12	1996.41	1287	19.3013	244.379	40.7	244.379	10.7078
456.62	331.02	456.62	367.65	1018.64	1831.84	734.754	115.955	128.189	0	12.364	2623.29
417.36	324.57	387.45	352.61	768.64	1287	768.64	14.1965	175.07	12.364	1228.65	0
367.65	306.65	324.57	332.34	657.462	1039.28	393.082	39.185	1228.65	541.126	154.202	84.1043
352.61	212.45	306.65	331.02	650.195	878.735	89.6861	602.047	0	0	0	128.189
332.34	191.53	222.12	323.1	646.412	734.754	1117.32	0	0	187.758	0	175.07
323.1	181.52	220.31	257.93	645.161	658.762	2902.76	78.1861	185.185	1184.13	20.92	541.126
257.93	170.36	212.45	254.84	643.501	615.385	58.8235	40.8998	305.157	1370.05	63.6537	0
254.84	167.2	184.2	238.78	631.313	602.047	24.9875	136.986	0	295.159	280.505	0
238.78	165.21	171.06	222.67	618.047	526.87	646.412	7.7e-09	0	154.202	0	187.758
222.67	161.45	170.36	210.13	546.15	501.253	1039.28	112.246	38.625	75.0751	170.8	0
222.12	145.65	165.21	197.2	527.983	491.884	4.83325	501.253	0	0	725.1	1184.13
220.31	142.57	154.92	191.53	523.56	462.107	491.884	615.385	46.0193	20.92	0	0
210.13	140.88	149.77	183.18	502.26	431.593	2695.42	0	20.284	63.6537	2.50878	1370.05
197.2	133.85	145.65	181.52	455.581	393.082	208.725	20.4415	0	0	2047.5	185.185
184.2	132.29	142.59	173.52	435.92	389.257	251.889	214.362	388.954	0	228.728	305.157
183.18	122.01	142.57	167.2	366.703	383.142	0	178.859	0	54.615	483.092	295.159
173.52	115.77	133.85	161.45	364.697	359.971	1.43451	107.216	211.06	22.4215	0	75.0751
171.06	93.02	132.29	153.49	352.734	354.359	631.313	523.56	725.1	280.505	965.251	0
154.92	92.85	130.34	140.88	352.237	352.609	175.562	84.4595	1623.64	98.0392	55.4939	38.625
153.49	91.74	124.02	122.01	326.477	342.583	20.9468	132.433	518.941	23.3481	37.9651	0
149.77	91.74	123.32	120.82	325.203	333.778	210.393	359.971	375.094	25.1383	216.076	0
142.59	87.03	110.51	115.77	312.793	327.225	136.24	33.7496	1624.43	170.8	240.6	0
130.34	76.05	101.16	115	305.53	296.56	645.161	296.56	1519.99	0	0	46.0193
124.02	72.1	84.67	114.27	254.907	284.414	1041.12	0	483.092	0	16.4636	54.615
123.32	71.94	80.13	99.9	251.889	198.965	53.4188	431.593	1159.15	0	15.7134	22.4215
120.82	71.79	72.1	93.02	216.45	193.386	46.1042	643.501	63.4518	0	101.958	20.284
115	71.74	71.94	92.85	215.471	180.083	81.1688	254.907	0	470.367	1274.05	98.0392
114.27	66.71	71.74	91.83	214.362	179.437	57.0451	352.734	2.60213	2.50878	0	23.3481
110.51	66.27	69.44	91.74	210.393	177.494	657.462	68.1663	23.7869	0	340.948	25.1383
101.16	64.47	58.96	91.74	209.336	162.549	0	170.882	965.251	2047.5	90.8265	388.954
99.9	63.25	58.86	87.03	208.725	147.907	0	132.345	555.556	222.222	448.7	0
91.83	63.13	56.85	86.13	204.708	143.062	0	364.697	805.802	228.728	1326.79	0
86.13	58.96	55.04	81.77	191.865	136.986	2393.49	13.4445	80.5802	294.811	0	0
84.67	58.79	53.22	81.5	188.608	124.162	191.865	650.195	216.076	0	1842.64	211.06
81.77	53.22	51.05	79.43	184.57	115.955	366.703	342.583	240.6	100.98	1.99084	1623.64
81.5	51.05	41.98	77.76	181.225	114.338	3972.98	72.0981	216.263	55.4939	716.846	0
80.13	45.96	36.72	76.16	178.859	106.033	27.1887	352.609	14.8038	12.0482	405.186	518.941
79.43	41.36	34.16	76.05	177.62	89.6861	389.257	106.033	150.083	1.39043	2412.55	470.367
77.76	40.78	30.98	72.1	175.562	85.3971	38.5654	162.549	15.7134	37.9651	0	0
76.16	40.45	24.7	71.79	170.882	84.4595	0	0	126.695	6.07903	1624.17	375.094
72.1	40.44	23.93	67.48	167.252	81.1688	462.107	26.6099	19.0404	217.25	10572	1624.43
69.44	39.45	23.69	66.71	160.179	80.3859	177.494	24.3132	15.8705	15.7629	57.4053	222.222
67.48	38.04	22.42	66.27	159.821	78.1861	1018.64	0	188.395	720.981	19.98	1519.99
64.27	36.72	21.18	64.47	157.953	72.3066	878.735	14.6542	0.241255	0	207.512	294.811
63.82	34.39	20.91	64.27	153.61	72.0981	135.685	20.938	0	8.3612	260.349	1159.15
62.66	34.16	19.85	63.82	137.457	57.0451	209.336	0	1274.05	16.4636	20.3417	0
61.77	32.22	19.65	63.25	136.24	55.8036	326.477	0	150.105	101.958	200.16	63.4518
60.5	31.66	19.55	63.13	135.685	46.1042	1996.41	15.1423	0	189.286	126.904	2.60213
58.86	31.49	19.38	62.66	133.69	40.8998	435.92	0	465.549	26.7165	573.066	23.7869
57.7	29.74	16.19	61.77	132.433	40.404	180.083	383.142	90.8265	340.948	992.063	100.98
56.85	29.08	15.94	60.5	132.345	39.185	0	0	448.7	37.6081	143.719	12.0482
55.04	28.26	15.46	58.79	131.165	38.5654	2743.48	0	682.594	406.669	638.978	555.556
54.73	26.46	13.43	57.7	117.412	38.1679	0	0	18.2382	1326.79	154.679	1.39043
54.73	26.15	11.13	54.73	116.05	37.7501	325.203	45.4133	134.59	0		805.802
52.38	25.97	8.59	54.73	112.246	33.0579	80.3859	147.907	111.52	14.1563		80.5802
50.05	23.93	5.12	52.38	107.216	30.1296	1831.84	0	0	124.719		6.07903
48.38	23.69	0.94	50.05	97.1817	26.6099	11.9403	19.8138	0	28.4252		217.25
44.54	23.69	0	48.38	93.2836	24.3132	124.162	55.8036	689.18	1.89215		15.7629
43.27	22.78	0	45.96	82.3045	21.7439	354.359	618.047	722.543	27.6549		720.981
42.02	21.18	0	44.54	68.1663	20.4415	333.778	352.237	684.932	0		8.3612
41.98	20.92	0	43.27	59.2417	19.8138	305.53	198.965	256.476	118.765		216.263
40.58	20.66	0	42.02	58.8235	19.3013	0	546.15	420.875	1.99084		14.8038
38.37	20.47	0	41.36	53.4188	18.5322	2801.12	37.7501	362.713	426.985		150.083
36.04	19.73	0	40.78	45.4133	18.5151	2894	0	1842.64	0.27933		126.695
34.97	19.55		40.58	41.876	18.3083		179.437	61.2745	405.186		19.0404
30.98	16.19		40.45	37.7216	15.1423		20.5381	716.846	0		15.8705
30.06	15.46		40.44	36.6703	4.83325		160.179	0	0		189.286
25.82	11.13		39.45	33.7496	3.93546		25.9538	2412.55	51.7331		188.395
25.71	10.18		38.37	27.1887	2.49439		18.5322	17.0853	0		0.241255
24.7	9.97		38.04	25.9538	1.43451		0	1624.17	207.512		0
24.69	6.91		36.04	24.9875	0.179727		0	16.5017	185.219		26.7165
22.96	6.13		34.97	20.9468	0.144718		312.793	57.4053	260.349		150.105
22.42	5.12		34.39	20.938	7.7e-09		153.61	19.98	20.3417		465.549
21.95	2.12		32.22	20.5381	0		82.3045	24.3843	46.3822		9940.36
20.96	0.11		31.66	19.2012	0		10.0432	18.6532	200.16		37.6081
20.91	0.02		31.49	17.322	0		167.252	1090.87	126.904		406.669
20.25	0		30.06	14.6542	0		116.05	143.719	573.066		682.594
20.23	0		29.74	14.2389	0		0	101.926	312.989		18.2382
19.89	0		29.08	14.1965	0		204.708	638.978	992.063		0
19.85	0		28.26	13.5428	0		2.49439	871.08	42.8266		134.59
19.8	0		26.46	13.4445	0		327.225	154.679	26.5534		111.52
19.65	0		26.15	11.9403	0		455.581	9940.36	0		14.1563
19.38	0		25.97	10.0432	0		37.7216	10572	43.2526		0
19.06	0		25.82	7.60456	0		33.0579	34.153	42.5713		689.18
17.71	0		25.71	1.06259	0		502.26				722.543
16.99	0		24.69	0	0		216.45				124.719
15.94	0		23.69	0	0		526.87				684.932
13.43	0		22.96	0	0		38.1679				28.4252
10.32	0		22.78	0	0		0				256.476
9.35	0		21.95	0	0		0				1.89215
8.59	0		20.96	0	0		0.144718				420.875
0.94			20.92	0			3.93546				362.713
0.36			20.66	0			41.876				27.6549
0.2			20.47	0			40.404				0
0			20.25	0			0				118.765
0			20.23	0			658.762				61.2745
0			19.89	0			36.6703				426.985
0			19.8	0			181.225				0.27933
0			19.73	0			131.165				0
0			19.06	0			177.62				0
0			17.71	0			17.322				141.283
0			16.99	0			184.57				17.0853
0			10.32	0			0				16.5017
			10.18				0				51.7331
			9.97				188.608				0
			9.35				0				185.219
			6.91				97.1817				46.3822
			6.13				0				24.3843
			2.12				30.1296				18.6532
			0.36				19.2012				312.989
			0.2				117.412				1090.87
			0.11				0				42.8266
			0.02				133.69				101.926
			0				59.2417				871.08
			0				72.3066				26.5534
			0				114.338
			0				284.414
			0				0.179727
			0				157.953
			0				18.3083
			0				85.3971
			0				93.2836
			0				14.2389
			0				193.386
			0				13.5428
			0				18.5151
			0				527.983
			0				0
			0				1.06259
			0				0

## Sheet: Figure 3a
Negative control 1							Negative control 2							Positive control 1							Positive control 2
log(Serum DF)	Untreated			Treated			log(Serum DF)	Untreated			Treated			log(Serum DF)	Untreated			Treated			log(Serum DF)	Untreated			Treated
	Mean	"+Error"	"-Error"	Mean	"+Error"	"-Error"		Mean	"+Error"	"-Error"	Mean	"+Error"	"-Error"		Mean	"+Error"	"-Error"	Mean	"+Error"	"-Error"		Mean	"+Error"	"-Error"	Mean	"+Error"	"-Error"
1.30103	96.6378	5.51162	5.51162	92.8806	9.97066	9.97066	1.30103	95.2871	4.54797	4.54797	97.8688	2.8794	2.8794	1.30103	99.9896	0.0342567	0.0342567	99.725	0.507837	0.507837	1.30103	99.6912	0.611247	0.611247	99.9671	0.10584	0.10584
1.30314	96.6222	5.52885	5.52885	92.8413	10.002	10.002	1.30314	95.2725	4.55569	4.55569	97.8569	2.89075	2.89075	1.30314	99.9895	0.034556	0.034556	99.7232	0.510467	0.510467	1.30314	99.6893	0.614213	0.614213	99.9668	0.106603	0.106603
1.30525	96.6064	5.54611	5.54611	92.8018	10.0333	10.0333	1.30525	95.258	4.5634	4.5634	97.8449	2.90213	2.90213	1.30525	99.9893	0.0348579	0.0348579	99.7215	0.51311	0.51311	1.30525	99.6875	0.617192	0.617192	99.9665	0.107371	0.107371
1.30736	96.5906	5.56341	5.56341	92.762	10.0647	10.0647	1.30736	95.2434	4.57113	4.57113	97.8329	2.91355	2.91355	1.30736	99.9892	0.0351624	0.0351624	99.7198	0.515767	0.515767	1.30736	99.6856	0.620184	0.620184	99.9663	0.108144	0.108144
1.30947	96.5748	5.58074	5.58074	92.7221	10.0961	10.0961	1.30947	95.2288	4.57885	4.57885	97.8208	2.925	2.925	1.30947	99.9891	0.0354695	0.0354695	99.718	0.518436	0.518436	1.30947	99.6838	0.62319	0.62319	99.966	0.108923	0.108923
1.31158	96.5588	5.59811	5.59811	92.6819	10.1275	10.1275	1.31158	95.2141	4.58658	4.58658	97.8087	2.93648	2.93648	1.31158	99.989	0.0357792	0.0357792	99.7162	0.521118	0.521118	1.31158	99.6819	0.62621	0.62621	99.9657	0.109707	0.109707
1.31369	96.5428	5.61552	5.61552	92.6416	10.1589	10.1589	1.31369	95.1994	4.5943	4.5943	97.7965	2.94801	2.94801	1.31369	99.9889	0.0360916	0.0360916	99.7144	0.523814	0.523814	1.31369	99.68	0.629244	0.629244	99.9654	0.110496	0.110496
1.3158	96.5267	5.63297	5.63297	92.601	10.1903	10.1903	1.3158	95.1846	4.60204	4.60204	97.7842	2.95956	2.95956	1.3158	99.9888	0.0364067	0.0364067	99.7126	0.526522	0.526522	1.3158	99.6781	0.632291	0.632291	99.9651	0.111292	0.111292
1.3179	96.5106	5.65044	5.65044	92.5603	10.2218	10.2218	1.3179	95.1698	4.60977	4.60977	97.7718	2.97115	2.97115	1.3179	99.9887	0.0367245	0.0367245	99.7108	0.529244	0.529244	1.3179	99.6762	0.635353	0.635353	99.9648	0.112092	0.112092
1.32001	96.4944	5.66796	5.66796	92.5193	10.2533	10.2533	1.32001	95.155	4.6175	4.6175	97.7594	2.98277	2.98277	1.32001	99.9886	0.037045	0.037045	99.709	0.53198	0.53198	1.32001	99.6743	0.638428	0.638428	99.9646	0.112899	0.112899
1.32212	96.4781	5.68551	5.68551	92.4781	10.2847	10.2847	1.32212	95.1401	4.62524	4.62524	97.7469	2.99443	2.99443	1.32212	99.9885	0.0373683	0.0373683	99.7072	0.534728	0.534728	1.32212	99.6723	0.641517	0.641517	99.9643	0.113711	0.113711
1.32423	96.4617	5.70309	5.70309	92.4367	10.3162	10.3162	1.32423	95.1251	4.63298	4.63298	97.7344	3.00613	3.00613	1.32423	99.9884	0.0376943	0.0376943	99.7053	0.53749	0.53749	1.32423	99.6704	0.644621	0.644621	99.964	0.114529	0.114529
1.32634	96.4452	5.72072	5.72072	92.3952	10.3477	10.3477	1.32634	95.1102	4.64072	4.64072	97.7218	3.01786	3.01786	1.32634	99.9883	0.0380232	0.0380232	99.7035	0.540266	0.540266	1.32634	99.6684	0.647738	0.647738	99.9637	0.115352	0.115352
1.32845	96.4287	5.73837	5.73837	92.3534	10.3793	10.3793	1.32845	95.0951	4.64847	4.64847	97.7091	3.02962	3.02962	1.32845	99.9881	0.0383549	0.0383549	99.7016	0.543055	0.543055	1.32845	99.6664	0.65087	0.65087	99.9634	0.116182	0.116182
1.33056	96.4121	5.75606	5.75606	92.3113	10.4108	10.4108	1.33056	95.0801	4.65621	4.65621	97.6963	3.04142	3.04142	1.33056	99.988	0.0386894	0.0386894	99.6997	0.545858	0.545858	1.33056	99.6645	0.654016	0.654016	99.9631	0.117017	0.117017
1.33267	96.3955	5.77379	5.77379	92.2691	10.4423	10.4423	1.33267	95.065	4.66396	4.66396	97.6835	3.05325	3.05325	1.33267	99.9879	0.0390268	0.0390268	99.6979	0.548674	0.548674	1.33267	99.6625	0.657176	0.657176	99.9628	0.117858	0.117858
1.33478	96.3787	5.79155	5.79155	92.2267	10.4739	10.4739	1.33478	95.0498	4.67171	4.67171	97.6706	3.06512	3.06512	1.33478	99.9878	0.039367	0.039367	99.696	0.551504	0.551504	1.33478	99.6605	0.660351	0.660351	99.9624	0.118705	0.118705
1.33689	96.3619	5.80935	5.80935	92.184	10.5054	10.5054	1.33689	95.0346	4.67946	4.67946	97.6576	3.07702	3.07702	1.33689	99.9877	0.0397102	0.0397102	99.694	0.554348	0.554348	1.33689	99.6585	0.66354	0.66354	99.9621	0.119558	0.119558
1.339	96.345	5.82718	5.82718	92.1412	10.537	10.537	1.339	95.0194	4.68721	4.68721	97.6446	3.08896	3.08896	1.339	99.9875	0.0400564	0.0400564	99.6921	0.557206	0.557206	1.339	99.6564	0.666743	0.666743	99.9618	0.120417	0.120417
1.34111	96.3281	5.84505	5.84505	92.0981	10.5686	10.5686	1.34111	95.0041	4.69496	4.69496	97.6315	3.10093	3.10093	1.34111	99.9874	0.0404055	0.0404055	99.6902	0.560078	0.560078	1.34111	99.6544	0.669961	0.669961	99.9615	0.121282	0.121282
1.34322	96.311	5.86295	5.86295	92.0548	10.6002	10.6002	1.34322	94.9887	4.70272	4.70272	97.6183	3.11294	3.11294	1.34322	99.9873	0.0407576	0.0407576	99.6882	0.562963	0.562963	1.34322	99.6523	0.673194	0.673194	99.9612	0.122153	0.122153
1.34533	96.2939	5.88089	5.88089	92.0113	10.6317	10.6317	1.34533	94.9734	4.71048	4.71048	97.6051	3.12498	3.12498	1.34533	99.9872	0.0411127	0.0411127	99.6863	0.565863	0.565863	1.34533	99.6503	0.676441	0.676441	99.9609	0.12303	0.12303
1.34744	96.2767	5.89886	5.89886	91.9676	10.6633	10.6633	1.34744	94.9579	4.71824	4.71824	97.5918	3.13706	3.13706	1.34744	99.987	0.0414709	0.0414709	99.6843	0.568777	0.568777	1.34744	99.6482	0.679703	0.679703	99.9605	0.123913	0.123913
1.34954	96.2594	5.91687	5.91687	91.9236	10.6949	10.6949	1.34954	94.9425	4.726	4.726	97.5784	3.14917	3.14917	1.34954	99.9869	0.0418321	0.0418321	99.6823	0.571705	0.571705	1.34954	99.6461	0.68298	0.68298	99.9602	0.124802	0.124802
1.35165	96.2421	5.93491	5.93491	91.8795	10.7265	10.7265	1.35165	94.927	4.73376	4.73376	97.5649	3.16132	3.16132	1.35165	99.9868	0.0421964	0.0421964	99.6803	0.574647	0.574647	1.35165	99.644	0.686272	0.686272	99.9599	0.125698	0.125698
1.35376	96.2247	5.95299	5.95299	91.8351	10.7581	10.7581	1.35376	94.9114	4.74152	4.74152	97.5514	3.1735	3.1735	1.35376	99.9867	0.0425639	0.0425639	99.6783	0.577604	0.577604	1.35376	99.6419	0.689578	0.689578	99.9596	0.1266	0.1266
1.35587	96.2072	5.9711	5.9711	91.7905	10.7897	10.7897	1.35587	94.8958	4.74928	4.74928	97.5377	3.18572	3.18572	1.35587	99.9865	0.0429345	0.0429345	99.6763	0.580574	0.580574	1.35587	99.6398	0.692899	0.692899	99.9592	0.127508	0.127508
1.35798	96.1896	5.98925	5.98925	91.7457	10.8213	10.8213	1.35798	94.8802	4.75705	4.75705	97.5241	3.19797	3.19797	1.35798	99.9864	0.0433083	0.0433083	99.6742	0.58356	0.58356	1.35798	99.6376	0.696236	0.696236	99.9589	0.128423	0.128423
1.36009	96.1719	6.00742	6.00742	91.7006	10.8529	10.8529	1.36009	94.8645	4.76481	4.76481	97.5103	3.21026	3.21026	1.36009	99.9863	0.0436852	0.0436852	99.6722	0.586559	0.586559	1.36009	99.6355	0.699587	0.699587	99.9585	0.129343	0.129343
1.3622	96.1542	6.02564	6.02564	91.6553	10.8845	10.8845	1.3622	94.8487	4.77258	4.77258	97.4965	3.22258	3.22258	1.3622	99.9861	0.0440654	0.0440654	99.6701	0.589574	0.589574	1.3622	99.6333	0.702954	0.702954	99.9582	0.130271	0.130271
1.36431	96.1364	6.04389	6.04389	91.6098	10.9161	10.9161	1.36431	94.833	4.78035	4.78035	97.4826	3.23494	3.23494	1.36431	99.986	0.0444489	0.0444489	99.6681	0.592603	0.592603	1.36431	99.6311	0.706336	0.706336	99.9579	0.131205	0.131205
1.36642	96.1185	6.06217	6.06217	91.5641	10.9476	10.9476	1.36642	94.8171	4.78812	4.78812	97.4686	3.24733	3.24733	1.36642	99.9859	0.0448356	0.0448356	99.666	0.595646	0.595646	1.36642	99.629	0.709732	0.709732	99.9575	0.132145	0.132145
1.36853	96.1005	6.08048	6.08048	91.5182	10.9792	10.9792	1.36853	94.8013	4.79588	4.79588	97.4545	3.25975	3.25975	1.36853	99.9857	0.0452256	0.0452256	99.6639	0.598704	0.598704	1.36853	99.6267	0.713145	0.713145	99.9572	0.133092	0.133092
1.37064	96.0824	6.09883	6.09883	91.472	11.0108	11.0108	1.37064	94.7853	4.80365	4.80365	97.4404	3.27221	3.27221	1.37064	99.9856	0.045619	0.045619	99.6618	0.601777	0.601777	1.37064	99.6245	0.716572	0.716572	99.9568	0.134046	0.134046
1.37275	96.0643	6.11721	6.11721	91.4256	11.0424	11.0424	1.37275	94.7694	4.81143	4.81143	97.4262	3.28471	3.28471	1.37275	99.9854	0.0460157	0.0460157	99.6596	0.604865	0.604865	1.37275	99.6223	0.720015	0.720015	99.9564	0.135006	0.135006
1.37486	96.0461	6.13563	6.13563	91.379	11.0739	11.0739	1.37486	94.7534	4.8192	4.8192	97.4119	3.29724	3.29724	1.37486	99.9853	0.0464158	0.0464158	99.6575	0.607968	0.607968	1.37486	99.6201	0.723474	0.723474	99.9561	0.135973	0.135973
1.37697	96.0278	6.15408	6.15408	91.3321	11.1055	11.1055	1.37697	94.7373	4.82697	4.82697	97.3975	3.3098	3.3098	1.37697	99.9851	0.0468194	0.0468194	99.6553	0.611086	0.611086	1.37697	99.6178	0.726948	0.726948	99.9557	0.136947	0.136947
1.37907	96.0094	6.17256	6.17256	91.285	11.137	11.137	1.37907	94.7212	4.83474	4.83474	97.3831	3.3224	3.3224	1.37907	99.985	0.0472264	0.0472264	99.6532	0.614219	0.614219	1.37907	99.6155	0.730438	0.730438	99.9554	0.137927	0.137927
1.38118	95.991	6.19108	6.19108	91.2377	11.1685	11.1685	1.38118	94.7051	4.84251	4.84251	97.3685	3.33504	3.33504	1.38118	99.9849	0.0476368	0.0476368	99.651	0.617366	0.617366	1.38118	99.6133	0.733943	0.733943	99.955	0.138915	0.138915
1.38329	95.9724	6.20963	6.20963	91.1901	11.2001	11.2001	1.38329	94.6889	4.85029	4.85029	97.3539	3.34771	3.34771	1.38329	99.9847	0.0480508	0.0480508	99.6488	0.62053	0.62053	1.38329	99.611	0.737464	0.737464	99.9546	0.139909	0.139909
1.3854	95.9538	6.22821	6.22821	91.1423	11.2316	11.2316	1.3854	94.6726	4.85806	4.85806	97.3393	3.36041	3.36041	1.3854	99.9846	0.0484683	0.0484683	99.6466	0.623708	0.623708	1.3854	99.6087	0.741001	0.741001	99.9542	0.14091	0.14091
1.38751	95.9351	6.24683	6.24683	91.0943	11.2631	11.2631	1.38751	94.6563	4.86583	4.86583	97.3245	3.37315	3.37315	1.38751	99.9844	0.0488894	0.0488894	99.6444	0.626902	0.626902	1.38751	99.6063	0.744554	0.744554	99.9539	0.141919	0.141919
1.38962	95.9163	6.26548	6.26548	91.0461	11.2945	11.2945	1.38962	94.64	4.87361	4.87361	97.3097	3.38592	3.38592	1.38962	99.9842	0.049314	0.049314	99.6421	0.630111	0.630111	1.38962	99.604	0.748123	0.748123	99.9535	0.142934	0.142934
1.39173	95.8974	6.28416	6.28416	90.9976	11.326	11.326	1.39173	94.6236	4.88138	4.88138	97.2947	3.39873	3.39873	1.39173	99.9841	0.0497423	0.0497423	99.6399	0.633335	0.633335	1.39173	99.6017	0.751707	0.751707	99.9531	0.143956	0.143956
1.39384	95.8785	6.30287	6.30287	90.9488	11.3574	11.3574	1.39384	94.6072	4.88915	4.88915	97.2797	3.41157	3.41157	1.39384	99.9839	0.0501743	0.0501743	99.6376	0.636575	0.636575	1.39384	99.5993	0.755308	0.755308	99.9527	0.144986	0.144986
1.39595	95.8594	6.32162	6.32162	90.8999	11.3889	11.3889	1.39595	94.5907	4.89693	4.89693	97.2647	3.42445	3.42445	1.39595	99.9838	0.0506099	0.0506099	99.6354	0.63983	0.63983	1.39595	99.5969	0.758925	0.758925	99.9523	0.146022	0.146022
1.39806	95.8403	6.3404	6.3404	90.8507	11.4203	11.4203	1.39806	94.5742	4.9047	4.9047	97.2495	3.43736	3.43736	1.39806	99.9836	0.0510493	0.0510493	99.6331	0.643102	0.643102	1.39806	99.5945	0.762558	0.762558	99.9519	0.147066	0.147066
1.40017	95.8211	6.35921	6.35921	90.8012	11.4517	11.4517	1.40017	94.5576	4.91247	4.91247	97.2343	3.45031	3.45031	1.40017	99.9835	0.0514923	0.0514923	99.6308	0.646389	0.646389	1.40017	99.5921	0.766207	0.766207	99.9515	0.148117	0.148117
1.40228	95.8018	6.37805	6.37805	90.7516	11.483	11.483	1.40228	94.541	4.92025	4.92025	97.2189	3.46329	3.46329	1.40228	99.9833	0.0519392	0.0519392	99.6284	0.649691	0.649691	1.40228	99.5897	0.769872	0.769872	99.9511	0.149176	0.149176
1.40439	95.7824	6.39692	6.39692	90.7016	11.5144	11.5144	1.40439	94.5243	4.92802	4.92802	97.2035	3.4763	3.4763	1.40439	99.9831	0.0523899	0.0523899	99.6261	0.65301	0.65301	1.40439	99.5873	0.773554	0.773554	99.9507	0.150241	0.150241
1.4065	95.763	6.41583	6.41583	90.6515	11.5457	11.5457	1.4065	94.5076	4.93579	4.93579	97.188	3.48935	3.48935	1.4065	99.983	0.0528444	0.0528444	99.6237	0.656344	0.656344	1.4065	99.5848	0.777253	0.777253	99.9503	0.151315	0.151315
1.40861	95.7434	6.43477	6.43477	90.6011	11.577	11.577	1.40861	94.4908	4.94356	4.94356	97.1725	3.50244	3.50244	1.40861	99.9828	0.0533028	0.0533028	99.6214	0.659694	0.659694	1.40861	99.5823	0.780967	0.780967	99.9499	0.152395	0.152395
1.41071	95.7238	6.45374	6.45374	90.5504	11.6083	11.6083	1.41071	94.474	4.95133	4.95133	97.1568	3.51556	3.51556	1.41071	99.9826	0.0537651	0.0537651	99.619	0.663061	0.663061	1.41071	99.5799	0.784699	0.784699	99.9495	0.153484	0.153484
1.41282	95.7041	6.47274	6.47274	90.4995	11.6395	11.6395	1.41282	94.4571	4.9591	4.9591	97.1411	3.52871	3.52871	1.41282	99.9825	0.0542313	0.0542313	99.6166	0.666443	0.666443	1.41282	99.5774	0.788446	0.788446	99.9491	0.154579	0.154579
1.41493	95.6843	6.49177	6.49177	90.4484	11.6708	11.6708	1.41493	94.4402	4.96687	4.96687	97.1252	3.5419	3.5419	1.41493	99.9823	0.0547016	0.0547016	99.6142	0.669842	0.669842	1.41493	99.5749	0.792211	0.792211	99.9486	0.155683	0.155683
1.41704	95.6644	6.51084	6.51084	90.397	11.702	11.702	1.41704	94.4233	4.97464	4.97464	97.1093	3.55512	3.55512	1.41704	99.9821	0.0551758	0.0551758	99.6118	0.673257	0.673257	1.41704	99.5724	0.795992	0.795992	99.9482	0.156794	0.156794
1.41915	95.6444	6.52993	6.52993	90.3453	11.7331	11.7331	1.41915	94.4062	4.98241	4.98241	97.0933	3.56837	3.56837	1.41915	99.9819	0.055654	0.055654	99.6093	0.676688	0.676688	1.41915	99.5698	0.79979	0.79979	99.9478	0.157913	0.157913
1.42126	95.6243	6.54906	6.54906	90.2935	11.7643	11.7643	1.42126	94.3892	4.99018	4.99018	97.0772	3.58166	3.58166	1.42126	99.9818	0.0561363	0.0561363	99.6069	0.680135	0.680135	1.42126	99.5673	0.803605	0.803605	99.9474	0.159039	0.159039
1.42337	95.6042	6.56822	6.56822	90.2413	11.7954	11.7954	1.42337	94.3721	4.99794	4.99794	97.0611	3.59498	3.59498	1.42337	99.9816	0.0566227	0.0566227	99.6044	0.683599	0.683599	1.42337	99.5647	0.807437	0.807437	99.9469	0.160173	0.160173
1.42548	95.5839	6.5874	6.5874	90.1889	11.8264	11.8264	1.42548	94.3549	5.00571	5.00571	97.0448	3.60834	3.60834	1.42548	99.9814	0.0571133	0.0571133	99.6019	0.68708	0.68708	1.42548	99.5621	0.811286	0.811286	99.9465	0.161316	0.161316
1.42759	95.5636	6.60662	6.60662	90.1363	11.8575	11.8575	1.42759	94.3377	5.01347	5.01347	97.0285	3.62173	3.62173	1.42759	99.9812	0.057608	0.057608	99.5994	0.690577	0.690577	1.42759	99.5595	0.815152	0.815152	99.946	0.162466	0.162466
1.4297	95.5431	6.62587	6.62587	90.0834	11.8885	11.8885	1.4297	94.3205	5.02123	5.02123	97.0121	3.63516	3.63516	1.4297	99.981	0.058107	0.058107	99.5969	0.694091	0.694091	1.4297	99.5569	0.819036	0.819036	99.9456	0.163624	0.163624
1.43181	95.5226	6.64515	6.64515	90.0303	11.9194	11.9194	1.43181	94.3032	5.029	5.029	96.9955	3.64862	3.64862	1.43181	99.9808	0.0586102	0.0586102	99.5944	0.697621	0.697621	1.43181	99.5543	0.822936	0.822936	99.9451	0.16479	0.16479
1.43392	95.502	6.66446	6.66446	89.9769	11.9504	11.9504	1.43392	94.2858	5.03676	5.03676	96.9789	3.66211	3.66211	1.43392	99.9807	0.0591176	0.0591176	99.5918	0.701169	0.701169	1.43392	99.5516	0.826853	0.826853	99.9447	0.165965	0.165965
1.43603	95.4813	6.6838	6.6838	89.9233	11.9813	11.9813	1.43603	94.2684	5.04451	5.04451	96.9622	3.67564	3.67564	1.43603	99.9805	0.0596294	0.0596294	99.5893	0.704733	0.704733	1.43603	99.549	0.830788	0.830788	99.9442	0.167147	0.167147
1.43814	95.4605	6.70317	6.70317	89.8694	12.0121	12.0121	1.43814	94.251	5.05227	5.05227	96.9454	3.6892	3.6892	1.43814	99.9803	0.0601455	0.0601455	99.5867	0.708314	0.708314	1.43814	99.5463	0.834741	0.834741	99.9438	0.168338	0.168338
1.44025	95.4397	6.72257	6.72257	89.8152	12.0429	12.0429	1.44025	94.2335	5.06003	5.06003	96.9286	3.70279	3.70279	1.44025	99.9801	0.060666	0.060666	99.5841	0.711912	0.711912	1.44025	99.5436	0.83871	0.83871	99.9433	0.169536	0.169536
1.44235	95.4187	6.74199	6.74199	89.7608	12.0737	12.0737	1.44235	94.2159	5.06778	5.06778	96.9116	3.71642	3.71642	1.44235	99.9799	0.0611909	0.0611909	99.5815	0.715527	0.715527	1.44235	99.5409	0.842698	0.842698	99.9428	0.170744	0.170744
1.44446	95.3976	6.76145	6.76145	89.7061	12.1044	12.1044	1.44446	94.1983	5.07553	5.07553	96.8946	3.73008	3.73008	1.44446	99.9797	0.0617203	0.0617203	99.5789	0.719159	0.719159	1.44446	99.5382	0.846703	0.846703	99.9424	0.171959	0.171959
1.44657	95.3765	6.78094	6.78094	89.6512	12.1351	12.1351	1.44657	94.1806	5.08328	5.08328	96.8774	3.74378	3.74378	1.44657	99.9795	0.0622542	0.0622542	99.5762	0.722809	0.722809	1.44657	99.5354	0.850725	0.850725	99.9419	0.173183	0.173183
1.44868	95.3552	6.80045	6.80045	89.596	12.1658	12.1658	1.44868	94.1629	5.09103	5.09103	96.8602	3.75751	3.75751	1.44868	99.9793	0.0627926	0.0627926	99.5735	0.726476	0.726476	1.44868	99.5327	0.854765	0.854765	99.9414	0.174416	0.174416
1.45079	95.3339	6.82	6.82	89.5406	12.1964	12.1964	1.45079	94.1452	5.09878	5.09878	96.8428	3.77127	3.77127	1.45079	99.9791	0.0633355	0.0633355	99.5709	0.73016	0.73016	1.45079	99.5299	0.858823	0.858823	99.9409	0.175657	0.175657
1.4529	95.3125	6.83957	6.83957	89.4849	12.2269	12.2269	1.4529	94.1274	5.10652	5.10652	96.8254	3.78506	3.78506	1.4529	99.9789	0.0638831	0.0638831	99.5682	0.733862	0.733862	1.4529	99.5271	0.862899	0.862899	99.9404	0.176906	0.176906
1.45501	95.2909	6.85917	6.85917	89.4289	12.2574	12.2574	1.45501	94.1095	5.11426	5.11426	96.8079	3.79889	3.79889	1.45501	99.9787	0.0644353	0.0644353	99.5655	0.737581	0.737581	1.45501	99.5243	0.866993	0.866993	99.9399	0.178164	0.178164
1.45712	95.2693	6.8788	6.8788	89.3727	12.2879	12.2879	1.45712	94.0916	5.122	5.122	96.7903	3.81276	3.81276	1.45712	99.9785	0.0649922	0.0649922	99.5627	0.741317	0.741317	1.45712	99.5215	0.871105	0.871105	99.9394	0.179431	0.179431
1.45923	95.2476	6.89846	6.89846	89.3162	12.3183	12.3183	1.45923	94.0737	5.12974	5.12974	96.7726	3.82665	3.82665	1.45923	99.9782	0.0655539	0.0655539	99.56	0.745072	0.745072	1.45923	99.5187	0.875235	0.875235	99.9389	0.180707	0.180707
1.46134	95.2258	6.91815	6.91815	89.2594	12.3486	12.3486	1.46134	94.0557	5.13747	5.13747	96.7548	3.84058	3.84058	1.46134	99.978	0.0661203	0.0661203	99.5572	0.748844	0.748844	1.46134	99.5158	0.879383	0.879383	99.9384	0.181991	0.181991
1.46345	95.2039	6.93786	6.93786	89.2024	12.3789	12.3789	1.46345	94.0376	5.14521	5.14521	96.7369	3.85454	3.85454	1.46345	99.9778	0.0666914	0.0666914	99.5544	0.752634	0.752634	1.46345	99.5129	0.883549	0.883549	99.9379	0.183285	0.183285
1.46556	95.1819	6.9576	6.9576	89.1451	12.4092	12.4092	1.46556	94.0195	5.15294	5.15294	96.7189	3.86853	3.86853	1.46556	99.9776	0.0672675	0.0672675	99.5516	0.756441	0.756441	1.46556	99.5101	0.887734	0.887734	99.9374	0.184587	0.184587
1.46767	95.1598	6.97737	6.97737	89.0876	12.4393	12.4393	1.46767	94.0013	5.16067	5.16067	96.7008	3.88256	3.88256	1.46767	99.9774	0.0678484	0.0678484	99.5488	0.760267	0.760267	1.46767	99.5072	0.891937	0.891937	99.9369	0.185898	0.185898
1.46978	95.1376	6.99717	6.99717	89.0298	12.4695	12.4695	1.46978	93.9831	5.16839	5.16839	96.6826	3.89662	3.89662	1.46978	99.9772	0.0684342	0.0684342	99.546	0.764111	0.764111	1.46978	99.5042	0.896158	0.896158	99.9364	0.187218	0.187218
1.47188	95.1153	7.01699	7.01699	88.9717	12.4995	12.4995	1.47188	93.9649	5.17611	5.17611	96.6644	3.91071	3.91071	1.47188	99.9769	0.069025	0.069025	99.5431	0.767972	0.767972	1.47188	99.5013	0.900398	0.900398	99.9358	0.188548	0.188548
1.47399	95.093	7.03684	7.03684	88.9133	12.5295	12.5295	1.47399	93.9465	5.18383	5.18383	96.646	3.92483	3.92483	1.47399	99.9767	0.0696208	0.0696208	99.5403	0.771852	0.771852	1.47399	99.4983	0.904656	0.904656	99.9353	0.189886	0.189886
1.4761	95.0705	7.05672	7.05672	88.8547	12.5595	12.5595	1.4761	93.9282	5.19155	5.19155	96.6275	3.93899	3.93899	1.4761	99.9765	0.0702216	0.0702216	99.5374	0.77575	0.77575	1.4761	99.4954	0.908933	0.908933	99.9348	0.191234	0.191234
1.47821	95.0479	7.07662	7.07662	88.7958	12.5894	12.5894	1.47821	93.9097	5.19926	5.19926	96.609	3.95318	3.95318	1.47821	99.9762	0.0708275	0.0708275	99.5345	0.779667	0.779667	1.47821	99.4924	0.913228	0.913228	99.9342	0.192591	0.192591
1.48032	95.0252	7.09655	7.09655	88.7366	12.6192	12.6192	1.48032	93.8913	5.20697	5.20697	96.5903	3.9674	3.9674	1.48032	99.976	0.0714385	0.0714385	99.5316	0.783602	0.783602	1.48032	99.4894	0.917543	0.917543	99.9337	0.193958	0.193958
1.48243	95.0024	7.11651	7.11651	88.6772	12.649	12.649	1.48243	93.8727	5.21468	5.21468	96.5715	3.98166	3.98166	1.48243	99.9758	0.0720547	0.0720547	99.5286	0.787555	0.787555	1.48243	99.4863	0.921876	0.921876	99.9331	0.195334	0.195334
1.48454	94.9796	7.13649	7.13649	88.6175	12.6787	12.6787	1.48454	93.8542	5.22238	5.22238	96.5527	3.99594	3.99594	1.48454	99.9755	0.0726762	0.0726762	99.5257	0.791527	0.791527	1.48454	99.4833	0.926228	0.926228	99.9326	0.196719	0.196719
1.48665	94.9566	7.1565	7.1565	88.5575	12.7083	12.7083	1.48665	93.8355	5.23008	5.23008	96.5337	4.01026	4.01026	1.48665	99.9753	0.0733028	0.0733028	99.5227	0.795517	0.795517	1.48665	99.4802	0.930599	0.930599	99.932	0.198114	0.198114
1.48876	94.9335	7.17653	7.17653	88.4972	12.7379	12.7379	1.48876	93.8169	5.23778	5.23778	96.5146	4.02461	4.02461	1.48876	99.9751	0.0739348	0.0739348	99.5197	0.799526	0.799526	1.48876	99.4772	0.934989	0.934989	99.9315	0.199519	0.199519
1.49087	94.9104	7.19659	7.19659	88.4367	12.7674	12.7674	1.49087	93.7981	5.24547	5.24547	96.4955	4.03899	4.03899	1.49087	99.9748	0.0745721	0.0745721	99.5167	0.803554	0.803554	1.49087	99.4741	0.939398	0.939398	99.9309	0.200933	0.200933
1.49298	94.8871	7.21667	7.21667	88.3758	12.7968	12.7968	1.49298	93.7793	5.25316	5.25316	96.4762	4.0534	4.0534	1.49298	99.9746	0.0752148	0.0752148	99.5136	0.807601	0.807601	1.49298	99.4709	0.943826	0.943826	99.9303	0.202357	0.202357
1.49509	94.8637	7.23678	7.23678	88.3147	12.8261	12.8261	1.49509	93.7605	5.26085	5.26085	96.4568	4.06785	4.06785	1.49509	99.9743	0.0758629	0.0758629	99.5106	0.811666	0.811666	1.49509	99.4678	0.948273	0.948273	99.9298	0.20379	0.20379
1.4972	94.8402	7.25691	7.25691	88.2534	12.8554	12.8554	1.4972	93.7416	5.26853	5.26853	96.4373	4.08232	4.08232	1.4972	99.9741	0.0765165	0.0765165	99.5075	0.815751	0.815751	1.4972	99.4647	0.95274	0.95274	99.9292	0.205234	0.205234
1.49931	94.8167	7.27707	7.27707	88.1917	12.8846	12.8846	1.49931	93.7226	5.27621	5.27621	96.4178	4.09683	4.09683	1.49931	99.9738	0.0771756	0.0771756	99.5044	0.819855	0.819855	1.49931	99.4615	0.957226	0.957226	99.9286	0.206687	0.206687
1.50142	94.793	7.29725	7.29725	88.1298	12.9137	12.9137	1.50142	93.7036	5.28389	5.28389	96.3981	4.11137	4.11137	1.50142	99.9735	0.0778402	0.0778402	99.5013	0.823977	0.823977	1.50142	99.4583	0.961732	0.961732	99.928	0.208151	0.208151
1.50352	94.7692	7.31746	7.31746	88.0676	12.9428	12.9428	1.50352	93.6846	5.29156	5.29156	96.3783	4.12594	4.12594	1.50352	99.9733	0.0785105	0.0785105	99.4982	0.828119	0.828119	1.50352	99.4551	0.966257	0.966257	99.9274	0.209624	0.209624
1.50563	94.7453	7.33769	7.33769	88.0051	12.9718	12.9718	1.50563	93.6655	5.29922	5.29922	96.3584	4.14054	4.14054	1.50563	99.973	0.0791865	0.0791865	99.495	0.83228	0.83228	1.50563	99.4519	0.970801	0.970801	99.9268	0.211108	0.211108
1.50774	94.7213	7.35795	7.35795	87.9423	13.0006	13.0006	1.50774	93.6463	5.30689	5.30689	96.3384	4.15517	4.15517	1.50774	99.9728	0.0798681	0.0798681	99.4919	0.836461	0.836461	1.50774	99.4486	0.975366	0.975366	99.9262	0.212602	0.212602
1.50985	94.6973	7.37822	7.37822	87.8792	13.0295	13.0295	1.50985	93.6271	5.31454	5.31454	96.3183	4.16984	4.16984	1.50985	99.9725	0.0805555	0.0805555	99.4887	0.840661	0.840661	1.50985	99.4453	0.97995	0.97995	99.9256	0.214106	0.214106
1.51196	94.6731	7.39853	7.39853	87.8159	13.0582	13.0582	1.51196	93.6078	5.3222	5.3222	96.2981	4.18453	4.18453	1.51196	99.9722	0.0812486	0.0812486	99.4855	0.844881	0.844881	1.51196	99.4421	0.984554	0.984554	99.925	0.21562	0.21562
1.51407	94.6488	7.41885	7.41885	87.7522	13.0868	13.0868	1.51407	93.5885	5.32985	5.32985	96.2778	4.19925	4.19925	1.51407	99.972	0.0819476	0.0819476	99.4822	0.84912	0.84912	1.51407	99.4388	0.989177	0.989177	99.9243	0.217145	0.217145
1.51618	94.6244	7.4392	7.4392	87.6883	13.1154	13.1154	1.51618	93.5691	5.33749	5.33749	96.2574	4.21401	4.21401	1.51618	99.9717	0.0826525	0.0826525	99.479	0.853379	0.853379	1.51618	99.4354	0.993821	0.993821	99.9237	0.21868	0.21868
1.51829	94.5999	7.45957	7.45957	87.6241	13.1439	13.1439	1.51829	93.5497	5.34513	5.34513	96.2368	4.22879	4.22879	1.51829	99.9714	0.0833634	0.0833634	99.4757	0.857657	0.857657	1.51829	99.4321	0.998485	0.998485	99.9231	0.220226	0.220226
1.5204	94.5752	7.47996	7.47996	87.5596	13.1723	13.1723	1.5204	93.5302	5.35277	5.35277	96.2162	4.24361	4.24361	1.5204	99.9711	0.0840802	0.0840802	99.4724	0.861955	0.861955	1.5204	99.4287	1.00317	1.00317	99.9225	0.221783	0.221783
1.52251	94.5505	7.50037	7.50037	87.4948	13.2006	13.2006	1.52251	93.5106	5.3604	5.3604	96.1955	4.25845	4.25845	1.52251	99.9708	0.0848031	0.0848031	99.4691	0.866274	0.866274	1.52251	99.4253	1.00787	1.00787	99.9218	0.22335	0.22335
1.52462	94.5257	7.52081	7.52081	87.4298	13.2288	13.2288	1.52462	93.491	5.36802	5.36802	96.1746	4.27333	4.27333	1.52462	99.9705	0.085532	0.085532	99.4658	0.870612	0.870612	1.52462	99.4219	1.0126	1.0126	99.9212	0.224927	0.224927
1.52673	94.5008	7.54127	7.54127	87.3644	13.2569	13.2569	1.52673	93.4714	5.37565	5.37565	96.1536	4.28823	4.28823	1.52673	99.9703	0.0862671	0.0862671	99.4624	0.87497	0.87497	1.52673	99.4185	1.01734	1.01734	99.9205	0.226516	0.226516
1.52884	94.4757	7.56174	7.56174	87.2988	13.2849	13.2849	1.52884	93.4517	5.38326	5.38326	96.1326	4.30317	4.30317	1.52884	99.97	0.0870084	0.0870084	99.4591	0.879349	0.879349	1.52884	99.4151	1.02211	1.02211	99.9199	0.228115	0.228115
1.53095	94.4506	7.58225	7.58225	87.2328	13.3129	13.3129	1.53095	93.4319	5.39087	5.39087	96.1114	4.31813	4.31813	1.53095	99.9697	0.0877559	0.0877559	99.4557	0.883747	0.883747	1.53095	99.4116	1.02689	1.02689	99.9192	0.229726	0.229726
1.53306	94.4254	7.60277	7.60277	87.1666	13.3407	13.3407	1.53306	93.4121	5.39848	5.39848	96.0901	4.33312	4.33312	1.53306	99.9694	0.0885097	0.0885097	99.4523	0.888166	0.888166	1.53306	99.4081	1.0317	1.0317	99.9185	0.231347	0.231347
1.53516	94.4	7.62331	7.62331	87.1001	13.3684	13.3684	1.53516	93.3922	5.40608	5.40608	96.0687	4.34814	4.34814	1.53516	99.9691	0.0892698	0.0892698	99.4488	0.892606	0.892606	1.53516	99.4046	1.03652	1.03652	99.9179	0.23298	0.23298
1.53727	94.3745	7.64387	7.64387	87.0332	13.3961	13.3961	1.53727	93.3723	5.41367	5.41367	96.0472	4.3632	4.3632	1.53727	99.9688	0.0900363	0.0900363	99.4454	0.897065	0.897065	1.53727	99.4011	1.04137	1.04137	99.9172	0.234623	0.234623
1.53938	94.3489	7.66445	7.66445	86.9661	13.4236	13.4236	1.53938	93.3523	5.42126	5.42126	96.0255	4.37828	4.37828	1.53938	99.9685	0.0908093	0.0908093	99.4419	0.901546	0.901546	1.53938	99.3975	1.04624	1.04624	99.9165	0.236278	0.236278
1.54149	94.3233	7.68506	7.68506	86.8987	13.4511	13.4511	1.54149	93.3322	5.42885	5.42885	96.0038	4.39339	4.39339	1.54149	99.9681	0.0915887	0.0915887	99.4384	0.906047	0.906047	1.54149	99.394	1.05113	1.05113	99.9158	0.237944	0.237944
1.5436	94.2975	7.70568	7.70568	86.831	13.4784	13.4784	1.5436	93.3121	5.43642	5.43642	95.9819	4.40852	4.40852	1.5436	99.9678	0.0923747	0.0923747	99.4349	0.910568	0.910568	1.5436	99.3904	1.05604	1.05604	99.9151	0.239622	0.239622
1.54571	94.2716	7.72632	7.72632	86.763	13.5057	13.5057	1.54571	93.292	5.444	5.444	95.9599	4.42369	4.42369	1.54571	99.9675	0.0931673	0.0931673	99.4313	0.915111	0.915111	1.54571	99.3868	1.06097	1.06097	99.9144	0.241311	0.241311
1.54782	94.2455	7.74698	7.74698	86.6947	13.5328	13.5328	1.54782	93.2718	5.45156	5.45156	95.9378	4.43888	4.43888	1.54782	99.9672	0.0939666	0.0939666	99.4277	0.919674	0.919674	1.54782	99.3831	1.06592	1.06592	99.9137	0.243012	0.243012
1.54993	94.2194	7.76766	7.76766	86.6261	13.5598	13.5598	1.54993	93.2515	5.45912	5.45912	95.9156	4.45411	4.45411	1.54993	99.9669	0.0947725	0.0947725	99.4242	0.924258	0.924258	1.54993	99.3795	1.07089	1.07089	99.913	0.244724	0.244724
1.55204	94.1932	7.78836	7.78836	86.5572	13.5867	13.5867	1.55204	93.2312	5.46668	5.46668	95.8933	4.46936	4.46936	1.55204	99.9666	0.0955852	0.0955852	99.4205	0.928863	0.928863	1.55204	99.3758	1.07588	1.07588	99.9123	0.246448	0.246448
1.55415	94.1668	7.80907	7.80907	86.488	13.6136	13.6136	1.55415	93.2108	5.47423	5.47423	95.8709	4.48464	4.48464	1.55415	99.9662	0.0964048	0.0964048	99.4169	0.933489	0.933489	1.55415	99.3721	1.0809	1.0809	99.9115	0.248183	0.248183
1.55626	94.1404	7.82981	7.82981	86.4185	13.6403	13.6403	1.55626	93.1903	5.48177	5.48177	95.8483	4.49994	4.49994	1.55626	99.9659	0.0972312	0.0972312	99.4133	0.938137	0.938137	1.55626	99.3684	1.08594	1.08594	99.9108	0.249931	0.249931
1.55837	94.1138	7.85056	7.85056	86.3487	13.6669	13.6669	1.55837	93.1699	5.4893	5.4893	95.8256	4.51528	4.51528	1.55837	99.9656	0.0980645	0.0980645	99.4096	0.942806	0.942806	1.55837	99.3647	1.09099	1.09099	99.9101	0.25169	0.25169
1.56048	94.0871	7.87133	7.87133	86.2786	13.6933	13.6933	1.56048	93.1493	5.49683	5.49683	95.8029	4.53064	4.53064	1.56048	99.9652	0.0989049	0.0989049	99.4059	0.947496	0.947496	1.56048	99.3609	1.09607	1.09607	99.9093	0.253461	0.253461
1.56259	94.0603	7.89212	7.89212	86.2082	13.7197	13.7197	1.56259	93.1287	5.50436	5.50436	95.7799	4.54603	4.54603	1.56259	99.9649	0.0997522	0.0997522	99.4021	0.952207	0.952207	1.56259	99.3571	1.10117	1.10117	99.9086	0.255245	0.255245
1.56469	94.0334	7.91292	7.91292	86.1375	13.746	13.746	1.56469	93.108	5.51187	5.51187	95.7569	4.56144	4.56144	1.56469	99.9645	0.100607	0.100607	99.3984	0.95694	0.95694	1.56469	99.3533	1.10629	1.10629	99.9078	0.25704	0.25704
1.5668	94.0064	7.93375	7.93375	86.0665	13.7721	13.7721	1.5668	93.0873	5.51938	5.51938	95.7338	4.57688	4.57688	1.5668	99.9642	0.101468	0.101468	99.3946	0.961694	0.961694	1.5668	99.3495	1.11144	1.11144	99.9071	0.258848	0.258848
1.56891	93.9792	7.95458	7.95458	85.9952	13.7981	13.7981	1.56891	93.0665	5.52688	5.52688	95.7105	4.59235	4.59235	1.56891	99.9638	0.102337	0.102337	99.3908	0.966471	0.966471	1.56891	99.3456	1.1166	1.1166	99.9063	0.260668	0.260668
1.57102	93.952	7.97544	7.97544	85.9236	13.824	13.824	1.57102	93.0457	5.53438	5.53438	95.6871	4.60785	4.60785	1.57102	99.9635	0.103213	0.103213	99.387	0.971268	0.971268	1.57102	99.3418	1.12179	1.12179	99.9055	0.2625	0.2625
1.57313	93.9246	7.99631	7.99631	85.8517	13.8498	13.8498	1.57313	93.0248	5.54187	5.54187	95.6636	4.62337	4.62337	1.57313	99.9631	0.104097	0.104097	99.3832	0.976088	0.976088	1.57313	99.3379	1.127	1.127	99.9047	0.264345	0.264345
1.57524	93.8971	8.01719	8.01719	85.7794	13.8755	13.8755	1.57524	93.0038	5.54935	5.54935	95.6399	4.63892	4.63892	1.57524	99.9628	0.104988	0.104988	99.3793	0.98093	0.98093	1.57524	99.334	1.13223	1.13223	99.9039	0.266202	0.266202
1.57735	93.8695	8.03809	8.03809	85.7069	13.901	13.901	1.57735	92.9828	5.55682	5.55682	95.6162	4.65449	4.65449	1.57735	99.9624	0.105886	0.105886	99.3754	0.985793	0.985793	1.57735	99.33	1.13749	1.13749	99.9031	0.268072	0.268072
1.57946	93.8418	8.05901	8.05901	85.6341	13.9264	13.9264	1.57946	92.9617	5.56429	5.56429	95.5923	4.67009	4.67009	1.57946	99.962	0.106792	0.106792	99.3715	0.990679	0.990679	1.57946	99.3261	1.14276	1.14276	99.9023	0.269955	0.269955
1.58157	93.8139	8.07994	8.07994	85.5609	13.9517	13.9517	1.58157	92.9406	5.57175	5.57175	95.5683	4.68571	4.68571	1.58157	99.9616	0.107705	0.107705	99.3676	0.995587	0.995587	1.58157	99.3221	1.14806	1.14806	99.9015	0.271851	0.271851
1.58368	93.786	8.10088	8.10088	85.4874	13.9768	13.9768	1.58368	92.9194	5.5792	5.5792	95.5442	4.70136	4.70136	1.58368	99.9613	0.108626	0.108626	99.3636	1.00052	1.00052	1.58368	99.3181	1.15338	1.15338	99.9007	0.273759	0.273759
1.58579	93.7579	8.12184	8.12184	85.4137	14.0019	14.0019	1.58579	92.8981	5.58665	5.58665	95.5199	4.71704	4.71704	1.58579	99.9609	0.109555	0.109555	99.3596	1.00547	1.00547	1.58579	99.314	1.15872	1.15872	99.8999	0.27568	0.27568
1.5879	93.7297	8.14282	8.14282	85.3396	14.0268	14.0268	1.5879	92.8768	5.59409	5.59409	95.4955	4.73274	4.73274	1.5879	99.9605	0.110491	0.110491	99.3556	1.01044	1.01044	1.5879	99.31	1.16409	1.16409	99.8991	0.277615	0.277615
1.59001	93.7014	8.1638	8.1638	85.2652	14.0516	14.0516	1.59001	92.8555	5.60152	5.60152	95.471	4.74846	4.74846	1.59001	99.9601	0.111435	0.111435	99.3516	1.01544	1.01544	1.59001	99.3059	1.16947	1.16947	99.8982	0.279562	0.279562
1.59212	93.673	8.1848	8.1848	85.1905	14.0762	14.0762	1.59212	92.834	5.60894	5.60894	95.4464	4.76421	4.76421	1.59212	99.9597	0.112388	0.112388	99.3475	1.02046	1.02046	1.59212	99.3018	1.17488	1.17488	99.8974	0.281523	0.281523
1.59423	93.6444	8.20582	8.20582	85.1155	14.1007	14.1007	1.59423	92.8125	5.61635	5.61635	95.4216	4.77998	4.77998	1.59423	99.9593	0.113348	0.113348	99.3434	1.0255	1.0255	1.59423	99.2977	1.18032	1.18032	99.8965	0.283497	0.283497
1.59633	93.6157	8.22684	8.22684	85.0401	14.1251	14.1251	1.59633	92.791	5.62376	5.62376	95.3967	4.79578	4.79578	1.59633	99.9589	0.114316	0.114316	99.3393	1.03057	1.03057	1.59633	99.2935	1.18577	1.18577	99.8957	0.285484	0.285484
1.59844	93.5869	8.24788	8.24788	84.9645	14.1493	14.1493	1.59844	92.7694	5.63115	5.63115	95.3717	4.8116	4.8116	1.59844	99.9585	0.115292	0.115292	99.3351	1.03566	1.03566	1.59844	99.2893	1.19125	1.19125	99.8948	0.287485	0.287485
1.60055	93.558	8.26893	8.26893	84.8885	14.1734	14.1734	1.60055	92.7477	5.63854	5.63854	95.3465	4.82744	4.82744	1.60055	99.9581	0.116276	0.116276	99.331	1.04077	1.04077	1.60055	99.2851	1.19675	1.19675	99.894	0.289499	0.289499
1.60266	93.529	8.28999	8.28999	84.8122	14.1973	14.1973	1.60266	92.726	5.64592	5.64592	95.3213	4.84331	4.84331	1.60266	99.9577	0.117269	0.117269	99.3268	1.0459	1.0459	1.60266	99.2809	1.20228	1.20228	99.8931	0.291527	0.291527
1.60477	93.4998	8.31106	8.31106	84.7357	14.2212	14.2212	1.60477	92.7042	5.6533	5.6533	95.2958	4.8592	4.8592	1.60477	99.9573	0.11827	0.11827	99.3226	1.05106	1.05106	1.60477	99.2766	1.20782	1.20782	99.8922	0.293568	0.293568
1.60688	93.4706	8.33214	8.33214	84.6587	14.2448	14.2448	1.60688	92.6824	5.66066	5.66066	95.2703	4.87512	4.87512	1.60688	99.9569	0.119279	0.119279	99.3183	1.05624	1.05624	1.60688	99.2724	1.21339	1.21339	99.8913	0.295624	0.295624
1.60899	93.4412	8.35324	8.35324	84.5815	14.2684	14.2684	1.60899	92.6605	5.66801	5.66801	95.2446	4.89105	4.89105	1.60899	99.9565	0.120296	0.120296	99.3141	1.06144	1.06144	1.60899	99.2681	1.21899	1.21899	99.8904	0.297693	0.297693
1.6111	93.4116	8.37434	8.37434	84.504	14.2918	14.2918	1.6111	92.6385	5.67536	5.67536	95.2188	4.90701	4.90701	1.6111	99.956	0.121323	0.121323	99.3098	1.06667	1.06667	1.6111	99.2637	1.2246	1.2246	99.8895	0.299776	0.299776
1.61321	93.382	8.39546	8.39546	84.4261	14.315	14.315	1.61321	92.6165	5.6827	5.6827	95.1929	4.92299	4.92299	1.61321	99.9556	0.122357	0.122357	99.3054	1.07192	1.07192	1.61321	99.2594	1.23024	1.23024	99.8886	0.301874	0.301874
1.61532	93.3522	8.41658	8.41658	84.3479	14.3381	14.3381	1.61532	92.5944	5.69003	5.69003	95.1668	4.939	4.939	1.61532	99.9552	0.1234	0.1234	99.3011	1.07719	1.07719	1.61532	99.255	1.23591	1.23591	99.8877	0.303985	0.303985
1.61743	93.3223	8.43771	8.43771	84.2694	14.3611	14.3611	1.61743	92.5722	5.69735	5.69735	95.1406	4.95502	4.95502	1.61743	99.9547	0.124452	0.124452	99.2967	1.08249	1.08249	1.61743	99.2506	1.24159	1.24159	99.8867	0.306111	0.306111
1.61954	93.2923	8.45886	8.45886	84.1906	14.3839	14.3839	1.61954	92.55	5.70466	5.70466	95.1143	4.97107	4.97107	1.61954	99.9543	0.125513	0.125513	99.2923	1.08781	1.08781	1.61954	99.2462	1.2473	1.2473	99.8858	0.308251	0.308251
1.62165	93.2622	8.48001	8.48001	84.1115	14.4065	14.4065	1.62165	92.5278	5.71196	5.71196	95.0878	4.98713	4.98713	1.62165	99.9538	0.126582	0.126582	99.2879	1.09315	1.09315	1.62165	99.2417	1.25304	1.25304	99.8849	0.310405	0.310405
1.62376	93.2319	8.50117	8.50117	84.032	14.429	14.429	1.62376	92.5054	5.71925	5.71925	95.0612	5.00322	5.00322	1.62376	99.9534	0.127661	0.127661	99.2834	1.09852	1.09852	1.62376	99.2372	1.2588	1.2588	99.8839	0.312574	0.312574
1.62587	93.2015	8.52233	8.52233	83.9522	14.4514	14.4514	1.62587	92.483	5.72653	5.72653	95.0344	5.01933	5.01933	1.62587	99.9529	0.128748	0.128748	99.2789	1.10391	1.10391	1.62587	99.2327	1.26458	1.26458	99.8829	0.314758	0.314758
1.62797	93.171	8.54351	8.54351	83.8721	14.4735	14.4735	1.62797	92.4606	5.7338	5.7338	95.0075	5.03546	5.03546	1.62797	99.9524	0.129844	0.129844	99.2744	1.10933	1.10933	1.62797	99.2282	1.27038	1.27038	99.882	0.316956	0.316956
1.63008	93.1403	8.56469	8.56469	83.7917	14.4956	14.4956	1.63008	92.4381	5.74107	5.74107	94.9805	5.05161	5.05161	1.63008	99.952	0.13095	0.13095	99.2699	1.11477	1.11477	1.63008	99.2236	1.27621	1.27621	99.881	0.319169	0.319169
1.63219	93.1095	8.58588	8.58588	83.7109	14.5175	14.5175	1.63219	92.4155	5.74832	5.74832	94.9533	5.06778	5.06778	1.63219	99.9515	0.132064	0.132064	99.2653	1.12023	1.12023	1.63219	99.219	1.28207	1.28207	99.88	0.321397	0.321397
1.6343	93.0786	8.60707	8.60707	83.6299	14.5392	14.5392	1.6343	92.3929	5.75556	5.75556	94.926	5.08397	5.08397	1.6343	99.951	0.133188	0.133188	99.2607	1.12572	1.12572	1.6343	99.2144	1.28794	1.28794	99.879	0.32364	0.32364
1.63641	93.0476	8.62828	8.62828	83.5485	14.5607	14.5607	1.63641	92.3702	5.7628	5.7628	94.8986	5.10018	5.10018	1.63641	99.9505	0.134321	0.134321	99.2561	1.13123	1.13123	1.63641	99.2098	1.29385	1.29385	99.878	0.325898	0.325898
1.63852	93.0164	8.64948	8.64948	83.4667	14.5822	14.5822	1.63852	92.3474	5.77002	5.77002	94.871	5.11641	5.11641	1.63852	99.9501	0.135464	0.135464	99.2514	1.13677	1.13677	1.63852	99.2051	1.29977	1.29977	99.877	0.328172	0.328172
1.64063	92.9852	8.6707	8.6707	83.3847	14.6034	14.6034	1.64063	92.3246	5.77723	5.77723	94.8433	5.13265	5.13265	1.64063	99.9496	0.136616	0.136616	99.2467	1.14233	1.14233	1.64063	99.2004	1.30572	1.30572	99.876	0.33046	0.33046
1.64274	92.9537	8.69191	8.69191	83.3023	14.6245	14.6245	1.64274	92.3017	5.78444	5.78444	94.8154	5.14892	5.14892	1.64274	99.9491	0.137778	0.137778	99.242	1.14792	1.14792	1.64274	99.1957	1.3117	1.3117	99.875	0.332764	0.332764
1.64485	92.9222	8.71314	8.71314	83.2196	14.6454	14.6454	1.64485	92.2787	5.79163	5.79163	94.7874	5.1652	5.1652	1.64485	99.9486	0.138949	0.138949	99.2373	1.15353	1.15353	1.64485	99.1909	1.3177	1.3177	99.8739	0.335083	0.335083
1.64696	92.8905	8.73436	8.73436	83.1366	14.6661	14.6661	1.64696	92.2557	5.79881	5.79881	94.7592	5.18151	5.18151	1.64696	99.9481	0.14013	0.14013	99.2325	1.15917	1.15917	1.64696	99.1861	1.32372	1.32372	99.8729	0.337418	0.337418
1.64907	92.8587	8.7556	8.7556	83.0532	14.6867	14.6867	1.64907	92.2326	5.80598	5.80598	94.731	5.19783	5.19783	1.64907	99.9476	0.141321	0.141321	99.2277	1.16483	1.16483	1.64907	99.1813	1.32977	1.32977	99.8719	0.339769	0.339769
1.65118	92.8267	8.77683	8.77683	82.9696	14.7071	14.7071	1.65118	92.2095	5.81314	5.81314	94.7025	5.21416	5.21416	1.65118	99.947	0.142521	0.142521	99.2228	1.17051	1.17051	1.65118	99.1765	1.33584	1.33584	99.8708	0.342135	0.342135
1.65329	92.7947	8.79807	8.79807	82.8855	14.7274	14.7274	1.65329	92.1863	5.82029	5.82029	94.6739	5.23052	5.23052	1.65329	99.9465	0.143732	0.143732	99.218	1.17622	1.17622	1.65329	99.1716	1.34194	1.34194	99.8697	0.344517	0.344517
1.6554	92.7625	8.81931	8.81931	82.8012	14.7475	14.7475	1.6554	92.163	5.82743	5.82743	94.6452	5.24689	5.24689	1.6554	99.946	0.144953	0.144953	99.2131	1.18196	1.18196	1.6554	99.1667	1.34806	1.34806	99.8686	0.346916	0.346916
1.6575	92.7301	8.84055	8.84055	82.7165	14.7674	14.7674	1.6575	92.1397	5.83456	5.83456	94.6163	5.26328	5.26328	1.6575	99.9455	0.146183	0.146183	99.2082	1.18772	1.18772	1.6575	99.1618	1.35421	1.35421	99.8676	0.34933	0.34933
1.65961	92.6976	8.8618	8.8618	82.6315	14.7871	14.7871	1.65961	92.1163	5.84168	5.84168	94.5873	5.27968	5.27968	1.65961	99.9449	0.147424	0.147424	99.2032	1.1935	1.1935	1.65961	99.1569	1.36038	1.36038	99.8665	0.35176	0.35176
1.66172	92.665	8.88305	8.88305	82.5462	14.8067	14.8067	1.66172	92.0929	5.84878	5.84878	94.5581	5.2961	5.2961	1.66172	99.9444	0.148675	0.148675	99.1982	1.19932	1.19932	1.66172	99.1519	1.36658	1.36658	99.8654	0.354207	0.354207
1.66383	92.6323	8.90429	8.90429	82.4606	14.8261	14.8261	1.66383	92.0693	5.85588	5.85588	94.5288	5.31254	5.31254	1.66383	99.9438	0.149937	0.149937	99.1932	1.20515	1.20515	1.66383	99.1469	1.3728	1.3728	99.8642	0.35667	0.35667
1.66594	92.5994	8.92554	8.92554	82.3746	14.8453	14.8453	1.66594	92.0458	5.86296	5.86296	94.4993	5.32899	5.32899	1.66594	99.9433	0.151209	0.151209	99.1882	1.21101	1.21101	1.66594	99.1418	1.37905	1.37905	99.8631	0.359149	0.359149
1.66805	92.5664	8.94679	8.94679	82.2883	14.8643	14.8643	1.66805	92.0221	5.87003	5.87003	94.4697	5.34545	5.34545	1.66805	99.9427	0.152491	0.152491	99.1831	1.2169	1.2169	1.66805	99.1368	1.38532	1.38532	99.862	0.361645	0.361645
1.67016	92.5333	8.96804	8.96804	82.2016	14.8832	14.8832	1.67016	91.9984	5.87709	5.87709	94.44	5.36194	5.36194	1.67016	99.9422	0.153784	0.153784	99.178	1.22282	1.22282	1.67016	99.1317	1.39162	1.39162	99.8609	0.364158	0.364158
1.67227	92.5	8.98929	8.98929	82.1146	14.9019	14.9019	1.67227	91.9746	5.88414	5.88414	94.41	5.37843	5.37843	1.67227	99.9416	0.155088	0.155088	99.1728	1.22876	1.22876	1.67227	99.1265	1.39795	1.39795	99.8597	0.366688	0.366688
1.67438	92.4666	9.01054	9.01054	82.0273	14.9204	14.9204	1.67438	91.9508	5.89117	5.89117	94.38	5.39494	5.39494	1.67438	99.941	0.156402	0.156402	99.1677	1.23472	1.23472	1.67438	99.1214	1.4043	1.4043	99.8585	0.369234	0.369234
1.67649	92.433	9.03179	9.03179	81.9397	14.9387	14.9387	1.67649	91.9269	5.89819	5.89819	94.3498	5.41146	5.41146	1.67649	99.9405	0.157727	0.157727	99.1624	1.24071	1.24071	1.67649	99.1162	1.41067	1.41067	99.8574	0.371798	0.371798
1.6786	92.3993	9.05304	9.05304	81.8517	14.9568	14.9568	1.6786	91.9029	5.90521	5.90521	94.3194	5.428	5.428	1.6786	99.9399	0.159064	0.159064	99.1572	1.24673	1.24673	1.6786	99.111	1.41707	1.41707	99.8562	0.374378	0.374378
1.68071	92.3655	9.07428	9.07428	81.7634	14.9748	14.9748	1.68071	91.8789	5.91221	5.91221	94.2889	5.44455	5.44455	1.68071	99.9393	0.160411	0.160411	99.1519	1.25277	1.25277	1.68071	99.1057	1.4235	1.4235	99.855	0.376976	0.376976
1.68282	92.3315	9.09552	9.09552	81.6747	14.9926	14.9926	1.68282	91.8548	5.91919	5.91919	94.2582	5.46111	5.46111	1.68282	99.9387	0.161769	0.161769	99.1466	1.25884	1.25884	1.68282	99.1005	1.42995	1.42995	99.8538	0.379591	0.379591
1.68493	92.2974	9.11676	9.11676	81.5857	15.0101	15.0101	1.68493	91.8306	5.92617	5.92617	94.2273	5.47769	5.47769	1.68493	99.9381	0.163139	0.163139	99.1413	1.26494	1.26494	1.68493	99.0951	1.43643	1.43643	99.8526	0.382223	0.382223
1.68704	92.2632	9.138	9.138	81.4964	15.0275	15.0275	1.68704	91.8064	5.93313	5.93313	94.1963	5.49428	5.49428	1.68704	99.9375	0.16452	0.16452	99.1359	1.27106	1.27106	1.68704	99.0898	1.44294	1.44294	99.8514	0.384873	0.384873
1.68914	92.2288	9.15923	9.15923	81.4068	15.0448	15.0448	1.68914	91.7821	5.94008	5.94008	94.1652	5.51088	5.51088	1.68914	99.9369	0.165912	0.165912	99.1305	1.27721	1.27721	1.68914	99.0844	1.44947	1.44947	99.8502	0.387541	0.387541
1.69125	92.1942	9.18046	9.18046	81.3168	15.0618	15.0618	1.69125	91.7577	5.94702	5.94702	94.1339	5.52749	5.52749	1.69125	99.9362	0.167315	0.167315	99.1251	1.28338	1.28338	1.69125	99.079	1.45602	1.45602	99.8489	0.390226	0.390226
1.69336	92.1596	9.20168	9.20168	81.2265	15.0786	15.0786	1.69336	91.7333	5.95394	5.95394	94.1024	5.54411	5.54411	1.69336	99.9356	0.168731	0.168731	99.1196	1.28959	1.28959	1.69336	99.0736	1.46261	1.46261	99.8477	0.392929	0.392929
1.69547	92.1248	9.2229	9.2229	81.1358	15.0953	15.0953	1.69547	91.7088	5.96085	5.96085	94.0708	5.56074	5.56074	1.69547	99.935	0.170158	0.170158	99.1141	1.29581	1.29581	1.69547	99.0681	1.46922	1.46922	99.8464	0.39565	0.39565
1.69758	92.0898	9.24412	9.24412	81.0448	15.1117	15.1117	1.69758	91.6842	5.96775	5.96775	94.039	5.57738	5.57738	1.69758	99.9343	0.171596	0.171596	99.1086	1.30207	1.30207	1.69758	99.0626	1.47585	1.47585	99.8451	0.39839	0.39839
1.69969	92.0547	9.26532	9.26532	80.9535	15.128	15.128	1.69969	91.6596	5.97463	5.97463	94.0071	5.59404	5.59404	1.69969	99.9337	0.173047	0.173047	99.103	1.30835	1.30835	1.69969	99.0571	1.48252	1.48252	99.8439	0.401147	0.401147
1.7018	92.0195	9.28653	9.28653	80.8618	15.1441	15.1441	1.7018	91.6349	5.9815	5.9815	93.975	5.6107	5.6107	1.7018	99.933	0.174509	0.174509	99.0974	1.31466	1.31466	1.7018	99.0515	1.4892	1.4892	99.8426	0.403923	0.403923
1.70391	91.9841	9.30772	9.30772	80.7698	15.16	15.16	1.70391	91.6102	5.98836	5.98836	93.9427	5.62737	5.62737	1.70391	99.9324	0.175983	0.175983	99.0918	1.321	1.321	1.70391	99.0459	1.49592	1.49592	99.8413	0.406717	0.406717
1.70602	91.9486	9.32891	9.32891	80.6775	15.1756	15.1756	1.70602	91.5854	5.9952	5.9952	93.9103	5.64405	5.64405	1.70602	99.9317	0.17747	0.17747	99.0861	1.32736	1.32736	1.70602	99.0403	1.50266	1.50266	99.84	0.409529	0.409529
1.70813	91.913	9.35009	9.35009	80.5848	15.1911	15.1911	1.70813	91.5605	6.00203	6.00203	93.8777	5.66074	5.66074	1.70813	99.9311	0.178968	0.178968	99.0804	1.33375	1.33375	1.70813	99.0346	1.50943	1.50943	99.8386	0.412361	0.412361
1.71024	91.8772	9.37126	9.37126	80.4918	15.2064	15.2064	1.71024	91.5355	6.00885	6.00885	93.845	5.67744	5.67744	1.71024	99.9304	0.180479	0.180479	99.0746	1.34017	1.34017	1.71024	99.029	1.51623	1.51623	99.8373	0.415211	0.415211
1.71235	91.8412	9.39243	9.39243	80.3985	15.2215	15.2215	1.71235	91.5105	6.01565	6.01565	93.8121	5.69414	5.69414	1.71235	99.9297	0.182003	0.182003	99.0688	1.34661	1.34661	1.71235	99.0232	1.52305	1.52305	99.836	0.41808	0.41808
1.71446	91.8051	9.41358	9.41358	80.3048	15.2364	15.2364	1.71446	91.4854	6.02244	6.02244	93.779	5.71085	5.71085	1.71446	99.929	0.183539	0.183539	99.063	1.35309	1.35309	1.71446	99.0175	1.5299	1.5299	99.8346	0.420968	0.420968
1.71657	91.7689	9.43473	9.43473	80.2108	15.2511	15.2511	1.71657	91.4602	6.02922	6.02922	93.7458	5.72757	5.72757	1.71657	99.9283	0.185087	0.185087	99.0572	1.35959	1.35959	1.71657	99.0117	1.53678	1.53678	99.8332	0.423875	0.423875
1.71868	91.7325	9.45587	9.45587	80.1164	15.2656	15.2656	1.71868	91.435	6.03598	6.03598	93.7124	5.7443	5.7443	1.71868	99.9276	0.186648	0.186648	99.0513	1.36612	1.36612	1.71868	99.0058	1.54368	1.54368	99.8319	0.426801	0.426801
1.72078	91.696	9.47699	9.47699	80.0217	15.2799	15.2799	1.72078	91.4097	6.04272	6.04272	93.6788	5.76103	5.76103	1.72078	99.9269	0.188222	0.188222	99.0453	1.37267	1.37267	1.72078	99	1.55061	1.55061	99.8305	0.429747	0.429747
1.72289	91.6593	9.49811	9.49811	79.9267	15.2941	15.2941	1.72289	91.3843	6.04946	6.04946	93.6451	5.77777	5.77777	1.72289	99.9262	0.189809	0.189809	99.0394	1.37926	1.37926	1.72289	98.9941	1.55757	1.55757	99.8291	0.432712	0.432712
1.725	91.6225	9.51921	9.51921	79.8313	15.308	15.308	1.725	91.3589	6.05617	6.05617	93.6111	5.79452	5.79452	1.725	99.9254	0.191409	0.191409	99.0334	1.38587	1.38587	1.725	98.9882	1.56455	1.56455	99.8276	0.435697	0.435697
1.72711	91.5855	9.54031	9.54031	79.7356	15.3217	15.3217	1.72711	91.3334	6.06288	6.06288	93.5771	5.81126	5.81126	1.72711	99.9247	0.193022	0.193022	99.0273	1.39251	1.39251	1.72711	98.9822	1.57157	1.57157	99.8262	0.438701	0.438701
1.72922	91.5484	9.56139	9.56139	79.6396	15.3352	15.3352	1.72922	91.3079	6.06956	6.06956	93.5428	5.82802	5.82802	1.72922	99.924	0.194648	0.194648	99.0213	1.39918	1.39918	1.72922	98.9762	1.57861	1.57861	99.8248	0.441725	0.441725
1.73133	91.5111	9.58246	9.58246	79.5432	15.3484	15.3484	1.73133	91.2822	6.07624	6.07624	93.5084	5.84478	5.84478	1.73133	99.9232	0.196288	0.196288	99.0152	1.40587	1.40587	1.73133	98.9701	1.58568	1.58568	99.8233	0.444769	0.444769
1.73344	91.4737	9.60351	9.60351	79.4465	15.3615	15.3615	1.73344	91.2565	6.08289	6.08289	93.4738	5.86154	5.86154	1.73344	99.9225	0.19794	0.19794	99.009	1.4126	1.4126	1.73344	98.9641	1.59277	1.59277	99.8219	0.447834	0.447834
1.73555	91.4361	9.62455	9.62455	79.3494	15.3744	15.3744	1.73555	91.2308	6.08954	6.08954	93.4391	5.8783	5.8783	1.73555	99.9217	0.199607	0.199607	99.0028	1.41935	1.41935	1.73555	98.958	1.59989	1.59989	99.8204	0.450918	0.450918
1.73766	91.3984	9.64558	9.64558	79.252	15.3871	15.3871	1.73766	91.2049	6.09616	6.09616	93.4042	5.89507	5.89507	1.73766	99.9209	0.201287	0.201287	98.9966	1.42613	1.42613	1.73766	98.9518	1.60705	1.60705	99.8189	0.454023	0.454023
1.73977	91.3605	9.6666	9.6666	79.1542	15.3996	15.3996	1.73977	91.179	6.10278	6.10278	93.3691	5.91184	5.91184	1.73977	99.9202	0.20298	0.20298	98.9903	1.43294	1.43294	1.73977	98.9456	1.61423	1.61423	99.8174	0.457148	0.457148
1.74188	91.3225	9.68759	9.68759	79.0562	15.4118	15.4118	1.74188	91.153	6.10937	6.10937	93.3338	5.92861	5.92861	1.74188	99.9194	0.204688	0.204688	98.984	1.43978	1.43978	1.74188	98.9394	1.62143	1.62143	99.8159	0.460294	0.460294
1.74399	91.2843	9.70858	9.70858	78.9577	15.4239	15.4239	1.74399	91.127	6.11595	6.11595	93.2983	5.94539	5.94539	1.74399	99.9186	0.20641	0.20641	98.9777	1.44664	1.44664	1.74399	98.9332	1.62867	1.62867	99.8144	0.46346	0.46346
1.7461	91.246	9.72955	9.72955	78.859	15.4358	15.4358	1.7461	91.1009	6.12252	6.12252	93.2627	5.96217	5.96217	1.7461	99.9178	0.208145	0.208145	98.9713	1.45354	1.45354	1.7461	98.9269	1.63593	1.63593	99.8129	0.466647	0.466647
1.74821	91.2075	9.7505	9.7505	78.7599	15.4474	15.4474	1.74821	91.0747	6.12907	6.12907	93.2269	5.97894	5.97894	1.74821	99.917	0.209895	0.209895	98.9649	1.46046	1.46046	1.74821	98.9206	1.64322	1.64322	99.8113	0.469856	0.469856
1.75032	91.1689	9.77143	9.77143	78.6605	15.4588	15.4588	1.75032	91.0484	6.1356	6.1356	93.1909	5.99572	5.99572	1.75032	99.9162	0.211659	0.211659	98.9584	1.46742	1.46742	1.75032	98.9142	1.65054	1.65054	99.8098	0.473085	0.473085
1.75242	91.1301	9.79235	9.79235	78.5607	15.4701	15.4701	1.75242	91.0221	6.14212	6.14212	93.1548	6.0125	6.0125	1.75242	99.9153	0.213437	0.213437	98.9519	1.4744	1.4744	1.75242	98.9078	1.65789	1.65789	99.8082	0.476335	0.476335
1.75453	91.0912	9.81325	9.81325	78.4606	15.4811	15.4811	1.75453	90.9957	6.14862	6.14862	93.1185	6.02927	6.02927	1.75453	99.9145	0.21523	0.21523	98.9454	1.48141	1.48141	1.75453	98.9014	1.66527	1.66527	99.8066	0.479607	0.479607
1.75664	91.0521	9.83413	9.83413	78.3601	15.4919	15.4919	1.75664	90.9693	6.15511	6.15511	93.0819	6.04605	6.04605	1.75664	99.9137	0.217037	0.217037	98.9388	1.48845	1.48845	1.75664	98.8949	1.67267	1.67267	99.805	0.4829	0.4829
1.75875	91.0129	9.85499	9.85499	78.2593	15.5025	15.5025	1.75875	90.9427	6.16157	6.16157	93.0453	6.06282	6.06282	1.75875	99.9128	0.21886	0.21886	98.9322	1.49552	1.49552	1.75875	98.8884	1.6801	1.6801	99.8034	0.486215	0.486215
1.76086	90.9735	9.87583	9.87583	78.1582	15.5129	15.5129	1.76086	90.9161	6.16803	6.16803	93.0084	6.0796	6.0796	1.76086	99.912	0.220697	0.220697	98.9255	1.50262	1.50262	1.76086	98.8819	1.68757	1.68757	99.8018	0.489552	0.489552
1.76297	90.9339	9.89666	9.89666	78.0567	15.523	15.523	1.76297	90.8894	6.17446	6.17446	92.9713	6.09637	6.09637	1.76297	99.9111	0.222548	0.222548	98.9188	1.50975	1.50975	1.76297	98.8753	1.69506	1.69506	99.8001	0.49291	0.49291
1.76508	90.8942	9.91746	9.91746	77.9549	15.533	15.533	1.76508	90.8627	6.18088	6.18088	92.9341	6.11314	6.11314	1.76508	99.9102	0.224415	0.224415	98.912	1.51691	1.51691	1.76508	98.8686	1.70258	1.70258	99.7985	0.49629	0.49629
1.76719	90.8543	9.93824	9.93824	77.8528	15.5428	15.5428	1.76719	90.8359	6.18728	6.18728	92.8967	6.1299	6.1299	1.76719	99.9094	0.226298	0.226298	98.9053	1.5241	1.5241	1.76719	98.862	1.71012	1.71012	99.7968	0.499693	0.499693
1.7693	90.8143	9.959	9.959	77.7503	15.5523	15.5523	1.7693	90.809	6.19367	6.19367	92.8591	6.14666	6.14666	1.7693	99.9085	0.228195	0.228195	98.8984	1.53131	1.53131	1.7693	98.8553	1.7177	1.7177	99.7951	0.503118	0.503118
1.77141	90.7741	9.97974	9.97974	77.6475	15.5616	15.5616	1.77141	90.782	6.20004	6.20004	92.8213	6.16342	6.16342	1.77141	99.9076	0.230108	0.230108	98.8916	1.53856	1.53856	1.77141	98.8485	1.72531	1.72531	99.7934	0.506565	0.506565
1.77352	90.7338	10.0005	10.0005	77.5443	15.5707	15.5707	1.77352	90.755	6.20639	6.20639	92.7834	6.18017	6.18017	1.77352	99.9067	0.232036	0.232036	98.8846	1.54584	1.54584	1.77352	98.8418	1.73294	1.73294	99.7917	0.510034	0.510034
1.77563	90.6933	10.0211	10.0211	77.4408	15.5796	15.5796	1.77563	90.7279	6.21272	6.21272	92.7452	6.19692	6.19692	1.77563	99.9057	0.233981	0.233981	98.8777	1.55314	1.55314	1.77563	98.8349	1.74061	1.74061	99.79	0.513527	0.513527
1.77774	90.6526	10.0418	10.0418	77.337	15.5883	15.5883	1.77774	90.7008	6.21904	6.21904	92.7069	6.21366	6.21366	1.77774	99.9048	0.23594	0.23594	98.8707	1.56048	1.56048	1.77774	98.8281	1.7483	1.7483	99.7883	0.517042	0.517042
1.77985	90.6118	10.0625	10.0625	77.2328	15.5968	15.5968	1.77985	90.6735	6.22533	6.22533	92.6684	6.2304	6.2304	1.77985	99.9039	0.237916	0.237916	98.8636	1.56785	1.56785	1.77985	98.8212	1.75602	1.75602	99.7865	0.52058	0.52058
1.78195	90.5708	10.0831	10.0831	77.1283	15.605	15.605	1.78195	90.6462	6.23161	6.23161	92.6297	6.24713	6.24713	1.78195	99.9029	0.239908	0.239908	98.8566	1.57525	1.57525	1.78195	98.8142	1.76377	1.76377	99.7848	0.524141	0.524141
1.78406	90.5297	10.1037	10.1037	77.0235	15.6131	15.6131	1.78406	90.6188	6.23788	6.23788	92.5908	6.26385	6.26385	1.78406	99.902	0.241916	0.241916	98.8494	1.58267	1.58267	1.78406	98.8073	1.77156	1.77156	99.783	0.527725	0.527725
1.78617	90.4884	10.1242	10.1242	76.9183	15.6209	15.6209	1.78617	90.5914	6.24412	6.24412	92.5517	6.28056	6.28056	1.78617	99.901	0.24394	0.24394	98.8423	1.59013	1.59013	1.78617	98.8002	1.77937	1.77937	99.7812	0.531333	0.531333
1.78828	90.447	10.1448	10.1448	76.8128	15.6285	15.6285	1.78828	90.5638	6.25035	6.25035	92.5124	6.29727	6.29727	1.78828	99.9	0.245981	0.245981	98.835	1.59762	1.59762	1.78828	98.7932	1.78721	1.78721	99.7794	0.534964	0.534964
1.79039	90.4053	10.1653	10.1653	76.7069	15.6359	15.6359	1.79039	90.5362	6.25656	6.25656	92.473	6.31397	6.31397	1.79039	99.8991	0.248038	0.248038	98.8278	1.60514	1.60514	1.79039	98.7861	1.79508	1.79508	99.7776	0.538618	0.538618
1.7925	90.3636	10.1858	10.1858	76.6007	15.6431	15.6431	1.7925	90.5086	6.26275	6.26275	92.4333	6.33066	6.33066	1.7925	99.8981	0.250111	0.250111	98.8205	1.61269	1.61269	1.7925	98.7789	1.80298	1.80298	99.7757	0.542297	0.542297
1.79461	90.3216	10.2063	10.2063	76.4942	15.6501	15.6501	1.79461	90.4808	6.26892	6.26892	92.3935	6.34734	6.34734	1.79461	99.8971	0.252202	0.252202	98.8131	1.62027	1.62027	1.79461	98.7718	1.81091	1.81091	99.7739	0.545999	0.545999
1.79672	90.2795	10.2267	10.2267	76.3873	15.6569	15.6569	1.79672	90.453	6.27507	6.27507	92.3534	6.36401	6.36401	1.79672	99.8961	0.254309	0.254309	98.8057	1.62788	1.62788	1.79672	98.7645	1.81886	1.81886	99.772	0.549725	0.549725
1.79883	90.2372	10.2471	10.2471	76.2801	15.6634	15.6634	1.79883	90.4251	6.28121	6.28121	92.3132	6.38067	6.38067	1.79883	99.895	0.256434	0.256434	98.7983	1.63552	1.63552	1.79883	98.7573	1.82685	1.82685	99.7701	0.553476	0.553476
1.80094	90.1948	10.2675	10.2675	76.1726	15.6697	15.6697	1.80094	90.3971	6.28733	6.28733	92.2728	6.39732	6.39732	1.80094	99.894	0.258576	0.258576	98.7908	1.6432	1.6432	1.80094	98.75	1.83487	1.83487	99.7682	0.557251	0.557251
1.80305	90.1522	10.2878	10.2878	76.0647	15.6759	15.6759	1.80305	90.3691	6.29342	6.29342	92.2321	6.41396	6.41396	1.80305	99.893	0.260734	0.260734	98.7833	1.6509	1.6509	1.80305	98.7426	1.84292	1.84292	99.7663	0.56105	0.56105
1.80516	90.1095	10.3081	10.3081	75.9565	15.6818	15.6818	1.80516	90.341	6.2995	6.2995	92.1913	6.43058	6.43058	1.80516	99.8919	0.262911	0.262911	98.7757	1.65863	1.65863	1.80516	98.7352	1.851	1.851	99.7644	0.564874	0.564874
1.80727	90.0665	10.3284	10.3284	75.848	15.6875	15.6875	1.80727	90.3128	6.30556	6.30556	92.1503	6.44719	6.44719	1.80727	99.8909	0.265105	0.265105	98.768	1.6664	1.6664	1.80727	98.7278	1.85911	1.85911	99.7624	0.568723	0.568723
1.80938	90.0234	10.3487	10.3487	75.7391	15.6929	15.6929	1.80938	90.2846	6.3116	6.3116	92.1091	6.46379	6.46379	1.80938	99.8898	0.267316	0.267316	98.7604	1.6742	1.6742	1.80938	98.7203	1.86725	1.86725	99.7605	0.572596	0.572596
1.81149	89.9802	10.3689	10.3689	75.6299	15.6982	15.6982	1.81149	90.2562	6.31762	6.31762	92.0677	6.48038	6.48038	1.81149	99.8887	0.269546	0.269546	98.7527	1.68203	1.68203	1.81149	98.7128	1.87542	1.87542	99.7585	0.576495	0.576495
1.81359	89.9368	10.3891	10.3891	75.5204	15.7032	15.7032	1.81359	90.2278	6.32362	6.32362	92.0261	6.49695	6.49695	1.81359	99.8876	0.271793	0.271793	98.7449	1.68989	1.68989	1.81359	98.7052	1.88362	1.88362	99.7565	0.580419	0.580419
1.8157	89.8932	10.4093	10.4093	75.4105	15.7081	15.7081	1.8157	90.1994	6.32961	6.32961	91.9843	6.51351	6.51351	1.8157	99.8865	0.274059	0.274059	98.7371	1.69778	1.69778	1.8157	98.6976	1.89185	1.89185	99.7545	0.584368	0.584368
1.81781	89.8494	10.4294	10.4294	75.3003	15.7127	15.7127	1.81781	90.1708	6.33557	6.33557	91.9423	6.53005	6.53005	1.81781	99.8854	0.276343	0.276343	98.7292	1.7057	1.7057	1.81781	98.6899	1.90011	1.90011	99.7525	0.588343	0.588343
1.81992	89.8055	10.4495	10.4495	75.1898	15.7171	15.7171	1.81992	90.1422	6.34151	6.34151	91.9001	6.54658	6.54658	1.81992	99.8843	0.278645	0.278645	98.7213	1.71365	1.71365	1.81992	98.6822	1.9084	1.9084	99.7504	0.592343	0.592343
1.82203	89.7614	10.4695	10.4695	75.0789	15.7213	15.7213	1.82203	90.1135	6.34743	6.34743	91.8577	6.56309	6.56309	1.82203	99.8831	0.280965	0.280965	98.7133	1.72164	1.72164	1.82203	98.6745	1.91672	1.91672	99.7484	0.59637	0.59637
1.82414	89.7171	10.4895	10.4895	74.9677	15.7253	15.7253	1.82414	90.0847	6.35333	6.35333	91.8151	6.57958	6.57958	1.82414	99.882	0.283305	0.283305	98.7053	1.72966	1.72966	1.82414	98.6667	1.92507	1.92507	99.7463	0.600422	0.600422
1.82625	89.6727	10.5095	10.5095	74.8562	15.7291	15.7291	1.82625	90.0559	6.35922	6.35922	91.7723	6.59606	6.59606	1.82625	99.8808	0.285663	0.285663	98.6973	1.73771	1.73771	1.82625	98.6589	1.93346	1.93346	99.7442	0.6045	0.6045
1.82836	89.6281	10.5295	10.5295	74.7444	15.7327	15.7327	1.82836	90.0269	6.36508	6.36508	91.7292	6.61252	6.61252	1.82836	99.8797	0.28804	0.28804	98.6891	1.74579	1.74579	1.82836	98.651	1.94187	1.94187	99.7421	0.608605	0.608605
1.83047	89.5833	10.5494	10.5494	74.6322	15.736	15.736	1.83047	89.9979	6.37092	6.37092	91.686	6.62895	6.62895	1.83047	99.8785	0.290436	0.290436	98.681	1.7539	1.7539	1.83047	98.643	1.95031	1.95031	99.74	0.612736	0.612736
1.83258	89.5384	10.5692	10.5692	74.5197	15.7392	15.7392	1.83258	89.9689	6.37674	6.37674	91.6426	6.64537	6.64537	1.83258	99.8773	0.292852	0.292852	98.6728	1.76205	1.76205	1.83258	98.6351	1.95879	1.95879	99.7378	0.616893	0.616893
1.83469	89.4932	10.5891	10.5891	74.4068	15.7421	15.7421	1.83469	89.9397	6.38254	6.38254	91.599	6.66178	6.66178	1.83469	99.8761	0.295287	0.295287	98.6645	1.77023	1.77023	1.83469	98.6271	1.9673	1.9673	99.7356	0.621077	0.621077
1.8368	89.448	10.6089	10.6089	74.2937	15.7448	15.7448	1.8368	89.9105	6.38832	6.38832	91.5551	6.67816	6.67816	1.8368	99.8749	0.297741	0.297741	98.6562	1.77844	1.77844	1.8368	98.619	1.97583	1.97583	99.7335	0.625288	0.625288
1.83891	89.4025	10.6286	10.6286	74.1802	15.7473	15.7473	1.83891	89.8812	6.39408	6.39408	91.5111	6.69452	6.69452	1.83891	99.8736	0.300215	0.300215	98.6478	1.78668	1.78668	1.83891	98.6109	1.9844	1.9844	99.7313	0.629527	0.629527
1.84102	89.3569	10.6483	10.6483	74.0664	15.7497	15.7497	1.84102	89.8518	6.39982	6.39982	91.4668	6.71085	6.71085	1.84102	99.8724	0.302709	0.302709	98.6394	1.79495	1.79495	1.84102	98.6027	1.993	1.993	99.729	0.633792	0.633792
1.84313	89.3111	10.668	10.668	73.9522	15.7518	15.7518	1.84313	89.8224	6.40554	6.40554	91.4224	6.72717	6.72717	1.84313	99.8711	0.305223	0.305223	98.631	1.80326	1.80326	1.84313	98.5945	2.00163	2.00163	99.7268	0.638085	0.638085
1.84523	89.2651	10.6876	10.6876	73.8378	15.7537	15.7537	1.84523	89.7929	6.41123	6.41123	91.3777	6.74347	6.74347	1.84523	99.8699	0.307757	0.307757	98.6224	1.8116	1.8116	1.84523	98.5863	2.0103	2.0103	99.7246	0.642405	0.642405
1.84734	89.2189	10.7072	10.7072	73.723	15.7554	15.7554	1.84734	89.7633	6.4169	6.4169	91.3328	6.75974	6.75974	1.84734	99.8686	0.310311	0.310311	98.6139	1.81997	1.81997	1.84734	98.578	2.01899	2.01899	99.7223	0.646753	0.646753
1.84945	89.1726	10.7268	10.7268	73.6079	15.7569	15.7569	1.84945	89.7336	6.42256	6.42256	91.2877	6.77598	6.77598	1.84945	99.8673	0.312886	0.312886	98.6053	1.82838	1.82838	1.84945	98.5696	2.02771	2.02771	99.72	0.651128	0.651128
1.85156	89.1261	10.7463	10.7463	73.4924	15.7581	15.7581	1.85156	89.7038	6.42819	6.42819	91.2424	6.79221	6.79221	1.85156	99.866	0.315481	0.315481	98.5966	1.83682	1.83682	1.85156	98.5612	2.03647	2.03647	99.7177	0.655532	0.655532
1.85367	89.0794	10.7658	10.7658	73.3767	15.7592	15.7592	1.85367	89.674	6.4338	6.4338	91.1969	6.80841	6.80841	1.85367	99.8647	0.318097	0.318097	98.5879	1.84529	1.84529	1.85367	98.5528	2.04526	2.04526	99.7153	0.659964	0.659964
1.85578	89.0326	10.7852	10.7852	73.2606	15.7601	15.7601	1.85578	89.6441	6.43939	6.43939	91.1512	6.82458	6.82458	1.85578	99.8634	0.320734	0.320734	98.5791	1.85379	1.85379	1.85578	98.5443	2.05408	2.05408	99.713	0.664424	0.664424
1.85789	88.9855	10.8045	10.8045	73.1442	15.7608	15.7608	1.85789	89.6141	6.44495	6.44495	91.1052	6.84073	6.84073	1.85789	99.862	0.323392	0.323392	98.5702	1.86233	1.86233	1.85789	98.5357	2.06293	2.06293	99.7106	0.668912	0.668912
1.86	88.9383	10.8239	10.8239	73.0275	15.7613	15.7613	1.86	89.5841	6.4505	6.4505	91.0591	6.85685	6.85685	1.86	99.8607	0.326071	0.326071	98.5614	1.8709	1.8709	1.86	98.5271	2.07181	2.07181	99.7082	0.67343	0.67343
1.86211	88.8909	10.8432	10.8432	72.9104	15.7615	15.7615	1.86211	89.5539	6.45602	6.45602	91.0127	6.87294	6.87294	1.86211	99.8593	0.328772	0.328772	98.5524	1.8795	1.8795	1.86211	98.5185	2.08073	2.08073	99.7058	0.677976	0.677976
1.86422	88.8434	10.8624	10.8624	72.7931	15.7616	15.7616	1.86422	89.5237	6.46152	6.46152	90.9661	6.88901	6.88901	1.86422	99.8579	0.331494	0.331494	98.5434	1.88813	1.88813	1.86422	98.5098	2.08967	2.08967	99.7034	0.682551	0.682551
1.86633	88.7956	10.8816	10.8816	72.6754	15.7615	15.7615	1.86633	89.4934	6.46699	6.46699	90.9193	6.90504	6.90504	1.86633	99.8565	0.334238	0.334238	98.5344	1.8968	1.8968	1.86633	98.501	2.09865	2.09865	99.701	0.687155	0.687155
1.86844	88.7477	10.9007	10.9007	72.5574	15.7612	15.7612	1.86844	89.4631	6.47245	6.47245	90.8722	6.92105	6.92105	1.86844	99.8551	0.337003	0.337003	98.5252	1.9055	1.9055	1.86844	98.4922	2.10766	2.10766	99.6985	0.691788	0.691788
1.87055	88.6996	10.9198	10.9198	72.4391	15.7607	15.7607	1.87055	89.4326	6.47788	6.47788	90.825	6.93703	6.93703	1.87055	99.8537	0.339791	0.339791	98.5161	1.91424	1.91424	1.87055	98.4834	2.1167	2.1167	99.696	0.696451	0.696451
1.87266	88.6514	10.9389	10.9389	72.3205	15.76	15.76	1.87266	89.4021	6.48329	6.48329	90.7775	6.95298	6.95298	1.87266	99.8523	0.342601	0.342601	98.5069	1.92301	1.92301	1.87266	98.4745	2.12578	2.12578	99.6935	0.701144	0.701144
1.87476	88.6029	10.9579	10.9579	72.2015	15.7591	15.7591	1.87476	89.3715	6.48868	6.48868	90.7298	6.9689	6.9689	1.87476	99.8508	0.345433	0.345433	98.4976	1.93181	1.93181	1.87476	98.4656	2.13488	2.13488	99.691	0.705866	0.705866
1.87687	88.5543	10.9768	10.9768	72.0823	15.758	15.758	1.87687	89.3408	6.49404	6.49404	90.6819	6.98478	6.98478	1.87687	99.8494	0.348288	0.348288	98.4883	1.94065	1.94065	1.87687	98.4566	2.14402	2.14402	99.6884	0.710619	0.710619
1.87898	88.5055	10.9957	10.9957	71.9627	15.7567	15.7567	1.87898	89.3101	6.49938	6.49938	90.6338	7.00064	7.00064	1.87898	99.8479	0.351165	0.351165	98.4789	1.94952	1.94952	1.87898	98.4475	2.15319	2.15319	99.6858	0.715401	0.715401
1.88109	88.4565	11.0145	11.0145	71.8428	15.7552	15.7552	1.88109	89.2792	6.5047	6.5047	90.5854	7.01646	7.01646	1.88109	99.8464	0.354066	0.354066	98.4694	1.95842	1.95842	1.88109	98.4384	2.16239	2.16239	99.6832	0.720214	0.720214
1.8832	88.4073	11.0333	11.0333	71.7226	15.7536	15.7536	1.8832	89.2483	6.50999	6.50999	90.5368	7.03225	7.03225	1.8832	99.8449	0.356989	0.356989	98.4599	1.96736	1.96736	1.8832	98.4292	2.17163	2.17163	99.6806	0.725057	0.725057
1.88531	88.3579	11.0521	11.0521	71.6021	15.7517	15.7517	1.88531	89.2173	6.51526	6.51526	90.488	7.048	7.048	1.88531	99.8433	0.359935	0.359935	98.4503	1.97633	1.97633	1.88531	98.42	2.1809	2.1809	99.678	0.729931	0.729931
1.88742	88.3084	11.0708	11.0708	71.4813	15.7497	15.7497	1.88742	89.1863	6.52051	6.52051	90.439	7.06372	7.06372	1.88742	99.8418	0.362905	0.362905	98.4407	1.98533	1.98533	1.88742	98.4108	2.19019	2.19019	99.6753	0.734836	0.734836
1.88953	88.2587	11.0894	11.0894	71.3602	15.7475	15.7475	1.88953	89.1551	6.52573	6.52573	90.3898	7.07941	7.07941	1.88953	99.8403	0.365899	0.365899	98.431	1.99437	1.99437	1.88953	98.4015	2.19953	2.19953	99.6727	0.739772	0.739772
1.89164	88.2088	11.108	11.108	71.2388	15.7451	15.7451	1.89164	89.1239	6.53093	6.53093	90.3403	7.09505	7.09505	1.89164	99.8387	0.368916	0.368916	98.4213	2.00344	2.00344	1.89164	98.3921	2.20889	2.20889	99.67	0.744739	0.744739
1.89375	88.1587	11.1265	11.1265	71.117	15.7425	15.7425	1.89375	89.0926	6.5361	6.5361	90.2906	7.11067	7.11067	1.89375	99.8371	0.371957	0.371957	98.4115	2.01255	2.01255	1.89375	98.3827	2.21829	2.21829	99.6672	0.749737	0.749737
1.89586	88.1084	11.145	11.145	70.995	15.7398	15.7398	1.89586	89.0612	6.54125	6.54125	90.2406	7.12624	7.12624	1.89586	99.8355	0.375022	0.375022	98.4016	2.02169	2.02169	1.89586	98.3732	2.22772	2.22772	99.6645	0.754767	0.754767
1.89797	88.0579	11.1634	11.1634	70.8726	15.7368	15.7368	1.89797	89.0297	6.54638	6.54638	90.1905	7.14178	7.14178	1.89797	99.8339	0.378112	0.378112	98.3917	2.03086	2.03086	1.89797	98.3637	2.23718	2.23718	99.6617	0.759829	0.759829
1.90008	88.0073	11.1817	11.1817	70.75	15.7337	15.7337	1.90008	88.9982	6.55148	6.55148	90.1401	7.15728	7.15728	1.90008	99.8323	0.381226	0.381226	98.3817	2.04007	2.04007	1.90008	98.3541	2.24667	2.24667	99.6589	0.764922	0.764922
1.90219	87.9564	11.2	11.2	70.627	15.7304	15.7304	1.90219	88.9666	6.55656	6.55656	90.0894	7.17274	7.17274	1.90219	99.8306	0.384364	0.384364	98.3717	2.04932	2.04932	1.90219	98.3444	2.2562	2.2562	99.6561	0.770048	0.770048
1.9043	87.9054	11.2183	11.2183	70.5038	15.7269	15.7269	1.9043	88.9349	6.56162	6.56162	90.0386	7.18816	7.18816	1.9043	99.829	0.387527	0.387527	98.3616	2.05859	2.05859	1.9043	98.3347	2.26576	2.26576	99.6533	0.775205	0.775205
1.9064	87.8542	11.2365	11.2365	70.3802	15.7233	15.7233	1.9064	88.9031	6.56665	6.56665	89.9875	7.20354	7.20354	1.9064	99.8273	0.390716	0.390716	98.3514	2.0679	2.0679	1.9064	98.325	2.27535	2.27535	99.6504	0.780396	0.780396
1.90851	87.8028	11.2546	11.2546	70.2564	15.7195	15.7195	1.90851	88.8712	6.57165	6.57165	89.9362	7.21888	7.21888	1.90851	99.8256	0.393929	0.393929	98.3412	2.07725	2.07725	1.90851	98.3152	2.28498	2.28498	99.6475	0.785618	0.785618
1.91062	87.7513	11.2727	11.2727	70.1322	15.7155	15.7155	1.91062	88.8393	6.57663	6.57663	89.8846	7.23418	7.23418	1.91062	99.8239	0.397168	0.397168	98.3309	2.08663	2.08663	1.91062	98.3053	2.29464	2.29464	99.6446	0.790874	0.790874
1.91273	87.6995	11.2907	11.2907	70.0078	15.7114	15.7114	1.91273	88.8073	6.58159	6.58159	89.8328	7.24944	7.24944	1.91273	99.8221	0.400432	0.400432	98.3206	2.09605	2.09605	1.91273	98.2954	2.30433	2.30433	99.6417	0.796163	0.796163
1.91484	87.6475	11.3086	11.3086	69.8831	15.7071	15.7071	1.91484	88.7752	6.58651	6.58651	89.7808	7.26465	7.26465	1.91484	99.8204	0.403722	0.403722	98.3101	2.1055	2.1055	1.91484	98.2854	2.31405	2.31405	99.6387	0.801484	0.801484
1.91695	87.5954	11.3265	11.3265	69.758	15.7026	15.7026	1.91695	88.743	6.59142	6.59142	89.7285	7.27982	7.27982	1.91695	99.8186	0.407038	0.407038	98.2997	2.11498	2.11498	1.91695	98.2754	2.32381	2.32381	99.6358	0.806839	0.806839
1.91906	87.5431	11.3443	11.3443	69.6327	15.698	15.698	1.91906	88.7107	6.5963	6.5963	89.676	7.29494	7.29494	1.91906	99.8169	0.41038	0.41038	98.2891	2.1245	2.1245	1.91906	98.2653	2.3336	2.3336	99.6328	0.812228	0.812228
1.92117	87.4906	11.3621	11.3621	69.5071	15.6932	15.6932	1.92117	88.6784	6.60115	6.60115	89.6233	7.31003	7.31003	1.92117	99.8151	0.413748	0.413748	98.2785	2.13405	2.13405	1.92117	98.2551	2.34343	2.34343	99.6297	0.81765	0.81765
1.92328	87.4378	11.3798	11.3798	69.3812	15.6882	15.6882	1.92328	88.646	6.60598	6.60598	89.5703	7.32506	7.32506	1.92328	99.8133	0.417143	0.417143	98.2679	2.14364	2.14364	1.92328	98.2449	2.35328	2.35328	99.6267	0.823107	0.823107
1.92539	87.3849	11.3974	11.3974	69.255	15.6831	15.6831	1.92539	88.6135	6.61078	6.61078	89.5171	7.34005	7.34005	1.92539	99.8114	0.420565	0.420565	98.2571	2.15327	2.15327	1.92539	98.2346	2.36317	2.36317	99.6236	0.828597	0.828597
1.9275	87.3319	11.415	11.415	69.1285	15.6778	15.6778	1.9275	88.5809	6.61556	6.61556	89.4637	7.35499	7.35499	1.9275	99.8096	0.424013	0.424013	98.2463	2.16293	2.16293	1.9275	98.2243	2.3731	2.3731	99.6205	0.834121	0.834121
1.92961	87.2786	11.4325	11.4325	69.0017	15.6724	15.6724	1.92961	88.5482	6.62031	6.62031	89.41	7.36989	7.36989	1.92961	99.8077	0.427488	0.427488	98.2354	2.17262	2.17262	1.92961	98.2139	2.38305	2.38305	99.6174	0.83968	0.83968
1.93172	87.2251	11.4499	11.4499	68.8746	15.6668	15.6668	1.93172	88.5155	6.62504	6.62504	89.356	7.38473	7.38473	1.93172	99.8058	0.430991	0.430991	98.2245	2.18235	2.18235	1.93172	98.2035	2.39304	2.39304	99.6142	0.845274	0.845274
1.93383	87.1714	11.4673	11.4673	68.7473	15.6611	15.6611	1.93383	88.4826	6.62974	6.62974	89.3019	7.39953	7.39953	1.93383	99.8039	0.434521	0.434521	98.2135	2.19211	2.19211	1.93383	98.193	2.40306	2.40306	99.611	0.850903	0.850903
1.93594	87.1176	11.4846	11.4846	68.6196	15.6553	15.6553	1.93594	88.4497	6.63441	6.63441	89.2475	7.41428	7.41428	1.93594	99.802	0.438079	0.438079	98.2024	2.20191	2.20191	1.93594	98.1824	2.41312	2.41312	99.6078	0.856566	0.856566
1.93804	87.0635	11.5018	11.5018	68.4917	15.6493	15.6493	1.93804	88.4167	6.63906	6.63906	89.1928	7.42898	7.42898	1.93804	99.8	0.441665	0.441665	98.1913	2.21174	2.21174	1.93804	98.1718	2.42321	2.42321	99.6046	0.862265	0.862265
1.94015	87.0093	11.519	11.519	68.3635	15.6431	15.6431	1.94015	88.3837	6.64368	6.64368	89.1379	7.44363	7.44363	1.94015	99.7981	0.445279	0.445279	98.1801	2.22161	2.22161	1.94015	98.1611	2.43333	2.43333	99.6013	0.867999	0.867999
1.94226	86.9549	11.5361	11.5361	68.2351	15.6368	15.6368	1.94226	88.3505	6.64827	6.64827	89.0827	7.45822	7.45822	1.94226	99.7961	0.448921	0.448921	98.1688	2.23152	2.23152	1.94226	98.1503	2.44349	2.44349	99.598	0.873769	0.873769
1.94437	86.9002	11.5531	11.5531	68.1063	15.6304	15.6304	1.94437	88.3173	6.65284	6.65284	89.0273	7.47277	7.47277	1.94437	99.7941	0.452591	0.452591	98.1575	2.24146	2.24146	1.94437	98.1395	2.45368	2.45368	99.5947	0.879574	0.879574
1.94648	86.8454	11.57	11.57	67.9773	15.6239	15.6239	1.94648	88.2839	6.65738	6.65738	88.9717	7.48726	7.48726	1.94648	99.7921	0.45629	0.45629	98.1461	2.25143	2.25143	1.94648	98.1286	2.4639	2.4639	99.5914	0.885416	0.885416
1.94859	86.7904	11.5869	11.5869	67.848	15.6172	15.6172	1.94859	88.2505	6.66189	6.66189	88.9158	7.5017	7.5017	1.94859	99.79	0.460018	0.460018	98.1346	2.26144	2.26144	1.94859	98.1177	2.47416	2.47416	99.588	0.891293	0.891293
1.9507	86.7352	11.6037	11.6037	67.7184	15.6104	15.6104	1.9507	88.2171	6.66638	6.66638	88.8597	7.51608	7.51608	1.9507	99.788	0.463776	0.463776	98.1231	2.27149	2.27149	1.9507	98.1067	2.48445	2.48445	99.5846	0.897207	0.897207
1.95281	86.6798	11.6205	11.6205	67.5885	15.6034	15.6034	1.95281	88.1835	6.67084	6.67084	88.8033	7.53041	7.53041	1.95281	99.7859	0.467562	0.467562	98.1115	2.28157	2.28157	1.95281	98.0956	2.49477	2.49477	99.5812	0.903158	0.903158
1.95492	86.6242	11.6372	11.6372	67.4584	15.5963	15.5963	1.95492	88.1498	6.67527	6.67527	88.7467	7.54469	7.54469	1.95492	99.7838	0.471378	0.471378	98.0998	2.29169	2.29169	1.95492	98.0845	2.50513	2.50513	99.5778	0.909145	0.909145
1.95703	86.5684	11.6537	11.6537	67.328	15.5891	15.5891	1.95703	88.1161	6.67968	6.67968	88.6898	7.5589	7.5589	1.95703	99.7817	0.475224	0.475224	98.088	2.30184	2.30184	1.95703	98.0733	2.51552	2.51552	99.5743	0.91517	0.91517
1.95914	86.5124	11.6703	11.6703	67.1973	15.5818	15.5818	1.95914	88.0823	6.68405	6.68405	88.6326	7.57306	7.57306	1.95914	99.7795	0.4791	0.4791	98.0762	2.31203	2.31203	1.95914	98.0621	2.52595	2.52595	99.5708	0.921231	0.921231
1.96125	86.4562	11.6867	11.6867	67.0664	15.5744	15.5744	1.96125	88.0484	6.6884	6.6884	88.5753	7.58717	7.58717	1.96125	99.7774	0.483006	0.483006	98.0643	2.32225	2.32225	1.96125	98.0507	2.53641	2.53641	99.5672	0.92733	0.92733
1.96336	86.3998	11.7031	11.7031	66.9352	15.5668	15.5668	1.96336	88.0144	6.69273	6.69273	88.5176	7.60121	7.60121	1.96336	99.7752	0.486942	0.486942	98.0523	2.33251	2.33251	1.96336	98.0394	2.5469	2.5469	99.5637	0.933466	0.933466
1.96547	86.3432	11.7194	11.7194	66.8038	15.5592	15.5592	1.96547	87.9803	6.69702	6.69702	88.4597	7.6152	7.6152	1.96547	99.773	0.490909	0.490909	98.0403	2.3428	2.3428	1.96547	98.0279	2.55742	2.55742	99.5601	0.939641	0.939641
1.96757	86.2864	11.7356	11.7356	66.672	15.5514	15.5514	1.96757	87.9462	6.70129	6.70129	88.4016	7.62913	7.62913	1.96757	99.7708	0.494906	0.494906	98.0282	2.35313	2.35313	1.96757	98.0164	2.56798	2.56798	99.5564	0.945853	0.945853
1.96968	86.2295	11.7518	11.7518	66.54	15.5435	15.5435	1.96968	87.9119	6.70553	6.70553	88.3432	7.64299	7.64299	1.96968	99.7685	0.498935	0.498935	98.016	2.3635	2.3635	1.96968	98.0048	2.57858	2.57858	99.5528	0.952103	0.952103
1.97179	86.1723	11.7678	11.7678	66.4078	15.5355	15.5355	1.97179	87.8776	6.70974	6.70974	88.2845	7.6568	7.6568	1.97179	99.7663	0.502995	0.502995	98.0037	2.3739	2.3739	1.97179	97.9932	2.5892	2.5892	99.5491	0.958392	0.958392
1.9739	86.1149	11.7838	11.7838	66.2753	15.5274	15.5274	1.9739	87.8432	6.71392	6.71392	88.2256	7.67055	7.67055	1.9739	99.764	0.507087	0.507087	97.9914	2.38434	2.38434	1.9739	97.9815	2.59986	2.59986	99.5454	0.964719	0.964719
1.97601	86.0573	11.7997	11.7997	66.1425	15.5192	15.5192	1.97601	87.8087	6.71808	6.71808	88.1665	7.68423	7.68423	1.97601	99.7616	0.51121	0.51121	97.9789	2.39481	2.39481	1.97601	97.9697	2.61056	2.61056	99.5416	0.971085	0.971085
1.97812	85.9995	11.8156	11.8156	66.0095	15.5109	15.5109	1.97812	87.7742	6.7222	6.7222	88.107	7.69785	7.69785	1.97812	99.7593	0.515365	0.515365	97.9665	2.40532	2.40532	1.97812	97.9578	2.62129	2.62129	99.5379	0.97749	0.97749
1.98023	85.9416	11.8313	11.8313	65.8763	15.5026	15.5026	1.98023	87.7395	6.7263	6.7263	88.0474	7.7114	7.7114	1.98023	99.7569	0.519552	0.519552	97.9539	2.41586	2.41586	1.98023	97.9459	2.63205	2.63205	99.5341	0.983934	0.983934
1.98234	85.8834	11.847	11.847	65.7428	15.4941	15.4941	1.98234	87.7048	6.73037	6.73037	87.9874	7.7249	7.7249	1.98234	99.7546	0.523772	0.523772	97.9413	2.42644	2.42644	1.98234	97.9339	2.64285	2.64285	99.5302	0.990418	0.990418
1.98445	85.825	11.8626	11.8626	65.609	15.4855	15.4855	1.98445	87.67	6.73441	6.73441	87.9272	7.73832	7.73832	1.98445	99.7522	0.528024	0.528024	97.9285	2.43706	2.43706	1.98445	97.9219	2.65368	2.65368	99.5263	0.996941	0.996941
1.98656	85.7664	11.8781	11.8781	65.475	15.4769	15.4769	1.98656	87.635	6.73842	6.73842	87.8668	7.75168	7.75168	1.98656	99.7497	0.532309	0.532309	97.9157	2.44771	2.44771	1.98656	97.9098	2.66454	2.66454	99.5224	1.0035	1.0035
1.98867	85.7076	11.8935	11.8935	65.3407	15.4681	15.4681	1.98867	87.6	6.74241	6.74241	87.806	7.76498	7.76498	1.98867	99.7473	0.536627	0.536627	97.9029	2.4584	2.4584	1.98867	97.8976	2.67544	2.67544	99.5185	1.01011	1.01011
1.99078	85.6486	11.9089	11.9089	65.2062	15.4593	15.4593	1.99078	87.565	6.74636	6.74636	87.7451	7.77821	7.77821	1.99078	99.7448	0.540979	0.540979	97.8899	2.46912	2.46912	1.99078	97.8853	2.68637	2.68637	99.5145	1.01675	1.01675
1.99289	85.5894	11.9241	11.9241	65.0715	15.4504	15.4504	1.99289	87.5298	6.75029	6.75029	87.6838	7.79137	7.79137	1.99289	99.7423	0.545364	0.545364	97.8769	2.47988	2.47988	1.99289	97.873	2.69734	2.69734	99.5105	1.02343	1.02343
1.995	85.53	11.9393	11.9393	64.9365	15.4414	15.4414	1.995	87.4946	6.75418	6.75418	87.6223	7.80446	7.80446	1.995	99.7398	0.549783	0.549783	97.8638	2.49068	2.49068	1.995	97.8606	2.70834	2.70834	99.5065	1.03016	1.03016
1.99711	85.4704	11.9544	11.9544	64.8012	15.4324	15.4324	1.99711	87.4592	6.75805	6.75805	87.5605	7.81749	7.81749	1.99711	99.7372	0.554236	0.554236	97.8506	2.50151	2.50151	1.99711	97.8481	2.71937	2.71937	99.5024	1.03692	1.03692
1.99921	85.4106	11.9694	11.9694	64.6658	15.4233	15.4233	1.99921	87.4238	6.76189	6.76189	87.4985	7.83044	7.83044	1.99921	99.7346	0.558723	0.558723	97.8373	2.51238	2.51238	1.99921	97.8356	2.73044	2.73044	99.4983	1.04373	1.04373
2.00132	85.3506	11.9843	11.9843	64.5301	15.4141	15.4141	2.00132	87.3883	6.76569	6.76569	87.4362	7.84333	7.84333	2.00132	99.732	0.563245	0.563245	97.824	2.52328	2.52328	2.00132	97.823	2.74154	2.74154	99.4942	1.05058	1.05058
2.00343	85.2904	11.9992	11.9992	64.3941	15.4049	15.4049	2.00343	87.3527	6.76947	6.76947	87.3736	7.85614	7.85614	2.00343	99.7294	0.567801	0.567801	97.8106	2.53422	2.53422	2.00343	97.8103	2.75268	2.75268	99.49	1.05746	1.05746
2.00554	85.23	12.0139	12.0139	64.258	15.3956	15.3956	2.00554	87.317	6.77322	6.77322	87.3108	7.86888	7.86888	2.00554	99.7268	0.572393	0.572393	97.7971	2.5452	2.5452	2.00554	97.7975	2.76384	2.76384	99.4858	1.06439	1.06439
2.00765	85.1694	12.0286	12.0286	64.1216	15.3862	15.3862	2.00765	87.2813	6.77694	6.77694	87.2477	7.88155	7.88155	2.00765	99.7241	0.577019	0.577019	97.7835	2.55621	2.55621	2.00765	97.7847	2.77505	2.77505	99.4816	1.07137	1.07137
2.00976	85.1086	12.0432	12.0432	63.9849	15.3768	15.3768	2.00976	87.2454	6.78063	6.78063	87.1843	7.89415	7.89415	2.00976	99.7214	0.581681	0.581681	97.7698	2.56726	2.56726	2.00976	97.7718	2.78629	2.78629	99.4773	1.07838	1.07838
2.01187	85.0476	12.0577	12.0577	63.8481	15.3673	15.3673	2.01187	87.2095	6.78429	6.78429	87.1207	7.90667	7.90667	2.01187	99.7186	0.586379	0.586379	97.756	2.57834	2.57834	2.01187	97.7588	2.79756	2.79756	99.473	1.08544	1.08544
2.01398	84.9863	12.0721	12.0721	63.711	15.3578	15.3578	2.01398	87.1735	6.78792	6.78792	87.0568	7.91912	7.91912	2.01398	99.7159	0.591113	0.591113	97.7422	2.58946	2.58946	2.01398	97.7458	2.80886	2.80886	99.4687	1.09254	1.09254
2.01609	84.9249	12.0864	12.0864	63.5737	15.3482	15.3482	2.01609	87.1374	6.79152	6.79152	86.9926	7.9315	7.9315	2.01609	99.7131	0.595883	0.595883	97.7283	2.60062	2.60062	2.01609	97.7326	2.8202	2.8202	99.4643	1.09968	1.09968
2.0182	84.8632	12.1006	12.1006	63.4362	15.3386	15.3386	2.0182	87.1012	6.79509	6.79509	86.9282	7.9438	7.9438	2.0182	99.7103	0.60069	0.60069	97.7143	2.61181	2.61181	2.0182	97.7194	2.83157	2.83157	99.4599	1.10686	1.10686
2.02031	84.8014	12.1147	12.1147	63.2984	15.329	15.329	2.02031	87.0649	6.79863	6.79863	86.8635	7.95602	7.95602	2.02031	99.7075	0.605533	0.605533	97.7002	2.62304	2.62304	2.02031	97.7062	2.84298	2.84298	99.4555	1.11409	1.11409
2.02242	84.7393	12.1287	12.1287	63.1605	15.3193	15.3193	2.02242	87.0285	6.80214	6.80214	86.7985	7.96817	7.96817	2.02242	99.7046	0.610413	0.610413	97.686	2.63431	2.63431	2.02242	97.6928	2.85442	2.85442	99.451	1.12136	1.12136
2.02453	84.677	12.1427	12.1427	63.0223	15.3096	15.3096	2.02453	86.9921	6.80561	6.80561	86.7332	7.98024	7.98024	2.02453	99.7017	0.615331	0.615331	97.6718	2.64561	2.64561	2.02453	97.6794	2.8659	2.8659	99.4465	1.12868	1.12868
2.02664	84.6146	12.1565	12.1565	62.8839	15.2999	15.2999	2.02664	86.9555	6.80906	6.80906	86.6677	7.99223	7.99223	2.02664	99.6988	0.620286	0.620286	97.6574	2.65694	2.65694	2.02664	97.6659	2.8774	2.8774	99.4419	1.13604	1.13604
2.02875	84.5519	12.1703	12.1703	62.7453	15.2901	15.2901	2.02875	86.9189	6.81248	6.81248	86.6019	8.00414	8.00414	2.02875	99.6958	0.625279	0.625279	97.643	2.66832	2.66832	2.02875	97.6523	2.88895	2.88895	99.4373	1.14344	1.14344
2.03085	84.489	12.184	12.184	62.6065	15.2803	15.2803	2.03085	86.8822	6.81586	6.81586	86.5358	8.01598	8.01598	2.03085	99.6928	0.63031	0.63031	97.6285	2.67972	2.67972	2.03085	97.6387	2.90052	2.90052	99.4327	1.15089	1.15089
2.03296	84.4259	12.1975	12.1975	62.4675	15.2705	15.2705	2.03296	86.8454	6.81922	6.81922	86.4695	8.02773	8.02773	2.03296	99.6898	0.635379	0.635379	97.6139	2.69117	2.69117	2.03296	97.6249	2.91213	2.91213	99.428	1.15838	1.15838
2.03507	84.3626	12.211	12.211	62.3282	15.2607	15.2607	2.03507	86.8085	6.82254	6.82254	86.4028	8.0394	8.0394	2.03507	99.6868	0.640486	0.640486	97.5992	2.70265	2.70265	2.03507	97.6111	2.92378	2.92378	99.4233	1.16592	1.16592
2.03718	84.299	12.2244	12.2244	62.1888	15.2508	15.2508	2.03718	86.7715	6.82584	6.82584	86.3359	8.05099	8.05099	2.03718	99.6837	0.645633	0.645633	97.5844	2.71417	2.71417	2.03718	97.5972	2.93546	2.93546	99.4186	1.1735	1.1735
2.03929	84.2353	12.2377	12.2377	62.0492	15.241	15.241	2.03929	86.7344	6.8291	6.8291	86.2687	8.0625	8.0625	2.03929	99.6806	0.650818	0.650818	97.5696	2.72572	2.72572	2.03929	97.5833	2.94717	2.94717	99.4138	1.18113	1.18113
2.0414	84.1714	12.2509	12.2509	61.9094	15.2311	15.2311	2.0414	86.6973	6.83233	6.83233	86.2013	8.07393	8.07393	2.0414	99.6775	0.656043	0.656043	97.5546	2.73731	2.73731	2.0414	97.5692	2.95891	2.95891	99.409	1.1888	1.1888
2.04351	84.1072	12.264	12.264	61.7693	15.2212	15.2212	2.04351	86.66	6.83553	6.83553	86.1335	8.08528	8.08528	2.04351	99.6743	0.661308	0.661308	97.5396	2.74893	2.74893	2.04351	97.5551	2.97069	2.97069	99.4041	1.19652	1.19652
2.04562	84.0428	12.277	12.277	61.6291	15.2113	15.2113	2.04562	86.6227	6.8387	6.8387	86.0655	8.09654	8.09654	2.04562	99.6711	0.666612	0.666612	97.5244	2.76059	2.76059	2.04562	97.5409	2.9825	2.9825	99.3992	1.20428	1.20428
2.04773	83.9783	12.2899	12.2899	61.4887	15.2015	15.2015	2.04773	86.5853	6.84183	6.84183	85.9972	8.10772	8.10772	2.04773	99.6679	0.671957	0.671957	97.5092	2.77229	2.77229	2.04773	97.5266	2.99435	2.99435	99.3942	1.21209	1.21209
2.04984	83.9135	12.3026	12.3026	61.3481	15.1916	15.1916	2.04984	86.5478	6.84494	6.84494	85.9286	8.11881	8.11881	2.04984	99.6647	0.677342	0.677342	97.4939	2.78402	2.78402	2.04984	97.5122	3.00623	3.00623	99.3893	1.21994	1.21994
2.05195	83.8485	12.3153	12.3153	61.2073	15.1818	15.1818	2.05195	86.5102	6.84801	6.84801	85.8598	8.12981	8.12981	2.05195	99.6614	0.682767	0.682767	97.4785	2.79579	2.79579	2.05195	97.4978	3.01815	3.01815	99.3842	1.22785	1.22785
2.05406	83.7833	12.3279	12.3279	61.0663	15.1719	15.1719	2.05406	86.4725	6.85105	6.85105	85.7906	8.14074	8.14074	2.05406	99.6581	0.688234	0.688234	97.463	2.80759	2.80759	2.05406	97.4832	3.03009	3.03009	99.3792	1.2358	1.2358
2.05617	83.7179	12.3404	12.3404	60.9251	15.1621	15.1621	2.05617	86.4347	6.85406	6.85406	85.7212	8.15157	8.15157	2.05617	99.6547	0.693742	0.693742	97.4474	2.81943	2.81943	2.05617	97.4686	3.04207	3.04207	99.3741	1.24379	1.24379
2.05828	83.6522	12.3528	12.3528	60.7838	15.1523	15.1523	2.05828	86.3968	6.85704	6.85704	85.6515	8.16232	8.16232	2.05828	99.6513	0.699291	0.699291	97.4317	2.83131	2.83131	2.05828	97.4539	3.05409	3.05409	99.3689	1.25183	1.25183
2.06038	83.5864	12.3651	12.3651	60.6422	15.1425	15.1425	2.06038	86.3589	6.85999	6.85999	85.5815	8.17298	8.17298	2.06038	99.6479	0.704883	0.704883	97.4159	2.84322	2.84322	2.06038	97.4392	3.06614	3.06614	99.3637	1.25993	1.25993
2.06249	83.5203	12.3773	12.3773	60.5005	15.1327	15.1327	2.06249	86.3209	6.8629	6.8629	85.5113	8.18355	8.18355	2.06249	99.6445	0.710516	0.710516	97.4	2.85517	2.85517	2.06249	97.4243	3.07822	3.07822	99.3585	1.26806	1.26806
2.0646	83.454	12.3894	12.3894	60.3586	15.123	15.123	2.0646	86.2827	6.86579	6.86579	85.4407	8.19403	8.19403	2.0646	99.641	0.716192	0.716192	97.3841	2.86715	2.86715	2.0646	97.4094	3.09033	3.09033	99.3532	1.27625	1.27625
2.06671	83.3876	12.4014	12.4014	60.2165	15.1133	15.1133	2.06671	86.2445	6.86864	6.86864	85.3699	8.20442	8.20442	2.06671	99.6375	0.72191	0.72191	97.368	2.87917	2.87917	2.06671	97.3943	3.10248	3.10248	99.3479	1.28448	1.28448
2.06882	83.3209	12.4133	12.4133	60.0743	15.1036	15.1036	2.06882	86.2062	6.87145	6.87145	85.2987	8.21472	8.21472	2.06882	99.6339	0.727672	0.727672	97.3518	2.89123	2.89123	2.06882	97.3792	3.11467	3.11467	99.3425	1.29277	1.29277
2.07093	83.2539	12.4251	12.4251	59.9319	15.094	15.094	2.07093	86.1678	6.87424	6.87424	85.2273	8.22494	8.22494	2.07093	99.6303	0.733476	0.733476	97.3356	2.90332	2.90332	2.07093	97.364	3.12688	3.12688	99.3371	1.3011	1.3011
2.07304	83.1868	12.4368	12.4368	59.7893	15.0844	15.0844	2.07304	86.1293	6.87699	6.87699	85.1556	8.23506	8.23506	2.07304	99.6267	0.739324	0.739324	97.3192	2.91544	2.91544	2.07304	97.3487	3.13913	3.13913	99.3317	1.30948	1.30948
2.07515	83.1195	12.4484	12.4484	59.6466	15.0748	15.0748	2.07515	86.0907	6.87971	6.87971	85.0836	8.24508	8.24508	2.07515	99.6231	0.745216	0.745216	97.3028	2.9276	2.9276	2.07515	97.3334	3.15141	3.15141	99.3262	1.3179	1.3179
2.07726	83.0519	12.4598	12.4598	59.5037	15.0653	15.0653	2.07726	86.0521	6.8824	6.8824	85.0114	8.25502	8.25502	2.07726	99.6194	0.751152	0.751152	97.2862	2.9398	2.9398	2.07726	97.3179	3.16373	3.16373	99.3206	1.32638	1.32638
2.07937	82.9841	12.4712	12.4712	59.3606	15.0558	15.0558	2.07937	86.0133	6.88506	6.88506	84.9388	8.26487	8.26487	2.07937	99.6157	0.757133	0.757133	97.2695	2.95203	2.95203	2.07937	97.3024	3.17607	3.17607	99.3151	1.33491	1.33491
2.08148	82.9161	12.4825	12.4825	59.2174	15.0464	15.0464	2.08148	85.9745	6.88768	6.88768	84.866	8.27462	8.27462	2.08148	99.6119	0.763158	0.763158	97.2528	2.9643	2.9643	2.08148	97.2867	3.18846	3.18846	99.3094	1.34349	1.34349
2.08359	82.8479	12.4936	12.4936	59.074	15.0371	15.0371	2.08359	85.9355	6.89027	6.89027	84.7928	8.28427	8.28427	2.08359	99.6081	0.769228	0.769228	97.2359	2.9766	2.9766	2.08359	97.271	3.20087	3.20087	99.3038	1.35211	1.35211
2.0857	82.7795	12.5047	12.5047	58.9304	15.0278	15.0278	2.0857	85.8965	6.89283	6.89283	84.7194	8.29383	8.29383	2.0857	99.6043	0.775344	0.775344	97.219	2.98894	2.98894	2.0857	97.2552	3.21332	3.21332	99.298	1.36079	1.36079
2.08781	82.7109	12.5156	12.5156	58.7868	15.0185	15.0185	2.08781	85.8574	6.89536	6.89536	84.6457	8.3033	8.3033	2.08781	99.6004	0.781505	0.781505	97.2019	3.00131	3.00131	2.08781	97.2393	3.2258	3.2258	99.2923	1.36952	1.36952
2.08992	82.642	12.5265	12.5265	58.6429	15.0094	15.0094	2.08992	85.8182	6.89785	6.89785	84.5717	8.31267	8.31267	2.08992	99.5965	0.787712	0.787712	97.1848	3.01372	3.01372	2.08992	97.2233	3.23831	3.23831	99.2864	1.3783	1.3783
2.09202	82.573	12.5372	12.5372	58.4989	15.0003	15.0003	2.09202	85.7789	6.90031	6.90031	84.4974	8.32195	8.32195	2.09202	99.5925	0.793965	0.793965	97.1675	3.02616	3.02616	2.09202	97.2072	3.25086	3.25086	99.2806	1.38713	1.38713
2.09413	82.5037	12.5478	12.5478	58.3548	14.9912	14.9912	2.09413	85.7395	6.90273	6.90273	84.4228	8.33113	8.33113	2.09413	99.5885	0.800264	0.800264	97.1502	3.03864	3.03864	2.09413	97.1911	3.26344	3.26344	99.2747	1.39601	1.39601
2.09624	82.4342	12.5583	12.5583	58.2105	14.9823	14.9823	2.09624	85.7	6.90512	6.90512	84.3479	8.34021	8.34021	2.09624	99.5845	0.806611	0.806611	97.1327	3.05115	3.05115	2.09624	97.1748	3.27605	3.27605	99.2687	1.40494	1.40494
2.09835	82.3645	12.5687	12.5687	58.0661	14.9734	14.9734	2.09835	85.6604	6.90748	6.90748	84.2727	8.3492	8.3492	2.09835	99.5804	0.813004	0.813004	97.1152	3.0637	3.0637	2.09835	97.1584	3.28869	3.28869	99.2627	1.41392	1.41392
2.10046	82.2945	12.579	12.579	57.9215	14.9646	14.9646	2.10046	85.6207	6.90981	6.90981	84.1972	8.35808	8.35808	2.10046	99.5763	0.819445	0.819445	97.0975	3.07629	3.07629	2.10046	97.142	3.30137	3.30137	99.2566	1.42295	1.42295
2.10257	82.2244	12.5892	12.5892	57.7769	14.9559	14.9559	2.10257	85.581	6.9121	6.9121	84.1215	8.36687	8.36687	2.10257	99.5722	0.825934	0.825934	97.0797	3.0889	3.0889	2.10257	97.1255	3.31408	3.31408	99.2505	1.43204	1.43204
2.10468	82.154	12.5993	12.5993	57.632	14.9472	14.9472	2.10468	85.5411	6.91436	6.91436	84.0454	8.37556	8.37556	2.10468	99.568	0.83247	0.83247	97.0618	3.10156	3.10156	2.10468	97.1088	3.32682	3.32682	99.2444	1.44118	1.44118
2.10679	82.0834	12.6092	12.6092	57.4871	14.9387	14.9387	2.10679	85.5012	6.91659	6.91659	83.9691	8.38416	8.38416	2.10679	99.5638	0.839055	0.839055	97.0438	3.11424	3.11424	2.10679	97.0921	3.33959	3.33959	99.2382	1.45037	1.45037
2.1089	82.0126	12.6191	12.6191	57.342	14.9302	14.9302	2.1089	85.4612	6.91878	6.91878	83.8924	8.39265	8.39265	2.1089	99.5595	0.845689	0.845689	97.0258	3.12696	3.12696	2.1089	97.0753	3.3524	3.3524	99.2319	1.45961	1.45961
2.11101	81.9416	12.6288	12.6288	57.1968	14.9219	14.9219	2.11101	85.4211	6.92094	6.92094	83.8155	8.40104	8.40104	2.11101	99.5552	0.852371	0.852371	97.0076	3.13972	3.13972	2.11101	97.0584	3.36524	3.36524	99.2256	1.46891	1.46891
2.11312	81.8703	12.6384	12.6384	57.0514	14.9136	14.9136	2.11312	85.3808	6.92307	6.92307	83.7382	8.40933	8.40933	2.11312	99.5508	0.859103	0.859103	96.9893	3.15251	3.15251	2.11312	97.0414	3.37811	3.37811	99.2192	1.47826	1.47826
2.11523	81.7989	12.648	12.648	56.906	14.9054	14.9054	2.11523	85.3405	6.92516	6.92516	83.6607	8.41752	8.41752	2.11523	99.5464	0.865885	0.865885	96.9708	3.16534	3.16534	2.11523	97.0243	3.39101	3.39101	99.2128	1.48766	1.48766
2.11734	81.7272	12.6574	12.6574	56.7604	14.8974	14.8974	2.11734	85.3001	6.92722	6.92722	83.5828	8.42561	8.42561	2.11734	99.542	0.872716	0.872716	96.9523	3.17819	3.17819	2.11734	97.0071	3.40395	3.40395	99.2064	1.49712	1.49712
2.11945	81.6553	12.6666	12.6666	56.6147	14.8894	14.8894	2.11945	85.2596	6.92924	6.92924	83.5047	8.4336	8.4336	2.11945	99.5375	0.879598	0.879598	96.9337	3.19109	3.19109	2.11945	96.9898	3.41691	3.41691	99.1998	1.50663	1.50663
2.12156	81.5832	12.6758	12.6758	56.4689	14.8816	14.8816	2.12156	85.2191	6.93123	6.93123	83.4263	8.44148	8.44148	2.12156	99.533	0.88653	0.88653	96.9149	3.20401	3.20401	2.12156	96.9724	3.42991	3.42991	99.1933	1.5162	1.5162
2.12366	81.5108	12.6849	12.6849	56.323	14.8738	14.8738	2.12366	85.1784	6.93319	6.93319	83.3475	8.44926	8.44926	2.12366	99.5284	0.893513	0.893513	96.8961	3.21698	3.21698	2.12366	96.9549	3.44294	3.44294	99.1867	1.52582	1.52582
2.12577	81.4383	12.6938	12.6938	56.177	14.8662	14.8662	2.12577	85.1376	6.93512	6.93512	83.2685	8.45694	8.45694	2.12577	99.5238	0.900547	0.900547	96.8771	3.22997	3.22997	2.12577	96.9373	3.456	3.456	99.18	1.53549	1.53549
2.12788	81.3655	12.7027	12.7027	56.0308	14.8587	14.8587	2.12788	85.0968	6.937	6.937	83.1892	8.46452	8.46452	2.12788	99.5192	0.907633	0.907633	96.858	3.243	3.243	2.12788	96.9197	3.4691	3.4691	99.1732	1.54522	1.54522
2.12999	81.2925	12.7114	12.7114	55.8846	14.8513	14.8513	2.12999	85.0558	6.93886	6.93886	83.1096	8.47199	8.47199	2.12999	99.5145	0.914771	0.914771	96.8388	3.25606	3.25606	2.12999	96.9019	3.48222	3.48222	99.1665	1.555	1.555
2.1321	81.2193	12.72	12.72	55.7382	14.844	14.844	2.1321	85.0148	6.94068	6.94068	83.0296	8.47936	8.47936	2.1321	99.5097	0.921961	0.921961	96.8195	3.26916	3.26916	2.1321	96.884	3.49538	3.49538	99.1596	1.56484	1.56484
2.13421	81.1458	12.7285	12.7285	55.5918	14.8368	14.8368	2.13421	84.9736	6.94247	6.94247	82.9494	8.48663	8.48663	2.13421	99.5049	0.929203	0.929203	96.8001	3.28229	3.28229	2.13421	96.866	3.50856	3.50856	99.1527	1.57474	1.57474
2.13632	81.0722	12.7368	12.7368	55.4453	14.8298	14.8298	2.13632	84.9324	6.94422	6.94422	82.8689	8.49378	8.49378	2.13632	99.5001	0.936498	0.936498	96.7806	3.29545	3.29545	2.13632	96.8479	3.52178	3.52178	99.1458	1.58469	1.58469
2.13843	80.9983	12.7451	12.7451	55.2986	14.8229	14.8229	2.13843	84.8911	6.94594	6.94594	82.788	8.50084	8.50084	2.13843	99.4952	0.943846	0.943846	96.7609	3.30865	3.30865	2.13843	96.8298	3.53503	3.53503	99.1388	1.59469	1.59469
2.14054	80.9242	12.7532	12.7532	55.1519	14.8161	14.8161	2.14054	84.8497	6.94763	6.94763	82.7069	8.50779	8.50779	2.14054	99.4903	0.951248	0.951248	96.7412	3.32187	3.32187	2.14054	96.8115	3.54831	3.54831	99.1317	1.60475	1.60475
2.14265	80.8499	12.7613	12.7613	55.0051	14.8095	14.8095	2.14265	84.8081	6.94928	6.94928	82.6255	8.51463	8.51463	2.14265	99.4853	0.958704	0.958704	96.7213	3.33514	3.33514	2.14265	96.7931	3.56162	3.56162	99.1246	1.61487	1.61487
2.14476	80.7754	12.7692	12.7692	54.8582	14.803	14.803	2.14476	84.7665	6.9509	6.9509	82.5437	8.52137	8.52137	2.14476	99.4802	0.966214	0.966214	96.7013	3.34843	3.34843	2.14476	96.7746	3.57497	3.57497	99.1174	1.62505	1.62505
2.14687	80.7006	12.777	12.777	54.7112	14.7966	14.7966	2.14687	84.7248	6.95248	6.95248	82.4617	8.528	8.528	2.14687	99.4752	0.973778	0.973778	96.6812	3.36176	3.36176	2.14687	96.756	3.58834	3.58834	99.1101	1.63528	1.63528
2.14898	80.6256	12.7846	12.7846	54.5641	14.7903	14.7903	2.14898	84.6831	6.95403	6.95403	82.3793	8.53453	8.53453	2.14898	99.47	0.981397	0.981397	96.6609	3.37512	3.37512	2.14898	96.7373	3.60174	3.60174	99.1028	1.64557	1.64557
2.15109	80.5504	12.7922	12.7922	54.417	14.7842	14.7842	2.15109	84.6412	6.95554	6.95554	82.2967	8.54095	8.54095	2.15109	99.4648	0.989071	0.989071	96.6406	3.38851	3.38851	2.15109	96.7185	3.61518	3.61518	99.0955	1.65592	1.65592
2.15319	80.475	12.7996	12.7996	54.2697	14.7783	14.7783	2.15319	84.5992	6.95702	6.95702	82.2137	8.54726	8.54726	2.15319	99.4596	0.996801	0.996801	96.6201	3.40194	3.40194	2.15319	96.6996	3.62864	3.62864	99.0881	1.66632	1.66632
2.1553	80.3993	12.8069	12.8069	54.1224	14.7725	14.7725	2.1553	84.5571	6.95847	6.95847	82.1305	8.55347	8.55347	2.1553	99.4543	1.00459	1.00459	96.5995	3.4154	3.4154	2.1553	96.6806	3.64213	3.64213	99.0806	1.67678	1.67678
2.15741	80.3235	12.8141	12.8141	53.9751	14.7668	14.7668	2.15741	84.515	6.95988	6.95988	82.0469	8.55957	8.55957	2.15741	99.449	1.01243	1.01243	96.5788	3.42888	3.42888	2.15741	96.6615	3.65566	3.65566	99.073	1.6873	1.6873
2.15952	80.2474	12.8212	12.8212	53.8276	14.7613	14.7613	2.15952	84.4727	6.96125	6.96125	81.9631	8.56556	8.56556	2.15952	99.4436	1.02033	1.02033	96.5579	3.44241	3.44241	2.15952	96.6423	3.66921	3.66921	99.0654	1.69788	1.69788
2.16163	80.1711	12.8282	12.8282	53.6801	14.7559	14.7559	2.16163	84.4304	6.96259	6.96259	81.8789	8.57144	8.57144	2.16163	99.4382	1.02828	1.02828	96.537	3.45596	3.45596	2.16163	96.623	3.6828	3.6828	99.0578	1.70852	1.70852
2.16374	80.0945	12.835	12.835	53.5325	14.7507	14.7507	2.16374	84.3879	6.9639	6.9639	81.7944	8.57721	8.57721	2.16374	99.4327	1.0363	1.0363	96.5159	3.46955	3.46955	2.16374	96.6035	3.69641	3.69641	99.05	1.71922	1.71922
2.16585	80.0178	12.8418	12.8418	53.3849	14.7456	14.7456	2.16585	84.3454	6.96518	6.96518	81.7096	8.58288	8.58288	2.16585	99.4271	1.04437	1.04437	96.4947	3.48316	3.48316	2.16585	96.584	3.71005	3.71005	99.0423	1.72997	1.72997
2.16796	79.9408	12.8484	12.8484	53.2372	14.7407	14.7407	2.16796	84.3027	6.96641	6.96641	81.6245	8.58844	8.58844	2.16796	99.4215	1.05249	1.05249	96.4734	3.49681	3.49681	2.16796	96.5643	3.72373	3.72373	99.0344	1.74078	1.74078
2.17007	79.8636	12.8549	12.8549	53.0894	14.7359	14.7359	2.17007	84.26	6.96762	6.96762	81.5391	8.59389	8.59389	2.17007	99.4159	1.06068	1.06068	96.4519	3.51049	3.51049	2.17007	96.5446	3.73743	3.73743	99.0265	1.75166	1.75166
2.17218	79.7862	12.8612	12.8612	52.9416	14.7313	14.7313	2.17218	84.2172	6.96879	6.96879	81.4534	8.59923	8.59923	2.17218	99.4102	1.06893	1.06893	96.4303	3.5242	3.5242	2.17218	96.5247	3.75116	3.75116	99.0185	1.76259	1.76259
2.17429	79.7086	12.8675	12.8675	52.7938	14.7269	14.7269	2.17429	84.1743	6.96992	6.96992	81.3674	8.60447	8.60447	2.17429	99.4044	1.07723	1.07723	96.4086	3.53794	3.53794	2.17429	96.5047	3.76492	3.76492	99.0105	1.77358	1.77358
2.1764	79.6307	12.8736	12.8736	52.6459	14.7226	14.7226	2.1764	84.1312	6.97102	6.97102	81.2811	8.60959	8.60959	2.1764	99.3986	1.08559	1.08559	96.3868	3.55171	3.55171	2.1764	96.4846	3.77871	3.77871	99.0024	1.78464	1.78464
2.17851	79.5526	12.8796	12.8796	52.4979	14.7185	14.7185	2.17851	84.0881	6.97209	6.97209	81.1945	8.61461	8.61461	2.17851	99.3927	1.09402	1.09402	96.3648	3.56552	3.56552	2.17851	96.4644	3.79252	3.79252	98.9942	1.79575	1.79575
2.18062	79.4743	12.8855	12.8855	52.3499	14.7145	14.7145	2.18062	84.0449	6.97312	6.97312	81.1076	8.61952	8.61952	2.18062	99.3868	1.1025	1.1025	96.3427	3.57935	3.57935	2.18062	96.4441	3.80637	3.80637	98.9859	1.80693	1.80693
2.18273	79.3958	12.8913	12.8913	52.2019	14.7107	14.7107	2.18273	84.0016	6.97412	6.97412	81.0203	8.62431	8.62431	2.18273	99.3808	1.11104	1.11104	96.3205	3.59321	3.59321	2.18273	96.4237	3.82024	3.82024	98.9776	1.81816	1.81816
2.18483	79.317	12.8969	12.8969	52.0538	14.7071	14.7071	2.18483	83.9582	6.97508	6.97508	80.9328	8.629	8.629	2.18483	99.3748	1.11965	1.11965	96.2982	3.60711	3.60711	2.18483	96.4032	3.83415	3.83415	98.9693	1.82946	1.82946
2.18694	79.238	12.9024	12.9024	51.9057	14.7036	14.7036	2.18694	83.9147	6.97601	6.97601	80.8449	8.63359	8.63359	2.18694	99.3686	1.12831	1.12831	96.2757	3.62103	3.62103	2.18694	96.3825	3.84808	3.84808	98.9608	1.84081	1.84081
2.18905	79.1588	12.9078	12.9078	51.7575	14.7004	14.7004	2.18905	83.8712	6.9769	6.9769	80.7568	8.63806	8.63806	2.18905	99.3625	1.13704	1.13704	96.2531	3.63499	3.63499	2.18905	96.3617	3.86204	3.86204	98.9523	1.85223	1.85223
2.19116	79.0794	12.9131	12.9131	51.6094	14.6972	14.6972	2.19116	83.8275	6.97776	6.97776	80.6683	8.64242	8.64242	2.19116	99.3563	1.14583	1.14583	96.2303	3.64897	3.64897	2.19116	96.3409	3.87602	3.87602	98.9437	1.86371	1.86371
2.19327	78.9998	12.9183	12.9183	51.4612	14.6943	14.6943	2.19327	83.7837	6.97859	6.97859	80.5795	8.64667	8.64667	2.19327	99.35	1.15468	1.15468	96.2074	3.66298	3.66298	2.19327	96.3199	3.89004	3.89004	98.9351	1.87526	1.87526
2.19538	78.9199	12.9233	12.9233	51.3129	14.6915	14.6915	2.19538	83.7398	6.97938	6.97938	80.4904	8.65082	8.65082	2.19538	99.3436	1.16359	1.16359	96.1844	3.67702	3.67702	2.19538	96.2988	3.90408	3.90408	98.9264	1.88686	1.88686
2.19749	78.8398	12.9283	12.9283	51.1647	14.6889	14.6889	2.19749	83.6959	6.98013	6.98013	80.401	8.65485	8.65485	2.19749	99.3372	1.17257	1.17257	96.1613	3.69109	3.69109	2.19749	96.2775	3.91815	3.91815	98.9176	1.89853	1.89853
2.1996	78.7595	12.9331	12.9331	51.0164	14.6864	14.6864	2.1996	83.6518	6.98085	6.98085	80.3113	8.65878	8.65878	2.1996	99.3307	1.18161	1.18161	96.138	3.70519	3.70519	2.1996	96.2562	3.93224	3.93224	98.9087	1.91026	1.91026
2.20171	78.679	12.9378	12.9378	50.8681	14.6841	14.6841	2.20171	83.6077	6.98154	6.98154	80.2213	8.6626	8.6626	2.20171	99.3242	1.19071	1.19071	96.1146	3.71932	3.71932	2.20171	96.2347	3.94636	3.94636	98.8998	1.92205	1.92205
2.20382	78.5982	12.9423	12.9423	50.7198	14.682	14.682	2.20382	83.5634	6.98219	6.98219	80.1309	8.66631	8.66631	2.20382	99.3176	1.19988	1.19988	96.091	3.73348	3.73348	2.20382	96.2132	3.96051	3.96051	98.8908	1.93391	1.93391
2.20593	78.5173	12.9468	12.9468	50.5715	14.6801	14.6801	2.20593	83.519	6.98281	6.98281	80.0403	8.66991	8.66991	2.20593	99.311	1.20911	1.20911	96.0674	3.74766	3.74766	2.20593	96.1915	3.97469	3.97469	98.8817	1.94583	1.94583
2.20804	78.4361	12.9511	12.9511	50.4231	14.6783	14.6783	2.20804	83.4746	6.98339	6.98339	79.9494	8.67341	8.67341	2.20804	99.3042	1.21841	1.21841	96.0435	3.76188	3.76188	2.20804	96.1696	3.98889	3.98889	98.8725	1.95781	1.95781
2.21015	78.3546	12.9553	12.9553	50.2748	14.6768	14.6768	2.21015	83.4301	6.98394	6.98394	79.8581	8.67679	8.67679	2.21015	99.2974	1.22777	1.22777	96.0196	3.77612	3.77612	2.21015	96.1477	4.00312	4.00312	98.8633	1.96986	1.96986
2.21226	78.273	12.9594	12.9594	50.1264	14.6754	14.6754	2.21226	83.3854	6.98445	6.98445	79.7665	8.68007	8.68007	2.21226	99.2906	1.2372	1.2372	95.9955	3.79039	3.79039	2.21226	96.1256	4.01737	4.01737	98.854	1.98197	1.98197
2.21437	78.1911	12.9633	12.9633	49.9781	14.6741	14.6741	2.21437	83.3407	6.98493	6.98493	79.6746	8.68324	8.68324	2.21437	99.2837	1.24669	1.24669	95.9712	3.80468	3.80468	2.21437	96.1035	4.03165	4.03165	98.8446	1.99414	1.99414
2.21647	78.109	12.9671	12.9671	49.8298	14.6731	14.6731	2.21647	83.2959	6.98538	6.98538	79.5825	8.6863	8.6863	2.21647	99.2767	1.25625	1.25625	95.9468	3.81901	3.81901	2.21647	96.0812	4.04596	4.04596	98.8352	2.00638	2.00638
2.21858	78.0267	12.9709	12.9709	49.6814	14.6722	14.6722	2.21858	83.2509	6.98579	6.98579	79.49	8.68925	8.68925	2.21858	99.2696	1.26588	1.26588	95.9223	3.83336	3.83336	2.21858	96.0587	4.06029	4.06029	98.8256	2.01868	2.01868
2.22069	77.9442	12.9745	12.9745	49.5331	14.6715	14.6715	2.22069	83.2059	6.98616	6.98616	79.3971	8.6921	8.6921	2.22069	99.2625	1.27557	1.27557	95.8977	3.84773	3.84773	2.22069	96.0362	4.07465	4.07465	98.816	2.03105	2.03105
2.2228	77.8615	12.9779	12.9779	49.3847	14.6709	14.6709	2.2228	83.1608	6.9865	6.9865	79.304	8.69484	8.69484	2.2228	99.2553	1.28533	1.28533	95.8728	3.86214	3.86214	2.2228	96.0135	4.08903	4.08903	98.8063	2.04349	2.04349
2.22491	77.7785	12.9813	12.9813	49.2364	14.6706	14.6706	2.22491	83.1156	6.98681	6.98681	79.2106	8.69747	8.69747	2.22491	99.248	1.29516	1.29516	95.8479	3.87656	3.87656	2.22491	95.9907	4.10343	4.10343	98.7966	2.05599	2.05599
2.22702	77.6953	12.9845	12.9845	49.0881	14.6704	14.6704	2.22702	83.0703	6.98708	6.98708	79.1168	8.69999	8.69999	2.22702	99.2407	1.30506	1.30506	95.8228	3.89102	3.89102	2.22702	95.9678	4.11786	4.11786	98.7867	2.06855	2.06855
2.22913	77.6119	12.9876	12.9876	48.9398	14.6704	14.6704	2.22913	83.0249	6.98732	6.98732	79.0228	8.70241	8.70241	2.22913	99.2333	1.31502	1.31502	95.7976	3.9055	3.9055	2.22913	95.9448	4.13232	4.13232	98.7768	2.08118	2.08118
2.23124	77.5282	12.9906	12.9906	48.7916	14.6705	14.6705	2.23124	82.9793	6.98753	6.98753	78.9284	8.70473	8.70473	2.23124	99.2258	1.32506	1.32506	95.7722	3.92001	3.92001	2.23124	95.9216	4.1468	4.1468	98.7668	2.09388	2.09388
2.23335	77.4444	12.9935	12.9935	48.6433	14.6709	14.6709	2.23335	82.9337	6.9877	6.9877	78.8337	8.70694	8.70694	2.23335	99.2183	1.33516	1.33516	95.7466	3.93454	3.93454	2.23335	95.8983	4.1613	4.1613	98.7567	2.10664	2.10664
2.23546	77.3603	12.9963	12.9963	48.4951	14.6714	14.6714	2.23546	82.888	6.98784	6.98784	78.7388	8.70904	8.70904	2.23546	99.2106	1.34533	1.34533	95.7209	3.9491	3.9491	2.23546	95.8749	4.17583	4.17583	98.7466	2.11947	2.11947
2.23757	77.276	12.9989	12.9989	48.3469	14.6721	14.6721	2.23757	82.8422	6.98794	6.98794	78.6435	8.71104	8.71104	2.23757	99.2029	1.35557	1.35557	95.6951	3.96368	3.96368	2.23757	95.8513	4.19038	4.19038	98.7363	2.13236	2.13236
2.23968	77.1914	13.0014	13.0014	48.1987	14.6729	14.6729	2.23968	82.7964	6.98801	6.98801	78.5479	8.71293	8.71293	2.23968	99.1952	1.36589	1.36589	95.6691	3.97829	3.97829	2.23968	95.8276	4.20495	4.20495	98.726	2.14532	2.14532
2.24179	77.1067	13.0038	13.0038	48.0506	14.674	14.674	2.24179	82.7504	6.98804	6.98804	78.4519	8.71472	8.71472	2.24179	99.1873	1.37627	1.37627	95.643	3.99292	3.99292	2.24179	95.8038	4.21955	4.21955	98.7156	2.15835	2.15835
2.2439	77.0217	13.0061	13.0061	47.9025	14.6752	14.6752	2.2439	82.7043	6.98804	6.98804	78.3557	8.71641	8.71641	2.2439	99.1794	1.38672	1.38672	95.6167	4.00757	4.00757	2.2439	95.7799	4.23417	4.23417	98.7051	2.17145	2.17145
2.24601	76.9365	13.0082	13.0082	47.7544	14.6765	14.6765	2.24601	82.6581	6.98801	6.98801	78.2592	8.71799	8.71799	2.24601	99.1714	1.39725	1.39725	95.5903	4.02225	4.02225	2.24601	95.7558	4.24881	4.24881	98.6945	2.18461	2.18461
2.24811	76.8511	13.0103	13.0103	47.6064	14.6781	14.6781	2.24811	82.6118	6.98794	6.98794	78.1623	8.71947	8.71947	2.24811	99.1633	1.40785	1.40785	95.5637	4.03695	4.03695	2.24811	95.7316	4.26347	4.26347	98.6839	2.19784	2.19784
2.25022	76.7655	13.0122	13.0122	47.4584	14.6798	14.6798	2.25022	82.5654	6.98784	6.98784	78.0652	8.72085	8.72085	2.25022	99.1552	1.41852	1.41852	95.537	4.05168	4.05168	2.25022	95.7073	4.27816	4.27816	98.6731	2.21114	2.21114
2.25233	76.6796	13.014	13.014	47.3104	14.6817	14.6817	2.25233	82.5189	6.98771	6.98771	77.9677	8.72213	8.72213	2.25233	99.1469	1.42926	1.42926	95.5101	4.06643	4.06643	2.25233	95.6828	4.29287	4.29287	98.6623	2.2245	2.2245
2.25444	76.5936	13.0157	13.0157	47.1626	14.6837	14.6837	2.25444	82.4724	6.98754	6.98754	77.8699	8.7233	8.7233	2.25444	99.1386	1.44008	1.44008	95.4831	4.0812	4.0812	2.25444	95.6582	4.3076	4.3076	98.6514	2.23794	2.23794
2.25655	76.5073	13.0173	13.0173	47.0147	14.6859	14.6859	2.25655	82.4257	6.98734	6.98734	77.7718	8.72438	8.72438	2.25655	99.1302	1.45097	1.45097	95.4559	4.09599	4.09599	2.25655	95.6335	4.32235	4.32235	98.6403	2.25144	2.25144
2.25866	76.4208	13.0187	13.0187	46.8669	14.6883	14.6883	2.25866	82.3789	6.9871	6.9871	77.6734	8.72535	8.72535	2.25866	99.1218	1.46193	1.46193	95.4285	4.1108	4.1108	2.25866	95.6086	4.33712	4.33712	98.6292	2.26501	2.26501
2.26077	76.334	13.02	13.02	46.7192	14.6908	14.6908	2.26077	82.332	6.98683	6.98683	77.5747	8.72623	8.72623	2.26077	99.1132	1.47297	1.47297	95.401	4.12564	4.12564	2.26077	95.5836	4.35191	4.35191	98.618	2.27865	2.27865
2.26288	76.2471	13.0213	13.0213	46.5715	14.6935	14.6935	2.26288	82.2851	6.98653	6.98653	77.4757	8.72701	8.72701	2.26288	99.1046	1.48408	1.48408	95.3733	4.1405	4.1405	2.26288	95.5585	4.36673	4.36673	98.6068	2.29236	2.29236
2.26499	76.1599	13.0224	13.0224	46.4239	14.6964	14.6964	2.26499	82.238	6.9862	6.9862	77.3763	8.72769	8.72769	2.26499	99.0958	1.49527	1.49527	95.3455	4.15538	4.15538	2.26499	95.5332	4.38156	4.38156	98.5954	2.30614	2.30614
2.2671	76.0725	13.0233	13.0233	46.2763	14.6994	14.6994	2.2671	82.1909	6.98583	6.98583	77.2767	8.72827	8.72827	2.2671	99.087	1.50653	1.50653	95.3175	4.17028	4.17028	2.2671	95.5078	4.39641	4.39641	98.5839	2.31998	2.31998
2.26921	75.9849	13.0242	13.0242	46.1288	14.7026	14.7026	2.26921	82.1436	6.98543	6.98543	77.1767	8.72875	8.72875	2.26921	99.0782	1.51787	1.51787	95.2894	4.1852	4.1852	2.26921	95.4822	4.41129	4.41129	98.5724	2.3339	2.3339
2.27132	75.8971	13.025	13.025	45.9814	14.7059	14.7059	2.27132	82.0962	6.98499	6.98499	77.0765	8.72914	8.72914	2.27132	99.0692	1.52928	1.52928	95.2611	4.20014	4.20014	2.27132	95.4565	4.42618	4.42618	98.5607	2.34789	2.34789
2.27343	75.809	13.0256	13.0256	45.8341	14.7094	14.7094	2.27343	82.0488	6.98453	6.98453	76.9759	8.72944	8.72944	2.27343	99.0601	1.54077	1.54077	95.2326	4.2151	4.2151	2.27343	95.4307	4.44109	4.44109	98.549	2.36194	2.36194
2.27554	75.7207	13.0261	13.0261	45.6868	14.7131	14.7131	2.27554	82.0012	6.98403	6.98403	76.875	8.72964	8.72964	2.27554	99.051	1.55234	1.55234	95.204	4.23008	4.23008	2.27554	95.4047	4.45602	4.45602	98.5372	2.37607	2.37607
2.27764	75.6323	13.0265	13.0265	45.5396	14.7168	14.7168	2.27764	81.9536	6.98349	6.98349	76.7738	8.72974	8.72974	2.27764	99.0417	1.56399	1.56399	95.1752	4.24508	4.24508	2.27764	95.3786	4.47097	4.47097	98.5252	2.39026	2.39026
2.27975	75.5435	13.0268	13.0268	45.3924	14.7208	14.7208	2.27975	81.9058	6.98293	6.98293	76.6724	8.72975	8.72975	2.27975	99.0324	1.57571	1.57571	95.1462	4.2601	4.2601	2.27975	95.3524	4.48594	4.48594	98.5132	2.40453	2.40453
2.28186	75.4546	13.027	13.027	45.2454	14.7249	14.7249	2.28186	81.858	6.98233	6.98233	76.5705	8.72967	8.72967	2.28186	99.023	1.58751	1.58751	95.1171	4.27513	4.27513	2.28186	95.326	4.50093	4.50093	98.5011	2.41887	2.41887
2.28397	75.3655	13.0271	13.0271	45.0984	14.7291	14.7291	2.28397	81.81	6.9817	6.9817	76.4684	8.7295	8.7295	2.28397	99.0135	1.59939	1.59939	95.0878	4.29019	4.29019	2.28397	95.2994	4.51593	4.51593	98.4889	2.43327	2.43327
2.28608	75.2761	13.0271	13.0271	44.9516	14.7335	14.7335	2.28608	81.762	6.98104	6.98104	76.366	8.72924	8.72924	2.28608	99.0039	1.61134	1.61134	95.0584	4.30526	4.30526	2.28608	95.2728	4.53095	4.53095	98.4765	2.44775	2.44775
2.28819	75.1865	13.0269	13.0269	44.8048	14.7381	14.7381	2.28819	81.7138	6.98034	6.98034	76.2633	8.72889	8.72889	2.28819	98.9942	1.62338	1.62338	95.0287	4.32035	4.32035	2.28819	95.246	4.54599	4.54599	98.4641	2.4623	2.4623
2.2903	75.0967	13.0266	13.0266	44.6581	14.7427	14.7427	2.2903	81.6656	6.97961	6.97961	76.1603	8.72845	8.72845	2.2903	98.9844	1.6355	1.6355	94.9989	4.33546	4.33546	2.2903	95.219	4.56105	4.56105	98.4516	2.47692	2.47692
2.29241	75.0067	13.0263	13.0263	44.5115	14.7475	14.7475	2.29241	81.6172	6.97885	6.97885	76.0569	8.72792	8.72792	2.29241	98.9745	1.64769	1.64769	94.969	4.35058	4.35058	2.29241	95.1919	4.57612	4.57612	98.439	2.49161	2.49161
2.29452	74.9165	13.0258	13.0258	44.3649	14.7525	14.7525	2.29452	81.5688	6.97806	6.97806	75.9533	8.72731	8.72731	2.29452	98.9645	1.65997	1.65997	94.9389	4.36572	4.36572	2.29452	95.1646	4.59121	4.59121	98.4263	2.50638	2.50638
2.29663	74.8261	13.0252	13.0252	44.2185	14.7576	14.7576	2.29663	81.5202	6.97724	6.97724	75.8493	8.72661	8.72661	2.29663	98.9545	1.67232	1.67232	94.9086	4.38088	4.38088	2.29663	95.1372	4.60631	4.60631	98.4134	2.52121	2.52121
2.29874	74.7354	13.0245	13.0245	44.0722	14.7628	14.7628	2.29874	81.4716	6.97638	6.97638	75.7451	8.72583	8.72583	2.29874	98.9443	1.68476	1.68476	94.8781	4.39605	4.39605	2.29874	95.1097	4.62143	4.62143	98.4005	2.53612	2.53612
2.30085	74.6445	13.0237	13.0237	43.926	14.7681	14.7681	2.30085	81.4229	6.9755	6.9755	75.6405	8.72496	8.72496	2.30085	98.934	1.69728	1.69728	94.8474	4.41124	4.41124	2.30085	95.082	4.63656	4.63656	98.3875	2.5511	2.5511
2.30296	74.5534	13.0227	13.0227	43.7799	14.7736	14.7736	2.30296	81.374	6.97458	6.97458	75.5356	8.72401	8.72401	2.30296	98.9237	1.70988	1.70988	94.8166	4.42644	4.42644	2.30296	95.0541	4.65171	4.65171	98.3744	2.56615	2.56615
2.30507	74.4621	13.0217	13.0217	43.6339	14.7792	14.7792	2.30507	81.3251	6.97363	6.97363	75.4304	8.72297	8.72297	2.30507	98.9132	1.72256	1.72256	94.7856	4.44166	4.44166	2.30507	95.0261	4.66688	4.66688	98.3611	2.58127	2.58127
2.30718	74.3706	13.0206	13.0206	43.488	14.785	14.785	2.30718	81.2761	6.97265	6.97265	75.325	8.72186	8.72186	2.30718	98.9026	1.73533	1.73533	94.7545	4.45689	4.45689	2.30718	94.998	4.68206	4.68206	98.3478	2.59647	2.59647
2.30928	74.2789	13.0193	13.0193	43.3422	14.7908	14.7908	2.30928	81.2269	6.97163	6.97163	75.2192	8.72067	8.72067	2.30928	98.892	1.74818	1.74818	94.7231	4.47213	4.47213	2.30928	94.9697	4.69725	4.69725	98.3343	2.61174	2.61174
2.31139	74.1869	13.018	13.018	43.1966	14.7968	14.7968	2.31139	81.1777	6.97059	6.97059	75.1131	8.7194	8.7194	2.31139	98.8812	1.76111	1.76111	94.6916	4.48739	4.48739	2.31139	94.9412	4.71245	4.71245	98.3208	2.62708	2.62708
2.3135	74.0948	13.0165	13.0165	43.051	14.8029	14.8029	2.3135	81.1284	6.96952	6.96952	75.0067	8.71805	8.71805	2.3135	98.8703	1.77413	1.77413	94.6599	4.50266	4.50266	2.3135	94.9126	4.72767	4.72767	98.3071	2.64249	2.64249
2.31561	74.0024	13.015	13.015	42.9056	14.8091	14.8091	2.31561	81.0789	6.96841	6.96841	74.9	8.71663	8.71663	2.31561	98.8594	1.78722	1.78722	94.628	4.51794	4.51794	2.31561	94.8839	4.7429	4.7429	98.2933	2.65798	2.65798
2.31772	73.9098	13.0133	13.0133	42.7603	14.8154	14.8154	2.31772	81.0294	6.96728	6.96728	74.793	8.71513	8.71513	2.31772	98.8483	1.80041	1.80041	94.596	4.53324	4.53324	2.31772	94.855	4.75815	4.75815	98.2795	2.67353	2.67353
2.31983	73.817	13.0116	13.0116	42.6152	14.8218	14.8218	2.31983	80.9798	6.96611	6.96611	74.6857	8.71356	8.71356	2.31983	98.8371	1.81368	1.81368	94.5637	4.54854	4.54854	2.31983	94.8259	4.77341	4.77341	98.2655	2.68917	2.68917
2.32194	73.724	13.0097	13.0097	42.4701	14.8283	14.8283	2.32194	80.93	6.96492	6.96492	74.5781	8.71191	8.71191	2.32194	98.8258	1.82703	1.82703	94.5313	4.56386	4.56386	2.32194	94.7967	4.78867	4.78867	98.2514	2.70487	2.70487
2.32405	73.6307	13.0077	13.0077	42.3252	14.8349	14.8349	2.32405	80.8802	6.96369	6.96369	74.4702	8.7102	8.7102	2.32405	98.8144	1.84047	1.84047	94.4987	4.57919	4.57919	2.32405	94.7673	4.80395	4.80395	98.2371	2.72065	2.72065
2.32616	73.5373	13.0057	13.0057	42.1804	14.8417	14.8417	2.32616	80.8303	6.96243	6.96243	74.362	8.70842	8.70842	2.32616	98.8029	1.85399	1.85399	94.466	4.59453	4.59453	2.32616	94.7378	4.81924	4.81924	98.2228	2.7365	2.7365
2.32827	73.4436	13.0035	13.0035	42.0358	14.8485	14.8485	2.32827	80.7803	6.96115	6.96115	74.2535	8.70656	8.70656	2.32827	98.7913	1.86761	1.86761	94.433	4.60988	4.60988	2.32827	94.7081	4.83454	4.83454	98.2084	2.75243	2.75243
2.33038	73.3498	13.0012	13.0012	41.8912	14.8554	14.8554	2.33038	80.7301	6.95983	6.95983	74.1447	8.70464	8.70464	2.33038	98.7795	1.8813	1.8813	94.3998	4.62524	4.62524	2.33038	94.6783	4.84986	4.84986	98.1938	2.76843	2.76843
2.33249	73.2557	12.9989	12.9989	41.7469	14.8625	14.8625	2.33249	80.6799	6.95849	6.95849	74.0356	8.70266	8.70266	2.33249	98.7677	1.89509	1.89509	94.3665	4.64061	4.64061	2.33249	94.6482	4.86518	4.86518	98.1791	2.78451	2.78451
2.3346	73.1614	12.9964	12.9964	41.6026	14.8696	14.8696	2.3346	80.6296	6.95711	6.95711	73.9262	8.70061	8.70061	2.3346	98.7557	1.90896	1.90896	94.333	4.65598	4.65598	2.3346	94.6181	4.88051	4.88051	98.1643	2.80065	2.80065
2.33671	73.0669	12.9939	12.9939	41.4585	14.8768	14.8768	2.33671	80.5791	6.95571	6.95571	73.8165	8.6985	8.6985	2.33671	98.7436	1.92292	1.92292	94.2993	4.67137	4.67137	2.33671	94.5878	4.89585	4.89585	98.1494	2.81688	2.81688
2.33882	72.9722	12.9912	12.9912	41.3146	14.8841	14.8841	2.33882	80.5286	6.95428	6.95428	73.7065	8.69633	8.69633	2.33882	98.7315	1.93697	1.93697	94.2654	4.68676	4.68676	2.33882	94.5573	4.9112	4.9112	98.1344	2.83317	2.83317
2.34092	72.8773	12.9885	12.9885	41.1708	14.8914	14.8914	2.34092	80.478	6.95281	6.95281	73.5962	8.6941	8.6941	2.34092	98.7191	1.9511	1.9511	94.2313	4.70216	4.70216	2.34092	94.5266	4.92655	4.92655	98.1192	2.84954	2.84954
2.34303	72.7821	12.9856	12.9856	41.0272	14.8989	14.8989	2.34303	80.4273	6.95132	6.95132	73.4857	8.69181	8.69181	2.34303	98.7067	1.96533	1.96533	94.197	4.71756	4.71756	2.34303	94.4958	4.94192	4.94192	98.1039	2.86599	2.86599
2.34514	72.6868	12.9827	12.9827	40.8837	14.9064	14.9064	2.34514	80.3764	6.94981	6.94981	73.3748	8.68946	8.68946	2.34514	98.6942	1.97964	1.97964	94.1625	4.73298	4.73298	2.34514	94.4648	4.95729	4.95729	98.0885	2.88251	2.88251
2.34725	72.5913	12.9797	12.9797	40.7403	14.914	14.914	2.34725	80.3255	6.94826	6.94826	73.2636	8.68706	8.68706	2.34725	98.6815	1.99404	1.99404	94.1279	4.74839	4.74839	2.34725	94.4337	4.97267	4.97267	98.073	2.8991	2.8991
2.34936	72.4955	12.9765	12.9765	40.5971	14.9217	14.9217	2.34936	80.2745	6.94668	6.94668	73.1521	8.68461	8.68461	2.34936	98.6687	2.00853	2.00853	94.093	4.76382	4.76382	2.34936	94.4024	4.98806	4.98806	98.0574	2.91577	2.91577
2.35147	72.3996	12.9733	12.9733	40.4541	14.9294	14.9294	2.35147	80.2234	6.94508	6.94508	73.0404	8.6821	8.6821	2.35147	98.6558	2.02312	2.02312	94.058	4.77925	4.77925	2.35147	94.3709	5.00345	5.00345	98.0416	2.93251	2.93251
2.35358	72.3034	12.97	12.97	40.3113	14.9372	14.9372	2.35358	80.1722	6.94345	6.94345	72.9283	8.67955	8.67955	2.35358	98.6428	2.03779	2.03779	94.0227	4.79468	4.79468	2.35358	94.3393	5.01885	5.01885	98.0257	2.94933	2.94933
2.35569	72.207	12.9666	12.9666	40.1686	14.945	14.945	2.35569	80.1208	6.94179	6.94179	72.816	8.67694	8.67694	2.35569	98.6296	2.05255	2.05255	93.9873	4.81011	4.81011	2.35569	94.3075	5.03425	5.03425	98.0097	2.96622	2.96622
2.3578	72.1105	12.9632	12.9632	40.026	14.953	14.953	2.3578	80.0694	6.94011	6.94011	72.7033	8.67429	8.67429	2.3578	98.6163	2.06741	2.06741	93.9517	4.82555	4.82555	2.3578	94.2755	5.04966	5.04966	97.9936	2.98319	2.98319
2.35991	72.0137	12.9596	12.9596	39.8837	14.9609	14.9609	2.35991	80.0179	6.93839	6.93839	72.5904	8.67159	8.67159	2.35991	98.6029	2.08236	2.08236	93.9158	4.841	4.841	2.35991	94.2434	5.06508	5.06508	97.9773	3.00023	3.00023
2.36202	71.9167	12.956	12.956	39.7415	14.969	14.969	2.36202	79.9663	6.93666	6.93666	72.4772	8.66885	8.66885	2.36202	98.5894	2.09739	2.09739	93.8798	4.85644	4.85644	2.36202	94.2111	5.08049	5.08049	97.9609	3.01735	3.01735
2.36413	71.8195	12.9522	12.9522	39.5995	14.977	14.977	2.36413	79.9145	6.93489	6.93489	72.3636	8.66607	8.66607	2.36413	98.5757	2.11252	2.11252	93.8436	4.87189	4.87189	2.36413	94.1786	5.09591	5.09591	97.9444	3.03454	3.03454
2.36624	71.7221	12.9484	12.9484	39.4576	14.9852	14.9852	2.36624	79.8627	6.9331	6.9331	72.2498	8.66325	8.66325	2.36624	98.5619	2.12775	2.12775	93.8072	4.88733	4.88733	2.36624	94.146	5.11134	5.11134	97.9277	3.05181	3.05181
2.36835	71.6245	12.9445	12.9445	39.316	14.9933	14.9933	2.36835	79.8108	6.93128	6.93128	72.1358	8.66039	8.66039	2.36835	98.548	2.14306	2.14306	93.7705	4.90278	4.90278	2.36835	94.1132	5.12677	5.12677	97.9109	3.06915	3.06915
2.37045	71.5267	12.9405	12.9405	39.1745	15.0015	15.0015	2.37045	79.7588	6.92943	6.92943	72.0214	8.6575	8.6575	2.37045	98.5339	2.15847	2.15847	93.7337	4.91823	4.91823	2.37045	94.0802	5.1422	5.1422	97.894	3.08657	3.08657
2.37256	71.4287	12.9365	12.9365	39.0332	15.0098	15.0098	2.37256	79.7067	6.92756	6.92756	71.9067	8.65457	8.65457	2.37256	98.5197	2.17397	2.17397	93.6967	4.93368	4.93368	2.37256	94.047	5.15763	5.15763	97.8769	3.10406	3.10406
2.37467	71.3305	12.9323	12.9323	38.8921	15.018	15.018	2.37467	79.6544	6.92567	6.92567	71.7918	8.65161	8.65161	2.37467	98.5054	2.18957	2.18957	93.6594	4.94913	4.94913	2.37467	94.0137	5.17306	5.17306	97.8597	3.12163	3.12163
2.37678	71.2321	12.9281	12.9281	38.7511	15.0263	15.0263	2.37678	79.6021	6.92375	6.92375	71.6765	8.64862	8.64862	2.37678	98.4909	2.20526	2.20526	93.622	4.96457	4.96457	2.37678	93.9802	5.18849	5.18849	97.8424	3.13927	3.13927
2.37889	71.1335	12.9238	12.9238	38.6104	15.0347	15.0347	2.37889	79.5497	6.9218	6.9218	71.561	8.64559	8.64559	2.37889	98.4763	2.22104	2.22104	93.5843	4.98001	4.98001	2.37889	93.9465	5.20393	5.20393	97.8249	3.15699	3.15699
2.381	71.0346	12.9195	12.9195	38.4698	15.043	15.043	2.381	79.4972	6.91983	6.91983	71.4452	8.64255	8.64255	2.381	98.4616	2.23692	2.23692	93.5465	4.99546	4.99546	2.381	93.9126	5.21936	5.21936	97.8073	3.17479	3.17479
2.38311	70.9356	12.915	12.915	38.3295	15.0514	15.0514	2.38311	79.4445	6.91783	6.91783	71.3291	8.63948	8.63948	2.38311	98.4467	2.25289	2.25289	93.5084	5.01089	5.01089	2.38311	93.8786	5.2348	5.2348	97.7895	3.19266	3.19266
2.38522	70.8364	12.9105	12.9105	38.1893	15.0598	15.0598	2.38522	79.3918	6.91581	6.91581	71.2128	8.63638	8.63638	2.38522	98.4317	2.26896	2.26896	93.4701	5.02633	5.02633	2.38522	93.8443	5.25023	5.25023	97.7717	3.2106	3.2106
2.38733	70.737	12.9059	12.9059	38.0493	15.0682	15.0682	2.38733	79.339	6.91377	6.91377	71.0961	8.63327	8.63327	2.38733	98.4165	2.28512	2.28512	93.4316	5.04176	5.04176	2.38733	93.8099	5.26566	5.26566	97.7536	3.22862	3.22862
2.38944	70.6374	12.9012	12.9012	37.9096	15.0766	15.0766	2.38944	79.2861	6.9117	6.9117	70.9792	8.63013	8.63013	2.38944	98.4012	2.30138	2.30138	93.393	5.05718	5.05718	2.38944	93.7754	5.28109	5.28109	97.7355	3.24672	3.24672
2.39155	70.5376	12.8965	12.8965	37.77	15.0851	15.0851	2.39155	79.2331	6.90961	6.90961	70.862	8.62698	8.62698	2.39155	98.3857	2.31774	2.31774	93.354	5.0726	5.0726	2.39155	93.7406	5.29652	5.29652	97.7171	3.26489	3.26489
2.39366	70.4376	12.8917	12.8917	37.6306	15.0935	15.0935	2.39366	79.1799	6.90749	6.90749	70.7445	8.62382	8.62382	2.39366	98.3701	2.33419	2.33419	93.3149	5.08801	5.08801	2.39366	93.7057	5.31194	5.31194	97.6987	3.28313	3.28313
2.39577	70.3374	12.8869	12.8869	37.4915	15.102	15.102	2.39577	79.1267	6.90535	6.90535	70.6267	8.62064	8.62064	2.39577	98.3544	2.35074	2.35074	93.2756	5.10342	5.10342	2.39577	93.6705	5.32736	5.32736	97.6801	3.30145	3.30145
2.39788	70.237	12.8819	12.8819	37.3525	15.1104	15.1104	2.39788	79.0734	6.90319	6.90319	70.5087	8.61745	8.61745	2.39788	98.3385	2.36739	2.36739	93.236	5.11882	5.11882	2.39788	93.6352	5.34278	5.34278	97.6613	3.31985	3.31985
2.39999	70.1364	12.8769	12.8769	37.2137	15.1188	15.1188	2.39999	79.02	6.90101	6.90101	70.3904	8.61426	8.61426	2.39999	98.3224	2.38413	2.38413	93.1963	5.13421	5.13421	2.39999	93.5998	5.35819	5.35819	97.6424	3.33832	3.33832
2.40209	70.0356	12.8719	12.8719	37.0752	15.1273	15.1273	2.40209	78.9664	6.8988	6.8988	70.2718	8.61106	8.61106	2.40209	98.3062	2.40097	2.40097	93.1563	5.14959	5.14959	2.40209	93.5641	5.37359	5.37359	97.6234	3.35687	3.35687
2.4042	69.9346	12.8668	12.8668	36.9369	15.1357	15.1357	2.4042	78.9128	6.89657	6.89657	70.1529	8.60785	8.60785	2.4042	98.2898	2.41791	2.41791	93.1161	5.16496	5.16496	2.4042	93.5282	5.389	5.389	97.6042	3.37549	3.37549
2.40631	69.8335	12.8616	12.8616	36.7988	15.1441	15.1441	2.40631	78.8591	6.89432	6.89432	70.0338	8.60464	8.60464	2.40631	98.2733	2.43494	2.43494	93.0757	5.18033	5.18033	2.40631	93.4922	5.40439	5.40439	97.5848	3.39418	3.39418
2.40842	69.7321	12.8563	12.8563	36.6609	15.1525	15.1525	2.40842	78.8053	6.89205	6.89205	69.9144	8.60144	8.60144	2.40842	98.2566	2.45208	2.45208	93.0351	5.19568	5.19568	2.40842	93.456	5.41978	5.41978	97.5653	3.41296	3.41296
2.41053	69.6305	12.851	12.851	36.5232	15.1608	15.1608	2.41053	78.7514	6.88976	6.88976	69.7947	8.59823	8.59823	2.41053	98.2398	2.46931	2.46931	92.9942	5.21102	5.21102	2.41053	93.4195	5.43516	5.43516	97.5456	3.4318	3.4318
2.41264	69.5288	12.8457	12.8457	36.3857	15.1692	15.1692	2.41264	78.6973	6.88745	6.88745	69.6748	8.59503	8.59503	2.41264	98.2228	2.48664	2.48664	92.9531	5.22635	5.22635	2.41264	93.3829	5.45053	5.45053	97.5258	3.45072	3.45072
2.41475	69.4268	12.8403	12.8403	36.2485	15.1775	15.1775	2.41475	78.6432	6.88511	6.88511	69.5545	8.59184	8.59184	2.41475	98.2057	2.50407	2.50407	92.9118	5.24167	5.24167	2.41475	93.3461	5.4659	5.4659	97.5058	3.46972	3.46972
2.41686	69.3247	12.8348	12.8348	36.1115	15.1858	15.1858	2.41686	78.589	6.88276	6.88276	69.4341	8.58866	8.58866	2.41686	98.1884	2.5216	2.5216	92.8703	5.25698	5.25698	2.41686	93.3092	5.48126	5.48126	97.4857	3.48879	3.48879
2.41897	69.2224	12.8293	12.8293	35.9747	15.194	15.194	2.41897	78.5347	6.88038	6.88038	69.3133	8.58549	8.58549	2.41897	98.1709	2.53923	2.53923	92.8286	5.27227	5.27227	2.41897	93.272	5.4966	5.4966	97.4654	3.50793	3.50793
2.42108	69.1199	12.8237	12.8237	35.8381	15.2023	15.2023	2.42108	78.4802	6.87799	6.87799	69.1923	8.58234	8.58234	2.42108	98.1532	2.55696	2.55696	92.7866	5.28754	5.28754	2.42108	93.2346	5.51194	5.51194	97.445	3.52715	3.52715
2.42319	69.0172	12.8181	12.8181	35.7018	15.2104	15.2104	2.42319	78.4257	6.87558	6.87558	69.071	8.5792	8.5792	2.42319	98.1354	2.57479	2.57479	92.7444	5.30281	5.30281	2.42319	93.1971	5.52727	5.52727	97.4244	3.54645	3.54645
2.4253	68.9143	12.8124	12.8124	35.5657	15.2186	15.2186	2.4253	78.3711	6.87315	6.87315	68.9495	8.57608	8.57608	2.4253	98.1174	2.59272	2.59272	92.702	5.31805	5.31805	2.4253	93.1593	5.54258	5.54258	97.4036	3.56582	3.56582
2.42741	68.8112	12.8067	12.8067	35.4298	15.2267	15.2267	2.42741	78.3164	6.8707	6.8707	68.8277	8.57298	8.57298	2.42741	98.0993	2.61074	2.61074	92.6593	5.33328	5.33328	2.42741	93.1214	5.55789	5.55789	97.3827	3.58526	3.58526
2.42952	68.7079	12.801	12.801	35.2942	15.2347	15.2347	2.42952	78.2615	6.86823	6.86823	68.7056	8.5699	8.5699	2.42952	98.081	2.62887	2.62887	92.6164	5.34849	5.34849	2.42952	93.0832	5.57318	5.57318	97.3616	3.60478	3.60478
2.43163	68.6045	12.7952	12.7952	35.1588	15.2428	15.2428	2.43163	78.2066	6.86574	6.86574	68.5833	8.56686	8.56686	2.43163	98.0625	2.6471	2.6471	92.5733	5.36369	5.36369	2.43163	93.0449	5.58846	5.58846	97.3403	3.62437	3.62437
2.43373	68.5009	12.7893	12.7893	35.0236	15.2507	15.2507	2.43373	78.1516	6.86324	6.86324	68.4607	8.56383	8.56383	2.43373	98.0438	2.66543	2.66543	92.5299	5.37887	5.37887	2.43373	93.0063	5.60373	5.60373	97.3189	3.64403	3.64403
2.43584	68.397	12.7834	12.7834	34.8887	15.2586	15.2586	2.43584	78.0965	6.86071	6.86071	68.3379	8.56084	8.56084	2.43584	98.0249	2.68387	2.68387	92.4864	5.39402	5.39402	2.43584	92.9676	5.61898	5.61898	97.2973	3.66377	3.66377
2.43795	68.293	12.7775	12.7775	34.754	15.2664	15.2664	2.43795	78.0412	6.85818	6.85818	68.2148	8.55789	8.55789	2.43795	98.0059	2.7024	2.7024	92.4426	5.40916	5.40916	2.43795	92.9287	5.63421	5.63421	97.2756	3.68358	3.68358
2.44006	68.1889	12.7715	12.7715	34.6196	15.2742	15.2742	2.44006	77.9859	6.85562	6.85562	68.0914	8.55497	8.55497	2.44006	97.9867	2.72103	2.72103	92.3985	5.42428	5.42428	2.44006	92.8896	5.64944	5.64944	97.2536	3.70346	3.70346
2.44217	68.0845	12.7656	12.7656	34.4854	15.2819	15.2819	2.44217	77.9305	6.85305	6.85305	67.9678	8.55208	8.55208	2.44217	97.9673	2.73977	2.73977	92.3542	5.43937	5.43937	2.44217	92.8502	5.66464	5.66464	97.2315	3.72342	3.72342
2.44428	67.9799	12.7595	12.7595	34.3515	15.2896	15.2896	2.44428	77.875	6.85046	6.85046	67.8439	8.54924	8.54924	2.44428	97.9478	2.75861	2.75861	92.3097	5.45445	5.45445	2.44428	92.8107	5.67983	5.67983	97.2092	3.74345	3.74345
2.44639	67.8752	12.7535	12.7535	34.2178	15.2971	15.2971	2.44639	77.8194	6.84786	6.84786	67.7198	8.54644	8.54644	2.44639	97.928	2.77754	2.77754	92.265	5.4695	5.4695	2.44639	92.771	5.69501	5.69501	97.1868	3.76356	3.76356
2.4485	67.7703	12.7474	12.7474	34.0844	15.3046	15.3046	2.4485	77.7636	6.84524	6.84524	67.5955	8.54369	8.54369	2.4485	97.9081	2.79659	2.79659	92.22	5.48453	5.48453	2.4485	92.731	5.71016	5.71016	97.1642	3.78373	3.78373
2.45061	67.6652	12.7412	12.7412	33.9512	15.3121	15.3121	2.45061	77.7078	6.84261	6.84261	67.4709	8.54098	8.54098	2.45061	97.8879	2.81573	2.81573	92.1747	5.49953	5.49953	2.45061	92.6909	5.7253	5.7253	97.1414	3.80398	3.80398
2.45272	67.5599	12.7351	12.7351	33.8182	15.3194	15.3194	2.45272	77.6519	6.83996	6.83996	67.346	8.53833	8.53833	2.45272	97.8676	2.83497	2.83497	92.1292	5.51451	5.51451	2.45272	92.6506	5.74042	5.74042	97.1184	3.82431	3.82431
2.45483	67.4545	12.7289	12.7289	33.6855	15.3267	15.3267	2.45483	77.5959	6.8373	6.8373	67.2209	8.53572	8.53572	2.45483	97.8471	2.85432	2.85432	92.0835	5.52946	5.52946	2.45483	92.61	5.75552	5.75552	97.0952	3.8447	3.8447
2.45694	67.3489	12.7227	12.7227	33.5531	15.3338	15.3338	2.45694	77.5397	6.83462	6.83462	67.0955	8.53318	8.53318	2.45694	97.8264	2.87377	2.87377	92.0376	5.54439	5.54439	2.45694	92.5693	5.77059	5.77059	97.0719	3.86516	3.86516
2.45905	67.2431	12.7165	12.7165	33.421	15.3409	15.3409	2.45905	77.4835	6.83193	6.83193	66.9699	8.53069	8.53069	2.45905	97.8055	2.89332	2.89332	91.9914	5.55928	5.55928	2.45905	92.5283	5.78565	5.78565	97.0484	3.8857	3.8857
2.46116	67.1371	12.7102	12.7102	33.289	15.3479	15.3479	2.46116	77.4272	6.82923	6.82923	66.8441	8.52826	8.52826	2.46116	97.7844	2.91298	2.91298	91.9449	5.57416	5.57416	2.46116	92.4872	5.80069	5.80069	97.0246	3.90631	3.90631
2.46326	67.0309	12.704	12.704	33.1574	15.3548	15.3548	2.46326	77.3708	6.82652	6.82652	66.718	8.52589	8.52589	2.46326	97.7632	2.93274	2.93274	91.8982	5.589	5.589	2.46326	92.4458	5.8157	5.8157	97.0008	3.92699	3.92699
2.46537	66.9246	12.6977	12.6977	33.026	15.3617	15.3617	2.46537	77.3142	6.82379	6.82379	66.5917	8.52359	8.52359	2.46537	97.7417	2.9526	2.9526	91.8513	5.60381	5.60381	2.46537	92.4042	5.8307	5.8307	96.9767	3.94774	3.94774
2.46748	66.8181	12.6914	12.6914	32.8949	15.3684	15.3684	2.46748	77.2576	6.82105	6.82105	66.4652	8.52136	8.52136	2.46748	97.72	2.97256	2.97256	91.8041	5.61859	5.61859	2.46748	92.3624	5.84566	5.84566	96.9524	3.96856	3.96856
2.46959	66.7114	12.6851	12.6851	32.764	15.375	15.375	2.46959	77.2009	6.8183	6.8183	66.3384	8.5192	8.5192	2.46959	97.6981	2.99263	2.99263	91.7567	5.63334	5.63334	2.46959	92.3204	5.86061	5.86061	96.928	3.98945	3.98945
2.4717	66.6046	12.6788	12.6788	32.6335	15.3815	15.3815	2.4717	77.1441	6.81554	6.81554	66.2113	8.51711	8.51711	2.4717	97.676	3.0128	3.0128	91.709	5.64806	5.64806	2.4717	92.2782	5.87553	5.87553	96.9033	4.01041	4.01041
2.47381	66.4976	12.6724	12.6724	32.5031	15.3879	15.3879	2.47381	77.0872	6.81277	6.81277	66.0841	8.51509	8.51509	2.47381	97.6537	3.03307	3.03307	91.661	5.66275	5.66275	2.47381	92.2358	5.89042	5.89042	96.8785	4.03145	4.03145
2.47592	66.3904	12.6661	12.6661	32.3731	15.3942	15.3942	2.47592	77.0301	6.80999	6.80999	65.9566	8.51316	8.51316	2.47592	97.6312	3.05345	3.05345	91.6128	5.6774	5.6774	2.47592	92.1931	5.90529	5.90529	96.8535	4.05255	4.05255
2.47803	66.2831	12.6597	12.6597	32.2433	15.4004	15.4004	2.47803	76.973	6.8072	6.8072	65.8289	8.5113	8.5113	2.47803	97.6084	3.07392	3.07392	91.5644	5.69202	5.69202	2.47803	92.1503	5.92013	5.92013	96.8282	4.07372	4.07372
2.48014	66.1755	12.6534	12.6534	32.1138	15.4065	15.4065	2.48014	76.9158	6.8044	6.8044	65.7009	8.50953	8.50953	2.48014	97.5855	3.09451	3.09451	91.5157	5.7066	5.7066	2.48014	92.1072	5.93495	5.93495	96.8028	4.09496	4.09496
2.48225	66.0679	12.647	12.647	31.9846	15.4124	15.4124	2.48225	76.8585	6.80159	6.80159	65.5727	8.50784	8.50784	2.48225	97.5623	3.11519	3.11519	91.4668	5.72115	5.72115	2.48225	92.0639	5.94973	5.94973	96.7772	4.11626	4.11626
2.48436	65.96	12.6406	12.6406	31.8557	15.4183	15.4183	2.48436	76.8011	6.79878	6.79878	65.4443	8.50624	8.50624	2.48436	97.539	3.13598	3.13598	91.4175	5.73566	5.73566	2.48436	92.0204	5.96449	5.96449	96.7514	4.13764	4.13764
2.48647	65.852	12.6343	12.6343	31.727	15.424	15.424	2.48647	76.7435	6.79595	6.79595	65.3157	8.50473	8.50473	2.48647	97.5154	3.15687	3.15687	91.3681	5.75013	5.75013	2.48647	91.9767	5.97922	5.97922	96.7254	4.15908	4.15908
2.48858	65.7438	12.6279	12.6279	31.5986	15.4296	15.4296	2.48858	76.6859	6.79312	6.79312	65.1868	8.50332	8.50332	2.48858	97.4916	3.17786	3.17786	91.3184	5.76457	5.76457	2.48858	91.9328	5.99391	5.99391	96.6992	4.1806	4.1806
2.49069	65.6354	12.6215	12.6215	31.4705	15.4351	15.4351	2.49069	76.6282	6.79028	6.79028	65.0577	8.502	8.502	2.49069	97.4676	3.19896	3.19896	91.2684	5.77896	5.77896	2.49069	91.8886	6.00858	6.00858	96.6728	4.20217	4.20217
2.4928	65.5269	12.6152	12.6152	31.3426	15.4404	15.4404	2.4928	76.5704	6.78743	6.78743	64.9284	8.50077	8.50077	2.4928	97.4433	3.22016	3.22016	91.2181	5.79332	5.79332	2.4928	91.8442	6.02321	6.02321	96.6461	4.22382	4.22382
2.4949	65.4183	12.6088	12.6088	31.2151	15.4457	15.4457	2.4949	76.5125	6.78458	6.78458	64.7989	8.49965	8.49965	2.4949	97.4188	3.24146	3.24146	91.1676	5.80763	5.80763	2.4949	91.7996	6.03782	6.03782	96.6193	4.24553	4.24553
2.49701	65.3094	12.6025	12.6025	31.0878	15.4508	15.4508	2.49701	76.4545	6.78172	6.78172	64.6692	8.49863	8.49863	2.49701	97.3941	3.26287	3.26287	91.1169	5.8219	5.8219	2.49701	91.7548	6.05239	6.05239	96.5923	4.26731	4.26731
2.49912	65.2004	12.5961	12.5961	30.9608	15.4557	15.4557	2.49912	76.3964	6.77886	6.77886	64.5392	8.49771	8.49771	2.49912	97.3692	3.28438	3.28438	91.0658	5.83613	5.83613	2.49912	91.7098	6.06692	6.06692	96.565	4.28916	4.28916
2.50123	65.0913	12.5898	12.5898	30.8341	15.4605	15.4605	2.50123	76.3381	6.77599	6.77599	64.409	8.49691	8.49691	2.50123	97.344	3.30599	3.30599	91.0146	5.85032	5.85032	2.50123	91.6645	6.08142	6.08142	96.5376	4.31106	4.31106
2.50334	64.982	12.5835	12.5835	30.7077	15.4652	15.4652	2.50334	76.2798	6.77312	6.77312	64.2786	8.49621	8.49621	2.50334	97.3186	3.3277	3.3277	90.963	5.86446	5.86446	2.50334	91.619	6.09589	6.09589	96.5099	4.33304	4.33304
2.50545	64.8725	12.5772	12.5772	30.5816	15.4698	15.4698	2.50545	76.2214	6.77024	6.77024	64.148	8.49562	8.49562	2.50545	97.293	3.34952	3.34952	90.9112	5.87856	5.87856	2.50545	91.5733	6.11032	6.11032	96.4821	4.35508	4.35508
2.50756	64.7629	12.571	12.571	30.4558	15.4742	15.4742	2.50756	76.1629	6.76736	6.76736	64.0172	8.49515	8.49515	2.50756	97.2671	3.37144	3.37144	90.8591	5.89261	5.89261	2.50756	91.5273	6.12471	6.12471	96.454	4.37718	4.37718
2.50967	64.6531	12.5647	12.5647	30.3303	15.4784	15.4784	2.50967	76.1043	6.76448	6.76448	63.8862	8.4948	8.4948	2.50967	97.241	3.39346	3.39346	90.8067	5.90661	5.90661	2.50967	91.4812	6.13907	6.13907	96.4257	4.39935	4.39935
2.51178	64.5432	12.5585	12.5585	30.205	15.4825	15.4825	2.51178	76.0456	6.7616	6.7616	63.755	8.49456	8.49456	2.51178	97.2146	3.41558	3.41558	90.7541	5.92056	5.92056	2.51178	91.4348	6.15338	6.15338	96.3971	4.42158	4.42158
2.51389	64.4331	12.5523	12.5523	30.0801	15.4865	15.4865	2.51389	75.9868	6.75871	6.75871	63.6235	8.49445	8.49445	2.51389	97.188	3.4378	3.4378	90.7012	5.93447	5.93447	2.51389	91.3881	6.16766	6.16766	96.3684	4.44387	4.44387
2.516	64.3228	12.5461	12.5461	29.9554	15.4903	15.4903	2.516	75.9279	6.75582	6.75582	63.4919	8.49446	8.49446	2.516	97.1611	3.46013	3.46013	90.648	5.94832	5.94832	2.516	91.3413	6.1819	6.1819	96.3394	4.46622	4.46622
2.51811	64.2124	12.5399	12.5399	29.8311	15.494	15.494	2.51811	75.8689	6.75294	6.75294	63.3601	8.49459	8.49459	2.51811	97.134	3.48256	3.48256	90.5946	5.96213	5.96213	2.51811	91.2942	6.1961	6.1961	96.3103	4.48864	4.48864
2.52022	64.1019	12.5338	12.5338	29.707	15.4975	15.4975	2.52022	75.8098	6.75005	6.75005	63.228	8.49486	8.49486	2.52022	97.1067	3.50509	3.50509	90.5409	5.97588	5.97588	2.52022	91.2469	6.21026	6.21026	96.2809	4.51112	4.51112
2.52233	63.9912	12.5277	12.5277	29.5832	15.5009	15.5009	2.52233	75.7506	6.74716	6.74716	63.0958	8.49525	8.49525	2.52233	97.0791	3.52772	3.52772	90.4869	5.98958	5.98958	2.52233	91.1993	6.22437	6.22437	96.2512	4.53366	4.53366
2.52444	63.8803	12.5217	12.5217	29.4598	15.504	15.504	2.52444	75.6913	6.74427	6.74427	62.9634	8.49578	8.49578	2.52444	97.0512	3.55045	3.55045	90.4326	6.00323	6.00323	2.52444	91.1515	6.23844	6.23844	96.2214	4.55626	4.55626
2.52654	63.7693	12.5156	12.5156	29.3366	15.5071	15.5071	2.52654	75.6319	6.74139	6.74139	62.8307	8.49644	8.49644	2.52654	97.0231	3.57328	3.57328	90.3781	6.01682	6.01682	2.52654	91.1035	6.25247	6.25247	96.1913	4.57891	4.57891
2.52865	63.6582	12.5097	12.5097	29.2138	15.51	15.51	2.52865	75.5724	6.7385	6.7385	62.6979	8.49724	8.49724	2.52865	96.9947	3.59621	3.59621	90.3233	6.03036	6.03036	2.52865	91.0553	6.26645	6.26645	96.161	4.60163	4.60163
2.53076	63.5469	12.5037	12.5037	29.0912	15.5127	15.5127	2.53076	75.5128	6.73562	6.73562	62.5649	8.49818	8.49818	2.53076	96.9661	3.61924	3.61924	90.2682	6.04384	6.04384	2.53076	91.0068	6.28039	6.28039	96.1304	4.62441	4.62441
2.53287	63.4355	12.4978	12.4978	28.9689	15.5152	15.5152	2.53287	75.4531	6.73274	6.73274	62.4317	8.49926	8.49926	2.53287	96.9372	3.64238	3.64238	90.2128	6.05726	6.05726	2.53287	90.9581	6.29429	6.29429	96.0996	4.64724	4.64724
2.53498	63.3239	12.4919	12.4919	28.847	15.5176	15.5176	2.53498	75.3933	6.72986	6.72986	62.2983	8.50048	8.50048	2.53498	96.908	3.66561	3.66561	90.1571	6.07063	6.07063	2.53498	90.9091	6.30813	6.30813	96.0686	4.67013	4.67013
2.53709	63.2122	12.4861	12.4861	28.7254	15.5198	15.5198	2.53709	75.3335	6.72699	6.72699	62.1647	8.50185	8.50185	2.53709	96.8786	3.68894	3.68894	90.1012	6.08394	6.08394	2.53709	90.8599	6.32193	6.32193	96.0374	4.69308	4.69308
2.5392	63.1003	12.4803	12.4803	28.604	15.5219	15.5219	2.5392	75.2735	6.72412	6.72412	62.031	8.50336	8.50336	2.5392	96.8488	3.71237	3.71237	90.045	6.09718	6.09718	2.5392	90.8104	6.33568	6.33568	96.0059	4.71608	4.71608
2.54131	62.9883	12.4746	12.4746	28.483	15.5238	15.5238	2.54131	75.2134	6.72126	6.72126	61.897	8.50503	8.50503	2.54131	96.8189	3.7359	3.7359	89.9884	6.11037	6.11037	2.54131	90.7608	6.34938	6.34938	95.9741	4.73914	4.73914
2.54342	62.8762	12.4689	12.4689	28.3623	15.5255	15.5255	2.54342	75.1532	6.7184	6.7184	61.7629	8.50684	8.50684	2.54342	96.7886	3.75952	3.75952	89.9316	6.12349	6.12349	2.54342	90.7108	6.36303	6.36303	95.9422	4.76226	4.76226
2.54553	62.7639	12.4633	12.4633	28.2419	15.527	15.527	2.54553	75.0929	6.71555	6.71555	61.6286	8.50881	8.50881	2.54553	96.7581	3.78325	3.78325	89.8746	6.13655	6.13655	2.54553	90.6607	6.37663	6.37663	95.9099	4.78543	4.78543
2.54764	62.6515	12.4577	12.4577	28.1218	15.5284	15.5284	2.54764	75.0326	6.71271	6.71271	61.4941	8.51093	8.51093	2.54764	96.7272	3.80707	3.80707	89.8172	6.14955	6.14955	2.54764	90.6103	6.39018	6.39018	95.8775	4.80865	4.80865
2.54975	62.5389	12.4522	12.4522	28.002	15.5296	15.5296	2.54975	74.9721	6.70987	6.70987	61.3594	8.51321	8.51321	2.54975	96.6961	3.83099	3.83099	89.7596	6.16248	6.16248	2.54975	90.5596	6.40367	6.40367	95.8448	4.83193	4.83193
2.55186	62.4263	12.4467	12.4467	27.8825	15.5306	15.5306	2.55186	74.9115	6.70704	6.70704	61.2246	8.51565	8.51565	2.55186	96.6647	3.855	3.855	89.7016	6.17534	6.17534	2.55186	90.5087	6.41712	6.41712	95.8118	4.85526	4.85526
2.55397	62.3134	12.4413	12.4413	27.7633	15.5314	15.5314	2.55397	74.8508	6.70422	6.70422	61.0896	8.51825	8.51825	2.55397	96.6331	3.87912	3.87912	89.6434	6.18814	6.18814	2.55397	90.4576	6.4305	6.4305	95.7786	4.87864	4.87864
2.55607	62.2005	12.436	12.436	27.6445	15.532	15.532	2.55607	74.7901	6.70141	6.70141	60.9544	8.52101	8.52101	2.55607	96.6011	3.90332	3.90332	89.5849	6.20087	6.20087	2.55607	90.4062	6.44384	6.44384	95.7452	4.90207	4.90207
2.55818	62.0874	12.4307	12.4307	27.5259	15.5325	15.5325	2.55818	74.7292	6.69861	6.69861	60.8191	8.52393	8.52393	2.55818	96.5688	3.92763	3.92763	89.526	6.21353	6.21353	2.55818	90.3545	6.45712	6.45712	95.7114	4.92555	4.92555
2.56029	61.9742	12.4255	12.4255	27.4077	15.5328	15.5328	2.56029	74.6683	6.69582	6.69582	60.6836	8.52702	8.52702	2.56029	96.5363	3.95202	3.95202	89.4669	6.22612	6.22612	2.56029	90.3027	6.47034	6.47034	95.6775	4.94908	4.94908
2.5624	61.8608	12.4203	12.4203	27.2898	15.5329	15.5329	2.5624	74.6072	6.69304	6.69304	60.5479	8.53027	8.53027	2.5624	96.5034	3.97652	3.97652	89.4075	6.23864	6.23864	2.5624	90.2505	6.4835	6.4835	95.6433	4.97266	4.97266
2.56451	61.7473	12.4153	12.4153	27.1722	15.5328	15.5328	2.56451	74.546	6.69027	6.69027	60.4121	8.5337	8.5337	2.56451	96.4703	4.0011	4.0011	89.3478	6.25109	6.25109	2.56451	90.1981	6.4966	6.4966	95.6088	4.99628	4.99628
2.56662	61.6337	12.4102	12.4102	27.055	15.5325	15.5325	2.56662	74.4848	6.68751	6.68751	60.2761	8.53729	8.53729	2.56662	96.4368	4.02578	4.02578	89.2878	6.26347	6.26347	2.56662	90.1455	6.50965	6.50965	95.574	5.01996	5.01996
2.56873	61.52	12.4053	12.4053	26.938	15.5321	15.5321	2.56873	74.4234	6.68476	6.68476	60.1399	8.54105	8.54105	2.56873	96.4031	4.05055	4.05055	89.2275	6.27577	6.27577	2.56873	90.0926	6.52264	6.52264	95.539	5.04368	5.04368
2.57084	61.4061	12.4004	12.4004	26.8214	15.5314	15.5314	2.57084	74.362	6.68203	6.68203	60.0036	8.54499	8.54499	2.57084	96.369	4.07542	4.07542	89.1669	6.288	6.288	2.57084	90.0395	6.53556	6.53556	95.5038	5.06745	5.06745
2.57295	61.2921	12.3956	12.3956	26.7051	15.5306	15.5306	2.57295	74.3005	6.67931	6.67931	59.8671	8.5491	8.5491	2.57295	96.3346	4.10037	4.10037	89.1061	6.30015	6.30015	2.57295	89.9861	6.54842	6.54842	95.4682	5.09126	5.09126
2.57506	61.178	12.3909	12.3909	26.5891	15.5295	15.5295	2.57506	74.2388	6.67661	6.67661	59.7305	8.55338	8.55338	2.57506	96.2999	4.12542	4.12542	89.0449	6.31222	6.31222	2.57506	89.9324	6.56122	6.56122	95.4324	5.11511	5.11511
2.57717	61.0638	12.3863	12.3863	26.4734	15.5283	15.5283	2.57717	74.1771	6.67392	6.67392	59.5937	8.55784	8.55784	2.57717	96.2649	4.15055	4.15055	88.9834	6.32422	6.32422	2.57717	89.8785	6.57396	6.57396	95.3964	5.13901	5.13901
2.57928	60.9494	12.3817	12.3817	26.3581	15.5269	15.5269	2.57928	74.1153	6.67125	6.67125	59.4568	8.56248	8.56248	2.57928	96.2296	4.17578	4.17578	88.9216	6.33613	6.33613	2.57928	89.8244	6.58663	6.58663	95.36	5.16295	5.16295
2.58139	60.8349	12.3773	12.3773	26.2431	15.5253	15.5253	2.58139	74.0533	6.66859	6.66859	59.3197	8.5673	8.5673	2.58139	96.1939	4.2011	4.2011	88.8595	6.34797	6.34797	2.58139	89.77	6.59924	6.59924	95.3234	5.18693	5.18693
2.5835	60.7203	12.3729	12.3729	26.1284	15.5235	15.5235	2.5835	73.9913	6.66595	6.66595	59.1825	8.57229	8.57229	2.5835	96.158	4.2265	4.2265	88.7971	6.35972	6.35972	2.5835	89.7153	6.61178	6.61178	95.2865	5.21096	5.21096
2.58561	60.6056	12.3686	12.3686	26.014	15.5215	15.5215	2.58561	73.9292	6.66333	6.66333	59.0451	8.57747	8.57747	2.58561	96.1217	4.25199	4.25199	88.7344	6.3714	6.3714	2.58561	89.6604	6.62426	6.62426	95.2494	5.23502	5.23502
2.58771	60.4908	12.3644	12.3644	25.9	15.5193	15.5193	2.58771	73.867	6.66072	6.66072	58.9076	8.58283	8.58283	2.58771	96.085	4.27757	4.27757	88.6714	6.38299	6.38299	2.58771	89.6052	6.63666	6.63666	95.2119	5.25912	5.25912
2.58982	60.3758	12.3603	12.3603	25.7863	15.5169	15.5169	2.58982	73.8047	6.65814	6.65814	58.77	8.58837	8.58837	2.58982	96.0481	4.30323	4.30323	88.6081	6.39449	6.39449	2.58982	89.5497	6.649	6.649	95.1742	5.28326	5.28326
2.59193	60.2608	12.3562	12.3562	25.6729	15.5144	15.5144	2.59193	73.7423	6.65557	6.65557	58.6322	8.5941	8.5941	2.59193	96.0108	4.32898	4.32898	88.5444	6.40591	6.40591	2.59193	89.494	6.66127	6.66127	95.1362	5.30743	5.30743
2.59404	60.1456	12.3523	12.3523	25.5598	15.5116	15.5116	2.59404	73.6798	6.65303	6.65303	58.4943	8.60001	8.60001	2.59404	95.9732	4.35481	4.35481	88.4805	6.41724	6.41724	2.59404	89.4381	6.67346	6.67346	95.0979	5.33165	5.33165
2.59615	60.0303	12.3484	12.3484	25.4471	15.5086	15.5086	2.59615	73.6172	6.6505	6.6505	58.3563	8.60611	8.60611	2.59615	95.9352	4.38073	4.38073	88.4162	6.42849	6.42849	2.59615	89.3818	6.68559	6.68559	95.0593	5.35589	5.35589
2.59826	59.9149	12.3447	12.3447	25.3346	15.5054	15.5054	2.59826	73.5545	6.648	6.648	58.2181	8.61239	8.61239	2.59826	95.8969	4.40673	4.40673	88.3517	6.43965	6.43965	2.59826	89.3253	6.69764	6.69764	95.0205	5.38017	5.38017
2.60037	59.7994	12.341	12.341	25.2226	15.502	15.502	2.60037	73.4917	6.64552	6.64552	58.0798	8.61886	8.61886	2.60037	95.8582	4.43281	4.43281	88.2868	6.45072	6.45072	2.60037	89.2686	6.70962	6.70962	94.9813	5.40449	5.40449
2.60248	59.6838	12.3375	12.3375	25.1108	15.4985	15.4985	2.60248	73.4288	6.64306	6.64306	57.9413	8.62551	8.62551	2.60248	95.8192	4.45898	4.45898	88.2216	6.46169	6.46169	2.60248	89.2115	6.72153	6.72153	94.9419	5.42883	5.42883
2.60459	59.5681	12.334	12.334	24.9994	15.4947	15.4947	2.60459	73.3658	6.64063	6.64063	57.8028	8.63236	8.63236	2.60459	95.7799	4.48522	4.48522	88.1561	6.47258	6.47258	2.60459	89.1542	6.73336	6.73336	94.9021	5.45321	5.45321
2.6067	59.4522	12.3307	12.3307	24.8883	15.4907	15.4907	2.6067	73.3027	6.63822	6.63822	57.6641	8.63939	8.63939	2.6067	95.7402	4.51154	4.51154	88.0903	6.48337	6.48337	2.6067	89.0967	6.74511	6.74511	94.8621	5.47762	5.47762
2.60881	59.3363	12.3275	12.3275	24.7775	15.4865	15.4865	2.60881	73.2396	6.63583	6.63583	57.5253	8.64661	8.64661	2.60881	95.7001	4.53794	4.53794	88.0242	6.49407	6.49407	2.60881	89.0388	6.75679	6.75679	94.8218	5.50205	5.50205
2.61092	59.2202	12.3243	12.3243	24.6671	15.4821	15.4821	2.61092	73.1763	6.63347	6.63347	57.3864	8.65402	8.65402	2.61092	95.6597	4.56442	4.56442	87.9578	6.50467	6.50467	2.61092	88.9807	6.76839	6.76839	94.7812	5.52651	5.52651
2.61303	59.1041	12.3213	12.3213	24.557	15.4775	15.4775	2.61303	73.1129	6.63113	6.63113	57.2473	8.66162	8.66162	2.61303	95.6189	4.59098	4.59098	87.891	6.51518	6.51518	2.61303	88.9224	6.77991	6.77991	94.7402	5.551	5.551
2.61514	58.9878	12.3184	12.3184	24.4472	15.4728	15.4728	2.61514	73.0495	6.62883	6.62883	57.1082	8.66941	8.66941	2.61514	95.5777	4.61761	4.61761	87.8239	6.52559	6.52559	2.61514	88.8637	6.79135	6.79135	94.699	5.57552	5.57552
2.61725	58.8715	12.3156	12.3156	24.3378	15.4678	15.4678	2.61725	72.9859	6.62655	6.62655	56.9689	8.67739	8.67739	2.61725	95.5362	4.64431	4.64431	87.7565	6.5359	6.5359	2.61725	88.8048	6.80271	6.80271	94.6575	5.60006	5.60006
2.61935	58.755	12.3129	12.3129	24.2287	15.4626	15.4626	2.61935	72.9223	6.6243	6.6243	56.8295	8.68556	8.68556	2.61935	95.4943	4.67109	4.67109	87.6888	6.54612	6.54612	2.61935	88.7456	6.81399	6.81399	94.6156	5.62462	5.62462
2.62146	58.6385	12.3103	12.3103	24.1199	15.4572	15.4572	2.62146	72.8586	6.62207	6.62207	56.6901	8.69392	8.69392	2.62146	95.452	4.69794	4.69794	87.6207	6.55623	6.55623	2.62146	88.6862	6.82519	6.82519	94.5735	5.64921	5.64921
2.62357	58.5219	12.3078	12.3078	24.0115	15.4515	15.4515	2.62357	72.7947	6.61988	6.61988	56.5505	8.70247	8.70247	2.62357	95.4094	4.72486	4.72486	87.5524	6.56624	6.56624	2.62357	88.6265	6.8363	6.8363	94.531	5.67381	5.67381
2.62568	58.4051	12.3055	12.3055	23.9034	15.4457	15.4457	2.62568	72.7308	6.61772	6.61772	56.4108	8.71121	8.71121	2.62568	95.3664	4.75185	4.75185	87.4837	6.57615	6.57615	2.62568	88.5665	6.84733	6.84733	94.4882	5.69844	5.69844
2.62779	58.2883	12.3032	12.3032	23.7956	15.4397	15.4397	2.62779	72.6668	6.61558	6.61558	56.271	8.72014	8.72014	2.62779	95.3229	4.77891	4.77891	87.4147	6.58596	6.58596	2.62779	88.5062	6.85828	6.85828	94.4451	5.72308	5.72308
2.6299	58.1714	12.3011	12.3011	23.6882	15.4335	15.4335	2.6299	72.6027	6.61348	6.61348	56.1311	8.72926	8.72926	2.6299	95.2791	4.80604	4.80604	87.3453	6.59566	6.59566	2.6299	88.4456	6.86914	6.86914	94.4017	5.74774	5.74774
2.63201	58.0543	12.2991	12.2991	23.5811	15.427	15.427	2.63201	72.5385	6.61142	6.61142	55.9911	8.73858	8.73858	2.63201	95.235	4.83324	4.83324	87.2757	6.60525	6.60525	2.63201	88.3848	6.87991	6.87991	94.358	5.77242	5.77242
2.63412	57.9372	12.2972	12.2972	23.4743	15.4204	15.4204	2.63412	72.4742	6.60938	6.60938	55.851	8.74808	8.74808	2.63412	95.1904	4.8605	4.8605	87.2057	6.61474	6.61474	2.63412	88.3237	6.89059	6.89059	94.3139	5.79711	5.79711
2.63623	57.82	12.2955	12.2955	23.3679	15.4136	15.4136	2.63623	72.4098	6.60738	6.60738	55.7108	8.75777	8.75777	2.63623	95.1454	4.88782	4.88782	87.1354	6.62412	6.62412	2.63623	88.2623	6.90118	6.90118	94.2696	5.82182	5.82182
2.63834	57.7028	12.2939	12.2939	23.2618	15.4065	15.4065	2.63834	72.3453	6.60541	6.60541	55.5705	8.76765	8.76765	2.63834	95.1	4.91521	4.91521	87.0647	6.63339	6.63339	2.63834	88.2006	6.91169	6.91169	94.2249	5.84654	5.84654
2.64045	57.5854	12.2924	12.2924	23.156	15.3993	15.3993	2.64045	72.2807	6.60348	6.60348	55.4302	8.77772	8.77772	2.64045	95.0542	4.94265	4.94265	86.9937	6.64255	6.64255	2.64045	88.1387	6.9221	6.9221	94.1799	5.87127	5.87127
2.64256	57.4679	12.291	12.291	23.0506	15.3918	15.3918	2.64256	72.2161	6.60159	6.60159	55.2897	8.78798	8.78798	2.64256	95.0081	4.97016	4.97016	86.9224	6.6516	6.6516	2.64256	88.0764	6.93242	6.93242	94.1345	5.896	5.896
2.64467	57.3504	12.2897	12.2897	22.9455	15.3841	15.3841	2.64467	72.1513	6.59973	6.59973	55.1492	8.79842	8.79842	2.64467	94.9615	4.99773	4.99773	86.8508	6.66054	6.66054	2.64467	88.0139	6.94265	6.94265	94.0888	5.92075	5.92075
2.64678	57.2328	12.2886	12.2886	22.8408	15.3763	15.3763	2.64678	72.0864	6.59791	6.59791	55.0086	8.80906	8.80906	2.64678	94.9145	5.02535	5.02535	86.7788	6.66936	6.66936	2.64678	87.9511	6.95278	6.95278	94.0428	5.94551	5.94551
2.64889	57.1151	12.2876	12.2876	22.7364	15.3682	15.3682	2.64889	72.0215	6.59612	6.59612	54.8679	8.81988	8.81988	2.64889	94.8671	5.05303	5.05303	86.7065	6.67807	6.67807	2.64889	87.888	6.96282	6.96282	93.9965	5.97026	5.97026
2.65099	56.9973	12.2868	12.2868	22.6323	15.3599	15.3599	2.65099	71.9565	6.59438	6.59438	54.7271	8.83088	8.83088	2.65099	94.8192	5.08076	5.08076	86.6338	6.68666	6.68666	2.65099	87.8247	6.97277	6.97277	93.9498	5.99503	5.99503
2.6531	56.8794	12.2861	12.2861	22.5286	15.3514	15.3514	2.6531	71.8913	6.59268	6.59268	54.5863	8.84207	8.84207	2.6531	94.771	5.10855	5.10855	86.5608	6.69514	6.69514	2.6531	87.761	6.98262	6.98262	93.9027	6.01979	6.01979
2.65521	56.7615	12.2855	12.2855	22.4252	15.3427	15.3427	2.65521	71.8261	6.59101	6.59101	54.4453	8.85345	8.85345	2.65521	94.7223	5.13639	5.13639	86.4875	6.7035	6.7035	2.65521	87.6971	6.99237	6.99237	93.8554	6.04456	6.04456
2.65732	56.6434	12.285	12.285	22.3221	15.3338	15.3338	2.65732	71.7608	6.58939	6.58939	54.3044	8.86501	8.86501	2.65732	94.6732	5.16427	5.16427	86.4139	6.71174	6.71174	2.65732	87.6329	7.00202	7.00202	93.8077	6.06933	6.06933
2.65943	56.5253	12.2847	12.2847	22.2194	15.3247	15.3247	2.65943	71.6954	6.58781	6.58781	54.1633	8.87675	8.87675	2.65943	94.6236	5.19221	5.19221	86.3399	6.71985	6.71985	2.65943	87.5684	7.01157	7.01157	93.7596	6.0941	6.0941
2.66154	56.4072	12.2845	12.2845	22.117	15.3154	15.3154	2.66154	71.6299	6.58627	6.58627	54.0222	8.88867	8.88867	2.66154	94.5737	5.22019	5.22019	86.2656	6.72785	6.72785	2.66154	87.5036	7.02103	7.02103	93.7112	6.11886	6.11886
2.66365	56.2889	12.2845	12.2845	22.015	15.3059	15.3059	2.66365	71.5643	6.58477	6.58477	53.881	8.90077	8.90077	2.66365	94.5232	5.24822	5.24822	86.1909	6.73573	6.73573	2.66365	87.4385	7.03038	7.03038	93.6624	6.14362	6.14362
2.66576	56.1706	12.2846	12.2846	21.9133	15.2961	15.2961	2.66576	71.4986	6.58332	6.58332	53.7397	8.91306	8.91306	2.66576	94.4724	5.27629	5.27629	86.1159	6.74348	6.74348	2.66576	87.3731	7.03963	7.03963	93.6133	6.16837	6.16837
2.66787	56.0522	12.2848	12.2848	21.8119	15.2862	15.2862	2.66787	71.4328	6.58191	6.58191	53.5984	8.92552	8.92552	2.66787	94.4211	5.30441	5.30441	86.0405	6.75111	6.75111	2.66787	87.3074	7.04877	7.04877	93.5638	6.19312	6.19312
2.66998	55.9338	12.2852	12.2852	21.7109	15.2761	15.2761	2.66998	71.367	6.58055	6.58055	53.457	8.93816	8.93816	2.66998	94.3693	5.33256	5.33256	85.9648	6.75861	6.75861	2.66998	87.2415	7.05781	7.05781	93.514	6.21785	6.21785
2.67209	55.8152	12.2857	12.2857	21.6102	15.2657	15.2657	2.67209	71.301	6.57923	6.57923	53.3156	8.95097	8.95097	2.67209	94.3172	5.36075	5.36075	85.8888	6.76599	6.76599	2.67209	87.1752	7.06675	7.06675	93.4638	6.24258	6.24258
2.6742	55.6967	12.2864	12.2864	21.5098	15.2552	15.2552	2.6742	71.235	6.57797	6.57797	53.1741	8.96396	8.96396	2.6742	94.2645	5.38898	5.38898	85.8124	6.77324	6.77324	2.6742	87.1087	7.07558	7.07558	93.4133	6.26729	6.26729
2.67631	55.578	12.2872	12.2872	21.4098	15.2444	15.2444	2.67631	71.1688	6.57674	6.57674	53.0326	8.97712	8.97712	2.67631	94.2114	5.41724	5.41724	85.7357	6.78036	6.78036	2.67631	87.0418	7.0843	7.0843	93.3624	6.29199	6.29199
2.67842	55.4593	12.2881	12.2881	21.3101	15.2335	15.2335	2.67842	71.1026	6.57557	6.57557	52.891	8.99046	8.99046	2.67842	94.1578	5.44554	5.44554	85.6586	6.78735	6.78735	2.67842	86.9747	7.09292	7.09292	93.3111	6.31667	6.31667
2.68052	55.3405	12.2892	12.2892	21.2108	15.2223	15.2223	2.68052	71.0363	6.57445	6.57445	52.7494	9.00396	9.00396	2.68052	94.1038	5.47387	5.47387	85.5812	6.79421	6.79421	2.68052	86.9073	7.10143	7.10143	93.2595	6.34134	6.34134
2.68263	55.2217	12.2904	12.2904	21.1118	15.211	15.211	2.68263	70.9699	6.57337	6.57337	52.6077	9.01764	9.01764	2.68263	94.0493	5.50222	5.50222	85.5034	6.80093	6.80093	2.68263	86.8395	7.10983	7.10983	93.2075	6.36599	6.36599
2.68474	55.1028	12.2918	12.2918	21.0132	15.1994	15.1994	2.68474	70.9034	6.57235	6.57235	52.466	9.03148	9.03148	2.68474	93.9943	5.53061	5.53061	85.4253	6.80753	6.80753	2.68474	86.7715	7.11811	7.11811	93.1551	6.39061	6.39061
2.68685	54.9838	12.2933	12.2933	20.9148	15.1877	15.1877	2.68685	70.8368	6.57138	6.57138	52.3242	9.04549	9.04549	2.68685	93.9389	5.55901	5.55901	85.3468	6.81399	6.81399	2.68685	86.7032	7.12629	7.12629	93.1024	6.41522	6.41522
2.68896	54.8648	12.295	12.295	20.8169	15.1757	15.1757	2.68896	70.7701	6.57046	6.57046	52.1824	9.05966	9.05966	2.68896	93.8829	5.58745	5.58745	85.268	6.82031	6.82031	2.68896	86.6346	7.13435	7.13435	93.0492	6.4398	6.4398
2.69107	54.7457	12.2968	12.2968	20.7192	15.1635	15.1635	2.69107	70.7033	6.56959	6.56959	52.0406	9.07399	9.07399	2.69107	93.8265	5.6159	5.6159	85.1889	6.8265	6.8265	2.69107	86.5656	7.1423	7.1423	92.9957	6.46435	6.46435
2.69318	54.6266	12.2988	12.2988	20.6219	15.1512	15.1512	2.69318	70.6365	6.56878	6.56878	51.8987	9.08849	9.08849	2.69318	93.7696	5.64438	5.64438	85.1093	6.83255	6.83255	2.69318	86.4964	7.15013	7.15013	92.9418	6.48888	6.48888
2.69529	54.5074	12.3009	12.3009	20.5249	15.1386	15.1386	2.69529	70.5695	6.56802	6.56802	51.7569	9.10314	9.10314	2.69529	93.7122	5.67287	5.67287	85.0295	6.83846	6.83846	2.69529	86.4269	7.15785	7.15785	92.8876	6.51338	6.51338
2.6974	54.3882	12.3032	12.3032	20.4283	15.1258	15.1258	2.6974	70.5025	6.56732	6.56732	51.6149	9.11796	9.11796	2.6974	93.6544	5.70137	5.70137	84.9493	6.84423	6.84423	2.6974	86.3571	7.16545	7.16545	92.8329	6.53785	6.53785
2.69951	54.2689	12.3056	12.3056	20.332	15.1129	15.1129	2.69951	70.4354	6.56667	6.56667	51.473	9.13292	9.13292	2.69951	93.596	5.72989	5.72989	84.8687	6.84987	6.84987	2.69951	86.287	7.17294	7.17294	92.7779	6.56229	6.56229
2.70162	54.1496	12.3082	12.3082	20.2361	15.0997	15.0997	2.70162	70.3682	6.56608	6.56608	51.331	9.14804	9.14804	2.70162	93.5371	5.75842	5.75842	84.7878	6.85536	6.85536	2.70162	86.2165	7.18031	7.18031	92.7224	6.58669	6.58669
2.70373	54.0302	12.3109	12.3109	20.1405	15.0864	15.0864	2.70373	70.3009	6.56555	6.56555	51.189	9.16332	9.16332	2.70373	93.4777	5.78696	5.78696	84.7065	6.8607	6.8607	2.70373	86.1458	7.18756	7.18756	92.6666	6.61105	6.61105
2.70584	53.9108	12.3138	12.3138	20.0452	15.0728	15.0728	2.70584	70.2335	6.56507	6.56507	51.047	9.17874	9.17874	2.70584	93.4179	5.81551	5.81551	84.6248	6.86591	6.86591	2.70584	86.0748	7.19468	7.19468	92.6104	6.63538	6.63538
2.70795	53.7913	12.3168	12.3168	19.9503	15.0591	15.0591	2.70795	70.166	6.56465	6.56465	50.905	9.19431	9.19431	2.70795	93.3575	5.84405	5.84405	84.5428	6.87097	6.87097	2.70795	86.0034	7.20169	7.20169	92.5538	6.65967	6.65967
2.71006	53.6718	12.32	12.32	19.8557	15.0451	15.0451	2.71006	70.0985	6.56429	6.56429	50.7629	9.21002	9.21002	2.71006	93.2966	5.87261	5.87261	84.4605	6.87588	6.87588	2.71006	85.9318	7.20858	7.20858	92.4968	6.68391	6.68391
2.71216	53.5522	12.3233	12.3233	19.7614	15.031	15.031	2.71216	70.0308	6.564	6.564	50.6209	9.22588	9.22588	2.71216	93.2351	5.90116	5.90116	84.3778	6.88065	6.88065	2.71216	85.8598	7.21534	7.21534	92.4393	6.70811	6.70811
2.71427	53.4326	12.3268	12.3268	19.6675	15.0167	15.0167	2.71427	69.9631	6.56376	6.56376	50.4788	9.24188	9.24188	2.71427	93.1732	5.92971	5.92971	84.2947	6.88527	6.88527	2.71427	85.7876	7.22198	7.22198	92.3815	6.73227	6.73227
2.71638	53.313	12.3304	12.3304	19.5739	15.0021	15.0021	2.71638	69.8952	6.56359	6.56359	50.3368	9.25802	9.25802	2.71638	93.1107	5.95825	5.95825	84.2113	6.88974	6.88974	2.71638	85.715	7.22849	7.22849	92.3233	6.75638	6.75638
2.71849	53.1933	12.3342	12.3342	19.4807	14.9874	14.9874	2.71849	69.8273	6.56347	6.56347	50.1947	9.2743	9.2743	2.71849	93.0477	5.98679	5.98679	84.1275	6.89406	6.89406	2.71849	85.6421	7.23488	7.23488	92.2647	6.78043	6.78043
2.7206	53.0736	12.3382	12.3382	19.3878	14.9725	14.9725	2.7206	69.7593	6.56342	6.56342	50.0526	9.29071	9.29071	2.7206	92.9842	6.01531	6.01531	84.0434	6.89823	6.89823	2.7206	85.5689	7.24114	7.24114	92.2056	6.80444	6.80444
2.72271	52.9539	12.3423	12.3423	19.2952	14.9574	14.9574	2.72271	69.6912	6.56344	6.56344	49.9105	9.30726	9.30726	2.72271	92.9201	6.04383	6.04383	83.9589	6.90224	6.90224	2.72271	85.4954	7.24727	7.24727	92.1462	6.82839	6.82839
2.72482	52.8341	12.3465	12.3465	19.203	14.9421	14.9421	2.72482	69.6231	6.56352	6.56352	49.7684	9.32393	9.32393	2.72482	92.8555	6.07232	6.07232	83.874	6.90611	6.90611	2.72482	85.4216	7.25328	7.25328	92.0863	6.85229	6.85229
2.72693	52.7143	12.3509	12.3509	19.1111	14.9266	14.9266	2.72693	69.5548	6.56366	6.56366	49.6264	9.34073	9.34073	2.72693	92.7903	6.1008	6.1008	83.7888	6.90982	6.90982	2.72693	85.3475	7.25916	7.25916	92.026	6.87613	6.87613
2.72904	52.5945	12.3554	12.3554	19.0195	14.911	14.911	2.72904	69.4865	6.56387	6.56387	49.4843	9.35766	9.35766	2.72904	92.7246	6.12927	6.12927	83.7032	6.91338	6.91338	2.72904	85.2731	7.2649	7.2649	91.9653	6.89991	6.89991
2.73115	52.4746	12.3601	12.3601	18.9283	14.8951	14.8951	2.73115	69.418	6.56415	6.56415	49.3422	9.37471	9.37471	2.73115	92.6584	6.1577	6.1577	83.6172	6.91678	6.91678	2.73115	85.1984	7.27052	7.27052	91.9042	6.92363	6.92363
2.73326	52.3547	12.365	12.365	18.8374	14.8791	14.8791	2.73326	69.3495	6.5645	6.5645	49.2002	9.39188	9.39188	2.73326	92.5915	6.18612	6.18612	83.5309	6.92002	6.92002	2.73326	85.1233	7.276	7.276	91.8426	6.94729	6.94729
2.73537	52.2348	12.37	12.37	18.7468	14.8628	14.8628	2.73537	69.2809	6.56491	6.56491	49.0581	9.40917	9.40917	2.73537	92.5242	6.2145	6.2145	83.4442	6.92311	6.92311	2.73537	85.0479	7.28135	7.28135	91.7807	6.97088	6.97088
2.73748	52.1148	12.3751	12.3751	18.6566	14.8464	14.8464	2.73748	69.2122	6.56539	6.56539	48.9161	9.42657	9.42657	2.73748	92.4562	6.24286	6.24286	83.3572	6.92603	6.92603	2.73748	84.9722	7.28657	7.28657	91.7183	6.9944	6.9944
2.73959	51.9948	12.3805	12.3805	18.5667	14.8298	14.8298	2.73959	69.1435	6.56594	6.56594	48.7741	9.44409	9.44409	2.73959	92.3877	6.27118	6.27118	83.2697	6.9288	6.9288	2.73959	84.8963	7.29166	7.29166	91.6554	7.01785	7.01785
2.7417	51.8748	12.3859	12.3859	18.4772	14.8131	14.8131	2.7417	69.0746	6.56657	6.56657	48.6321	9.46172	9.46172	2.7417	92.3187	6.29946	6.29946	83.182	6.93141	6.93141	2.7417	84.8199	7.2966	7.2966	91.5922	7.04123	7.04123
2.7438	51.7548	12.3915	12.3915	18.388	14.7961	14.7961	2.7438	69.0057	6.56726	6.56726	48.4902	9.47945	9.47945	2.7438	92.249	6.32771	6.32771	83.0938	6.93385	6.93385	2.7438	84.7433	7.30141	7.30141	91.5285	7.06453	7.06453
2.74591	51.6348	12.3973	12.3973	18.2991	14.7789	14.7789	2.74591	68.9366	6.56802	6.56802	48.3482	9.4973	9.4973	2.74591	92.1788	6.35591	6.35591	83.0053	6.93614	6.93614	2.74591	84.6664	7.30609	7.30609	91.4643	7.08776	7.08776
2.74802	51.5147	12.4032	12.4032	18.2105	14.7616	14.7616	2.74802	68.8675	6.56886	6.56886	48.2063	9.51524	9.51524	2.74802	92.108	6.38407	6.38407	82.9164	6.93826	6.93826	2.74802	84.5891	7.31063	7.31063	91.3997	7.11091	7.11091
2.75013	51.3946	12.4093	12.4093	18.1223	14.7441	14.7441	2.75013	68.7983	6.56977	6.56977	48.0644	9.53329	9.53329	2.75013	92.0366	6.41218	6.41218	82.8271	6.94021	6.94021	2.75013	84.5115	7.31502	7.31502	91.3347	7.13398	7.13398
2.75224	51.2745	12.4155	12.4155	18.0344	14.7264	14.7264	2.75224	68.729	6.57076	6.57076	47.9226	9.55143	9.55143	2.75224	91.9646	6.44024	6.44024	82.7375	6.942	6.942	2.75224	84.4336	7.31928	7.31928	91.2693	7.15696	7.15696
2.75435	51.1544	12.4218	12.4218	17.9469	14.7085	14.7085	2.75435	68.6597	6.57182	6.57182	47.7808	9.56967	9.56967	2.75435	91.8921	6.46824	6.46824	82.6475	6.94363	6.94363	2.75435	84.3554	7.3234	7.3234	91.2033	7.17986	7.17986
2.75646	51.0343	12.4283	12.4283	17.8597	14.6905	14.6905	2.75646	68.5902	6.57295	6.57295	47.639	9.588	9.588	2.75646	91.8189	6.49619	6.49619	82.5572	6.94508	6.94508	2.75646	84.2769	7.32738	7.32738	91.137	7.20268	7.20268
2.75857	50.9141	12.435	12.435	17.7728	14.6723	14.6723	2.75857	68.5207	6.57416	6.57416	47.4972	9.60642	9.60642	2.75857	91.7451	6.52408	6.52408	82.4664	6.94637	6.94637	2.75857	84.198	7.33121	7.33121	91.0702	7.2254	7.2254
2.76068	50.794	12.4418	12.4418	17.6862	14.6539	14.6539	2.76068	68.4511	6.57545	6.57545	47.3555	9.62492	9.62492	2.76068	91.6707	6.55191	6.55191	82.3753	6.9475	6.9475	2.76068	84.1188	7.3349	7.3349	91.0029	7.24803	7.24803
2.76279	50.6738	12.4488	12.4488	17.6	14.6353	14.6353	2.76279	68.3814	6.57681	6.57681	47.2139	9.64351	9.64351	2.76279	91.5958	6.57967	6.57967	82.2838	6.94845	6.94845	2.76279	84.0393	7.33845	7.33845	90.9352	7.27056	7.27056
2.7649	50.5537	12.4559	12.4559	17.5141	14.6166	14.6166	2.7649	68.3116	6.57825	6.57825	47.0723	9.66218	9.66218	2.7649	91.5202	6.60736	6.60736	82.192	6.94923	6.94923	2.7649	83.9595	7.34185	7.34185	90.867	7.293	7.293
2.76701	50.4335	12.4631	12.4631	17.4286	14.5977	14.5977	2.76701	68.2417	6.57977	6.57977	46.9307	9.68093	9.68093	2.76701	91.444	6.63498	6.63498	82.0998	6.94984	6.94984	2.76701	83.8793	7.34511	7.34511	90.7983	7.31534	7.31534
2.76912	50.3133	12.4705	12.4705	17.3433	14.5786	14.5786	2.76912	68.1718	6.58137	6.58137	46.7892	9.69976	9.69976	2.76912	91.3671	6.66253	6.66253	82.0072	6.95028	6.95028	2.76912	83.7989	7.34822	7.34822	90.7292	7.33758	7.33758
2.77123	50.1932	12.478	12.478	17.2584	14.5593	14.5593	2.77123	68.1018	6.58305	6.58305	46.6477	9.71866	9.71866	2.77123	91.2897	6.68999	6.68999	81.9142	6.95054	6.95054	2.77123	83.7181	7.35119	7.35119	90.6597	7.35971	7.35971
2.77333	50.073	12.4857	12.4857	17.1739	14.5399	14.5399	2.77333	68.0317	6.58481	6.58481	46.5063	9.73763	9.73763	2.77333	91.2116	6.71738	6.71738	81.8209	6.95064	6.95064	2.77333	83.637	7.354	7.354	90.5896	7.38174	7.38174
2.77544	49.9528	12.4935	12.4935	17.0896	14.5203	14.5203	2.77544	67.9615	6.58666	6.58666	46.3649	9.75666	9.75666	2.77544	91.1329	6.74468	6.74468	81.7271	6.95055	6.95055	2.77544	83.5555	7.35667	7.35667	90.5191	7.40366	7.40366
2.77755	49.8326	12.5015	12.5015	17.0057	14.5006	14.5006	2.77755	67.8912	6.58858	6.58858	46.2236	9.77576	9.77576	2.77755	91.0535	6.77189	6.77189	81.6331	6.9503	6.9503	2.77755	83.4737	7.35919	7.35919	90.4481	7.42547	7.42547
2.77966	49.7124	12.5096	12.5096	16.9221	14.4806	14.4806	2.77966	67.8209	6.59059	6.59059	46.0824	9.79493	9.79493	2.77966	90.9735	6.79901	6.79901	81.5386	6.94987	6.94987	2.77966	83.3917	7.36156	7.36156	90.3767	7.44717	7.44717
2.78177	49.5923	12.5179	12.5179	16.8389	14.4606	14.4606	2.78177	67.7504	6.59267	6.59267	45.9412	9.81415	9.81415	2.78177	90.8929	6.82603	6.82603	81.4437	6.94926	6.94926	2.78177	83.3092	7.36378	7.36378	90.3047	7.46875	7.46875
2.78388	49.4721	12.5263	12.5263	16.7559	14.4403	14.4403	2.78388	67.6799	6.59485	6.59485	45.8001	9.83342	9.83342	2.78388	90.8116	6.85296	6.85296	81.3485	6.94847	6.94847	2.78388	83.2265	7.36585	7.36585	90.2323	7.49021	7.49021
2.78599	49.3519	12.5348	12.5348	16.6733	14.4199	14.4199	2.78599	67.6093	6.5971	6.5971	45.659	9.85275	9.85275	2.78599	90.7297	6.87978	6.87978	81.2529	6.94751	6.94751	2.78599	83.1434	7.36777	7.36777	90.1594	7.51155	7.51155
2.7881	49.2318	12.5434	12.5434	16.591	14.3993	14.3993	2.7881	67.5386	6.59945	6.59945	45.5181	9.87213	9.87213	2.7881	90.6471	6.9065	6.9065	81.157	6.94636	6.94636	2.7881	83.06	7.36953	7.36953	90.086	7.53277	7.53277
2.79021	49.1116	12.5522	12.5522	16.5091	14.3786	14.3786	2.79021	67.4679	6.60187	6.60187	45.3772	9.89156	9.89156	2.79021	90.5638	6.9331	6.9331	81.0606	6.94504	6.94504	2.79021	82.9763	7.37114	7.37114	90.0121	7.55386	7.55386
2.79232	48.9915	12.5612	12.5612	16.4275	14.3577	14.3577	2.79232	67.3971	6.60439	6.60439	45.2363	9.91103	9.91103	2.79232	90.4799	6.9596	6.9596	80.9639	6.94354	6.94354	2.79232	82.8922	7.3726	7.3726	89.9378	7.57482	7.57482
2.79443	48.8714	12.5703	12.5703	16.3462	14.3367	14.3367	2.79443	67.3261	6.60699	6.60699	45.0956	9.93055	9.93055	2.79443	90.3953	6.98598	6.98598	80.8668	6.94186	6.94186	2.79443	82.8078	7.3739	7.3739	89.8629	7.59565	7.59565
2.79654	48.7513	12.5795	12.5795	16.2652	14.3154	14.3154	2.79654	67.2551	6.60967	6.60967	44.9549	9.9501	9.9501	2.79654	90.3101	7.01224	7.01224	80.7693	6.93999	6.93999	2.79654	82.7231	7.37504	7.37504	89.7876	7.61635	7.61635
2.79865	48.6312	12.5888	12.5888	16.1845	14.2941	14.2941	2.79865	67.1841	6.61245	6.61245	44.8143	9.96969	9.96969	2.79865	90.2241	7.03838	7.03838	80.6715	6.93795	6.93795	2.79865	82.6381	7.37603	7.37603	89.7118	7.63692	7.63692
2.80076	48.5111	12.5983	12.5983	16.1042	14.2726	14.2726	2.80076	67.1129	6.61531	6.61531	44.6738	9.98931	9.98931	2.80076	90.1375	7.06439	7.06439	80.5732	6.93572	6.93572	2.80076	82.5527	7.37687	7.37687	89.6354	7.65734	7.65734
2.80287	48.391	12.6079	12.6079	16.0242	14.2509	14.2509	2.80287	67.0417	6.61827	6.61827	44.5334	10.009	10.009	2.80287	90.0502	7.09027	7.09027	80.4746	6.93331	6.93331	2.80287	82.467	7.37754	7.37754	89.5586	7.67763	7.67763
2.80497	48.271	12.6176	12.6176	15.9445	14.2291	14.2291	2.80497	66.9704	6.62131	6.62131	44.393	10.0286	10.0286	2.80497	89.9623	7.11601	7.11601	80.3756	6.93071	6.93071	2.80497	82.3809	7.37806	7.37806	89.4812	7.69777	7.69777
2.80708	48.1509	12.6275	12.6275	15.8651	14.2071	14.2071	2.80708	66.899	6.62444	6.62444	44.2528	10.0483	10.0483	2.80708	89.8736	7.14162	7.14162	80.2762	6.92793	6.92793	2.80708	82.2946	7.37842	7.37842	89.4034	7.71777	7.71777
2.80919	48.0309	12.6374	12.6374	15.7861	14.185	14.185	2.80919	66.8275	6.62766	6.62766	44.1126	10.0681	10.0681	2.80919	89.7842	7.16708	7.16708	80.1765	6.92497	6.92497	2.80919	82.2079	7.37862	7.37862	89.325	7.73762	7.73762
2.8113	47.9109	12.6475	12.6475	15.7074	14.1627	14.1627	2.8113	66.756	6.63098	6.63098	43.9726	10.0878	10.0878	2.8113	89.6942	7.1924	7.1924	80.0764	6.92182	6.92182	2.8113	82.1208	7.37865	7.37865	89.2462	7.75732	7.75732
2.81341	47.791	12.6578	12.6578	15.6289	14.1403	14.1403	2.81341	66.6844	6.63438	6.63438	43.8326	10.1076	10.1076	2.81341	89.6034	7.21758	7.21758	79.9758	6.91849	6.91849	2.81341	82.0335	7.37853	7.37853	89.1668	7.77686	7.77686
2.81552	47.671	12.6681	12.6681	15.5509	14.1178	14.1178	2.81552	66.6127	6.63788	6.63788	43.6927	10.1273	10.1273	2.81552	89.512	7.24259	7.24259	79.875	6.91496	6.91496	2.81552	81.9458	7.37825	7.37825	89.0869	7.79625	7.79625
2.81763	47.5511	12.6786	12.6786	15.4731	14.095	14.095	2.81763	66.5409	6.64147	6.64147	43.553	10.1471	10.1471	2.81763	89.4198	7.26745	7.26745	79.7737	6.91126	6.91126	2.81763	81.8577	7.37781	7.37781	89.0065	7.81548	7.81548
2.81974	47.4313	12.6892	12.6892	15.3956	14.0722	14.0722	2.81974	66.4691	6.64516	6.64516	43.4133	10.1669	10.1669	2.81974	89.3269	7.29215	7.29215	79.672	6.90736	6.90736	2.81974	81.7694	7.3772	7.3772	88.9256	7.83455	7.83455
2.82185	47.3114	12.6999	12.6999	15.3185	14.0492	14.0492	2.82185	66.3971	6.64894	6.64894	43.2737	10.1867	10.1867	2.82185	89.2333	7.31669	7.31669	79.57	6.90328	6.90328	2.82185	81.6807	7.37643	7.37643	88.8441	7.85345	7.85345
2.82396	47.1916	12.7108	12.7108	15.2417	14.0261	14.0261	2.82396	66.3251	6.65281	6.65281	43.1343	10.2065	10.2065	2.82396	89.139	7.34106	7.34106	79.4676	6.89901	6.89901	2.82396	81.5916	7.3755	7.3755	88.7622	7.87219	7.87219
2.82607	47.0718	12.7217	12.7217	15.1652	14.0028	14.0028	2.82607	66.2531	6.65677	6.65677	42.9949	10.2263	10.2263	2.82607	89.0439	7.36525	7.36525	79.3648	6.89455	6.89455	2.82607	81.5023	7.37441	7.37441	88.6797	7.89076	7.89076
2.82818	46.9521	12.7328	12.7328	15.089	13.9794	13.9794	2.82818	66.1809	6.66084	6.66084	42.8557	10.2461	10.2461	2.82818	88.9481	7.38927	7.38927	79.2616	6.8899	6.8899	2.82818	81.4125	7.37315	7.37315	88.5967	7.90915	7.90915
2.83029	46.8323	12.7439	12.7439	15.0131	13.9559	13.9559	2.83029	66.1087	6.665	6.665	42.7166	10.2659	10.2659	2.83029	88.8516	7.41311	7.41311	79.1581	6.88507	6.88507	2.83029	81.3225	7.37173	7.37173	88.5131	7.92738	7.92738
2.8324	46.7127	12.7552	12.7552	14.9376	13.9322	13.9322	2.8324	66.0364	6.66925	6.66925	42.5776	10.2856	10.2856	2.8324	88.7544	7.43676	7.43676	79.0542	6.88004	6.88004	2.8324	81.2321	7.37014	7.37014	88.429	7.94542	7.94542
2.83451	46.593	12.7666	12.7666	14.8623	13.9084	13.9084	2.83451	65.964	6.6736	6.6736	42.4387	10.3054	10.3054	2.83451	88.6564	7.46023	7.46023	78.9498	6.87483	6.87483	2.83451	81.1414	7.36838	7.36838	88.3444	7.96329	7.96329
2.83661	46.4734	12.7781	12.7781	14.7874	13.8844	13.8844	2.83661	65.8915	6.67805	6.67805	42.2999	10.3251	10.3251	2.83661	88.5576	7.4835	7.4835	78.8452	6.86942	6.86942	2.83661	81.0504	7.36646	7.36646	88.2592	7.98097	7.98097
2.83872	46.3539	12.7897	12.7897	14.7128	13.8603	13.8603	2.83872	65.819	6.68259	6.68259	42.1612	10.3448	10.3448	2.83872	88.4582	7.50658	7.50658	78.7401	6.86383	6.86383	2.83872	80.959	7.36438	7.36438	88.1736	7.99847	7.99847
2.84083	46.2343	12.8014	12.8014	14.6385	13.8361	13.8361	2.84083	65.7464	6.68724	6.68724	42.0227	10.3646	10.3646	2.84083	88.3579	7.52946	7.52946	78.6346	6.85804	6.85804	2.84083	80.8673	7.36213	7.36213	88.0873	8.01579	8.01579
2.84294	46.1149	12.8133	12.8133	14.5645	13.8118	13.8118	2.84294	65.6737	6.69198	6.69198	41.8843	10.3842	10.3842	2.84294	88.2569	7.55213	7.55213	78.5288	6.85207	6.85207	2.84294	80.7752	7.35971	7.35971	88.0005	8.03291	8.03291
2.84505	45.9954	12.8252	12.8252	14.4908	13.7873	13.7873	2.84505	65.601	6.69682	6.69682	41.746	10.4039	10.4039	2.84505	88.1552	7.5746	7.5746	78.4226	6.8459	6.8459	2.84505	80.6828	7.35712	7.35712	87.9132	8.04984	8.04984
2.84716	45.876	12.8372	12.8372	14.4175	13.7627	13.7627	2.84716	65.5282	6.70176	6.70176	41.6079	10.4235	10.4235	2.84716	88.0527	7.59685	7.59685	78.316	6.83954	6.83954	2.84716	80.5901	7.35437	7.35437	87.8253	8.06657	8.06657
2.84927	45.7567	12.8493	12.8493	14.3444	13.738	13.738	2.84927	65.4553	6.7068	6.7068	41.4699	10.4431	10.4431	2.84927	87.9494	7.61889	7.61889	78.209	6.83299	6.83299	2.84927	80.497	7.35144	7.35144	87.7369	8.08311	8.08311
2.85138	45.6374	12.8615	12.8615	14.2716	13.7132	13.7132	2.85138	65.3823	6.71193	6.71193	41.332	10.4627	10.4627	2.85138	87.8454	7.64071	7.64071	78.1017	6.82625	6.82625	2.85138	80.4036	7.34835	7.34835	87.648	8.09944	8.09944
2.85349	45.5182	12.8738	12.8738	14.1992	13.6882	13.6882	2.85349	65.3093	6.71717	6.71717	41.1943	10.4822	10.4822	2.85349	87.7406	7.6623	7.6623	77.9939	6.81932	6.81932	2.85349	80.3098	7.34509	7.34509	87.5584	8.11557	8.11557
2.8556	45.399	12.8862	12.8862	14.1271	13.6631	13.6631	2.8556	65.2362	6.72251	6.72251	41.0567	10.5016	10.5016	2.8556	87.635	7.68366	7.68366	77.8858	6.8122	6.8122	2.8556	80.2157	7.34167	7.34167	87.4683	8.1315	8.1315
2.85771	45.2798	12.8987	12.8987	14.0552	13.6379	13.6379	2.85771	65.163	6.72795	6.72795	40.9192	10.5211	10.5211	2.85771	87.5286	7.70479	7.70479	77.7773	6.80488	6.80488	2.85771	80.1213	7.33807	7.33807	87.3777	8.14722	8.14722
2.85982	45.1608	12.9113	12.9113	13.9837	13.6126	13.6126	2.85982	65.0897	6.73349	6.73349	40.7819	10.5405	10.5405	2.85982	87.4214	7.72569	7.72569	77.6685	6.79738	6.79738	2.85982	80.0266	7.3343	7.3343	87.2865	8.16272	8.16272
2.86193	45.0417	12.924	12.924	13.9125	13.5871	13.5871	2.86193	65.0164	6.73914	6.73914	40.6447	10.5598	10.5598	2.86193	87.3135	7.74634	7.74634	77.5592	6.78968	6.78968	2.86193	79.9315	7.33037	7.33037	87.1947	8.17802	8.17802
2.86404	44.9228	12.9367	12.9367	13.8416	13.5615	13.5615	2.86404	64.943	6.74488	6.74488	40.5077	10.5791	10.5791	2.86404	87.2048	7.76675	7.76675	77.4496	6.78179	6.78179	2.86404	79.836	7.32626	7.32626	87.1024	8.19309	8.19309
2.86614	44.8038	12.9496	12.9496	13.7709	13.5359	13.5359	2.86614	64.8695	6.75073	6.75073	40.3708	10.5983	10.5983	2.86614	87.0952	7.78691	7.78691	77.3396	6.77371	6.77371	2.86614	79.7402	7.32198	7.32198	87.0095	8.20795	8.20795
2.86825	44.685	12.9625	12.9625	13.7006	13.5101	13.5101	2.86825	64.796	6.75668	6.75668	40.234	10.6175	10.6175	2.86825	86.9849	7.80682	7.80682	77.2292	6.76544	6.76544	2.86825	79.6441	7.31754	7.31754	86.916	8.22259	8.22259
2.87036	44.5662	12.9755	12.9755	13.6306	13.4842	13.4842	2.87036	64.7224	6.76273	6.76273	40.0975	10.6366	10.6366	2.87036	86.8738	7.82647	7.82647	77.1184	6.75698	6.75698	2.87036	79.5477	7.31292	7.31292	86.822	8.237	8.237
2.87247	44.4475	12.9886	12.9886	13.5609	13.4581	13.4581	2.87247	64.6487	6.76889	6.76889	39.961	10.6557	10.6557	2.87247	86.7618	7.84585	7.84585	77.0072	6.74833	6.74833	2.87247	79.4509	7.30814	7.30814	86.7274	8.25118	8.25118
2.87458	44.3288	13.0018	13.0018	13.4915	13.432	13.432	2.87458	64.5749	6.77515	6.77515	39.8247	10.6747	10.6747	2.87458	86.6491	7.86498	7.86498	76.8957	6.73949	6.73949	2.87458	79.3537	7.30318	7.30318	86.6322	8.26514	8.26514
2.87669	44.2102	13.015	13.015	13.4224	13.4058	13.4058	2.87669	64.5011	6.78151	6.78151	39.6886	10.6936	10.6936	2.87669	86.5355	7.88383	7.88383	76.7838	6.73046	6.73046	2.87669	79.2563	7.29805	7.29805	86.5365	8.27886	8.27886
2.8788	44.0917	13.0283	13.0283	13.3536	13.3794	13.3794	2.8788	64.4272	6.78798	6.78798	39.5527	10.7125	10.7125	2.8788	86.4212	7.90241	7.90241	76.6715	6.72123	6.72123	2.8788	79.1584	7.29276	7.29276	86.4401	8.29235	8.29235
2.88091	43.9732	13.0417	13.0417	13.2851	13.353	13.353	2.88091	64.3533	6.79455	6.79455	39.4169	10.7313	10.7313	2.88091	86.306	7.92072	7.92072	76.5589	6.71182	6.71182	2.88091	79.0603	7.28729	7.28729	86.3432	8.30561	8.30561
2.88302	43.8548	13.0551	13.0551	13.2169	13.3264	13.3264	2.88302	64.2792	6.80122	6.80122	39.2812	10.75	10.75	2.88302	86.19	7.93874	7.93874	76.4458	6.70222	6.70222	2.88302	78.9618	7.28165	7.28165	86.2457	8.31862	8.31862
2.88513	43.7365	13.0686	13.0686	13.149	13.2998	13.2998	2.88513	64.2052	6.808	6.808	39.1458	10.7686	10.7686	2.88513	86.0732	7.95647	7.95647	76.3324	6.69243	6.69243	2.88513	78.863	7.27584	7.27584	86.1476	8.33139	8.33139
2.88724	43.6182	13.0822	13.0822	13.0813	13.273	13.273	2.88724	64.131	6.81489	6.81489	39.0105	10.7872	10.7872	2.88724	85.9555	7.97392	7.97392	76.2186	6.68245	6.68245	2.88724	78.7638	7.26986	7.26986	86.049	8.34392	8.34392
2.88935	43.5	13.0959	13.0959	13.014	13.2461	13.2461	2.88935	64.0568	6.82188	6.82188	38.8753	10.8057	10.8057	2.88935	85.837	7.99107	7.99107	76.1045	6.67228	6.67228	2.88935	78.6643	7.26372	7.26372	85.9497	8.3562	8.3562
2.89146	43.3819	13.1096	13.1096	12.947	13.2192	13.2192	2.89146	63.9825	6.82897	6.82897	38.7404	10.8241	10.8241	2.89146	85.7177	8.00793	8.00793	75.9899	6.66192	6.66192	2.89146	78.5644	7.2574	7.2574	85.8499	8.36823	8.36823
2.89357	43.2639	13.1233	13.1233	12.8803	13.1921	13.1921	2.89357	63.9081	6.83617	6.83617	38.6056	10.8424	10.8424	2.89357	85.5975	8.02448	8.02448	75.875	6.65138	6.65138	2.89357	78.4642	7.25091	7.25091	85.7494	8.38001	8.38001
2.89568	43.1459	13.1372	13.1372	12.8138	13.165	13.165	2.89568	63.8337	6.84348	6.84348	38.471	10.8606	10.8606	2.89568	85.4765	8.04073	8.04073	75.7597	6.64065	6.64065	2.89568	78.3637	7.24425	7.24425	85.6484	8.39154	8.39154
2.89778	43.028	13.1511	13.1511	12.7477	13.1377	13.1377	2.89778	63.7592	6.85089	6.85089	38.3365	10.8788	10.8788	2.89778	85.3547	8.05667	8.05667	75.6441	6.62973	6.62973	2.89778	78.2629	7.23742	7.23742	85.5467	8.40281	8.40281
2.89989	42.9102	13.165	13.165	12.6818	13.1104	13.1104	2.89989	63.6846	6.85841	6.85841	38.2023	10.8968	10.8968	2.89989	85.232	8.0723	8.0723	75.528	6.61863	6.61863	2.89989	78.1616	7.23042	7.23042	85.4445	8.41382	8.41382
2.902	42.7925	13.179	13.179	12.6163	13.0829	13.0829	2.902	63.61	6.86603	6.86603	38.0682	10.9147	10.9147	2.902	85.1085	8.08761	8.08761	75.4116	6.60734	6.60734	2.902	78.0601	7.22325	7.22325	85.3417	8.42456	8.42456
2.90411	42.6748	13.193	13.193	12.551	13.0554	13.0554	2.90411	63.5353	6.87376	6.87376	37.9343	10.9326	10.9326	2.90411	84.9841	8.10259	8.10259	75.2949	6.59587	6.59587	2.90411	77.9582	7.21592	7.21592	85.2383	8.43505	8.43505
2.90622	42.5573	13.2071	13.2071	12.486	13.0278	13.0278	2.90622	63.4605	6.88159	6.88159	37.8006	10.9503	10.9503	2.90622	84.8589	8.11726	8.11726	75.1777	6.58422	6.58422	2.90622	77.856	7.20841	7.20841	85.1342	8.44527	8.44527
2.90833	42.4398	13.2212	13.2212	12.4213	13	13	2.90833	63.3857	6.88954	6.88954	37.667	10.968	10.968	2.90833	84.7328	8.13159	8.13159	75.0602	6.57238	6.57238	2.90833	77.7534	7.20074	7.20074	85.0296	8.45522	8.45522
2.91044	42.3224	13.2354	13.2354	12.3569	12.9722	12.9722	2.91044	63.3108	6.89758	6.89758	37.5337	10.9855	10.9855	2.91044	84.6058	8.1456	8.1456	74.9423	6.56036	6.56036	2.91044	77.6505	7.1929	7.1929	84.9244	8.4649	8.4649
2.91255	42.2051	13.2496	13.2496	12.2928	12.9443	12.9443	2.91255	63.2359	6.90574	6.90574	37.4006	11.003	11.003	2.91255	84.478	8.15926	8.15926	74.824	6.54816	6.54816	2.91255	77.5473	7.18489	7.18489	84.8185	8.47431	8.47431
2.91466	42.0879	13.2639	13.2639	12.2289	12.9164	12.9164	2.91466	63.1609	6.914	6.914	37.2676	11.0203	11.0203	2.91466	84.3493	8.17259	8.17259	74.7054	6.53578	6.53578	2.91466	77.4437	7.17671	7.17671	84.7121	8.48344	8.48344
2.91677	41.9708	13.2782	13.2782	12.1654	12.8883	12.8883	2.91677	63.0858	6.92237	6.92237	37.1348	11.0375	11.0375	2.91677	84.2198	8.18557	8.18557	74.5864	6.52322	6.52322	2.91677	77.3398	7.16837	7.16837	84.605	8.49229	8.49229
2.91888	41.8537	13.2925	13.2925	12.1021	12.8602	12.8602	2.91888	63.0106	6.93084	6.93084	37.0022	11.0546	11.0546	2.91888	84.0894	8.19821	8.19821	74.467	6.51048	6.51048	2.91888	77.2355	7.15986	7.15986	84.4973	8.50087	8.50087
2.92099	41.7368	13.3068	13.3068	12.0392	12.8319	12.8319	2.92099	62.9354	6.93942	6.93942	36.8699	11.0716	11.0716	2.92099	83.9581	8.2105	8.2105	74.3472	6.49756	6.49756	2.92099	77.1309	7.15118	7.15118	84.389	8.50917	8.50917
2.9231	41.6199	13.3212	13.3212	11.9765	12.8036	12.8036	2.9231	62.8601	6.94811	6.94811	36.7377	11.0885	11.0885	2.9231	83.8259	8.22243	8.22243	74.2271	6.48447	6.48447	2.9231	77.026	7.14234	7.14234	84.2801	8.51718	8.51718
2.92521	41.5032	13.3357	13.3357	11.914	12.7753	12.7753	2.92521	62.7848	6.9569	6.9569	36.6057	11.1053	11.1053	2.92521	83.6929	8.23401	8.23401	74.1067	6.4712	6.4712	2.92521	76.9207	7.13333	7.13333	84.1706	8.5249	8.5249
2.92732	41.3865	13.3501	13.3501	11.8519	12.7468	12.7468	2.92732	62.7094	6.9658	6.9658	36.4739	11.1219	11.1219	2.92732	83.5589	8.24523	8.24523	73.9858	6.45776	6.45776	2.92732	76.8151	7.12416	7.12416	84.0604	8.53234	8.53234
2.92942	41.2699	13.3646	13.3646	11.7901	12.7182	12.7182	2.92942	62.634	6.97481	6.97481	36.3423	11.1384	11.1384	2.92942	83.4241	8.25608	8.25608	73.8646	6.44414	6.44414	2.92942	76.7092	7.11483	7.11483	83.9497	8.53949	8.53949
2.93153	41.1535	13.3791	13.3791	11.7285	12.6896	12.6896	2.93153	62.5584	6.98393	6.98393	36.2109	11.1548	11.1548	2.93153	83.2884	8.26656	8.26656	73.743	6.43035	6.43035	2.93153	76.6029	7.10533	7.10533	83.8383	8.54635	8.54635
2.93364	41.0371	13.3936	13.3936	11.6672	12.6609	12.6609	2.93364	62.4829	6.99315	6.99315	36.0798	11.1711	11.1711	2.93364	83.1519	8.27668	8.27668	73.6211	6.41639	6.41639	2.93364	76.4963	7.09567	7.09567	83.7263	8.55292	8.55292
2.93575	40.9208	13.4081	13.4081	11.6062	12.6322	12.6322	2.93575	62.4072	7.00248	7.00248	35.9488	11.1872	11.1872	2.93575	83.0144	8.28642	8.28642	73.4988	6.40227	6.40227	2.93575	76.3894	7.08585	7.08585	83.6136	8.55919	8.55919
2.93786	40.8047	13.4227	13.4227	11.5454	12.6033	12.6033	2.93786	62.3315	7.01191	7.01191	35.8181	11.2032	11.2032	2.93786	82.876	8.29579	8.29579	73.3762	6.38797	6.38797	2.93786	76.2821	7.07587	7.07587	83.5004	8.56516	8.56516
2.93997	40.6886	13.4373	13.4373	11.485	12.5744	12.5744	2.93997	62.2558	7.02145	7.02145	35.6875	11.2191	11.2191	2.93997	82.7368	8.30477	8.30477	73.2531	6.37351	6.37351	2.93997	76.1744	7.06573	7.06573	83.3865	8.57083	8.57083
2.94208	40.5726	13.4519	13.4519	11.4248	12.5455	12.5455	2.94208	62.1799	7.0311	7.0311	35.5572	11.2348	11.2348	2.94208	82.5967	8.31337	8.31337	73.1297	6.35888	6.35888	2.94208	76.0665	7.05543	7.05543	83.2719	8.57621	8.57621
2.94419	40.4568	13.4664	13.4664	11.3649	12.5164	12.5164	2.94419	62.1041	7.04085	7.04085	35.4271	11.2504	11.2504	2.94419	82.4556	8.32159	8.32159	73.006	6.34409	6.34409	2.94419	75.9582	7.04497	7.04497	83.1568	8.58128	8.58128
2.9463	40.341	13.4811	13.4811	11.3052	12.4873	12.4873	2.9463	62.0281	7.05071	7.05071	35.2972	11.2659	11.2659	2.9463	82.3137	8.32942	8.32942	72.8819	6.32914	6.32914	2.9463	75.8496	7.03435	7.03435	83.041	8.58605	8.58605
2.94841	40.2254	13.4957	13.4957	11.2459	12.4581	12.4581	2.94841	61.9521	7.06068	7.06068	35.1675	11.2813	11.2813	2.94841	82.1708	8.33686	8.33686	72.7575	6.31403	6.31403	2.94841	75.7406	7.02358	7.02358	82.9246	8.59051	8.59051
2.95052	40.1099	13.5103	13.5103	11.1868	12.4289	12.4289	2.95052	61.8761	7.07075	7.07075	35.038	11.2964	11.2964	2.95052	82.0271	8.34391	8.34391	72.6326	6.29876	6.29876	2.95052	75.6313	7.01265	7.01265	82.8076	8.59467	8.59467
2.95263	39.9944	13.5249	13.5249	11.128	12.3996	12.3996	2.95263	61.8	7.08093	7.08093	34.9087	11.3115	11.3115	2.95263	81.8825	8.35056	8.35056	72.5075	6.28333	6.28333	2.95263	75.5217	7.00157	7.00157	82.6899	8.59851	8.59851
2.95474	39.8791	13.5395	13.5395	11.0694	12.3702	12.3702	2.95474	61.7238	7.09122	7.09122	34.7797	11.3264	11.3264	2.95474	81.7369	8.35681	8.35681	72.3819	6.26774	6.26774	2.95474	75.4117	6.99033	6.99033	82.5716	8.60205	8.60205
2.95685	39.7639	13.5542	13.5542	11.0111	12.3408	12.3408	2.95685	61.6475	7.10161	7.10161	34.6509	11.3412	11.3412	2.95685	81.5905	8.36266	8.36266	72.2561	6.25201	6.25201	2.95685	75.3014	6.97894	6.97894	82.4526	8.60528	8.60528
2.95895	39.6488	13.5688	13.5688	10.9531	12.3113	12.3113	2.95895	61.5713	7.1121	7.1121	34.5223	11.3558	11.3558	2.95895	81.4431	8.3681	8.3681	72.1298	6.23612	6.23612	2.95895	75.1908	6.9674	6.9674	82.333	8.60819	8.60819
2.96106	39.5339	13.5834	13.5834	10.8954	12.2818	12.2818	2.96106	61.4949	7.1227	7.1227	34.394	11.3702	11.3702	2.96106	81.2948	8.37315	8.37315	72.0033	6.22008	6.22008	2.96106	75.0799	6.95571	6.95571	82.2128	8.6108	8.6108
2.96317	39.419	13.598	13.598	10.8379	12.2522	12.2522	2.96317	61.4185	7.13341	7.13341	34.2659	11.3845	11.3845	2.96317	81.1456	8.37778	8.37778	71.8763	6.2039	6.2039	2.96317	74.9686	6.94387	6.94387	82.0919	8.61308	8.61308
2.96528	39.3043	13.6126	13.6126	10.7807	12.2225	12.2225	2.96528	61.3421	7.14422	7.14422	34.138	11.3987	11.3987	2.96528	80.9955	8.382	8.382	71.749	6.18756	6.18756	2.96528	74.857	6.93188	6.93188	81.9704	8.61505	8.61505
2.96739	39.1896	13.6272	13.6272	10.7238	12.1928	12.1928	2.96739	61.2655	7.15514	7.15514	34.0103	11.4127	11.4127	2.96739	80.8445	8.38582	8.38582	71.6214	6.17109	6.17109	2.96739	74.745	6.91975	6.91975	81.8482	8.61671	8.61671
2.9695	39.0751	13.6418	13.6418	10.6671	12.163	12.163	2.9695	61.189	7.16616	7.16616	33.8829	11.4266	11.4266	2.9695	80.6926	8.38922	8.38922	71.4934	6.15447	6.15447	2.9695	74.6327	6.90747	6.90747	81.7254	8.61804	8.61804
2.97161	38.9608	13.6563	13.6563	10.6107	12.1332	12.1332	2.97161	61.1123	7.17729	7.17729	33.7557	11.4403	11.4403	2.97161	80.5398	8.3922	8.3922	71.3651	6.13772	6.13772	2.97161	74.5201	6.89505	6.89505	81.602	8.61906	8.61906
2.97372	38.8465	13.6709	13.6709	10.5545	12.1034	12.1034	2.97372	61.0357	7.18852	7.18852	33.6287	11.4538	11.4538	2.97372	80.386	8.39477	8.39477	71.2364	6.12083	6.12083	2.97372	74.4072	6.88249	6.88249	81.4779	8.61976	8.61976
2.97583	38.7324	13.6854	13.6854	10.4986	12.0734	12.0734	2.97583	60.9589	7.19985	7.19985	33.502	11.4672	11.4672	2.97583	80.2314	8.39693	8.39693	71.1074	6.1038	6.1038	2.97583	74.2939	6.86978	6.86978	81.3532	8.62013	8.62013
2.97794	38.6183	13.6999	13.6999	10.443	12.0435	12.0435	2.97794	60.8821	7.21129	7.21129	33.3755	11.4804	11.4804	2.97794	80.0758	8.39866	8.39866	70.9781	6.08664	6.08664	2.97794	74.1803	6.85694	6.85694	81.2278	8.62019	8.62019
2.98005	38.5045	13.7144	13.7144	10.3876	12.0134	12.0134	2.98005	60.8053	7.22283	7.22283	33.2492	11.4935	11.4935	2.98005	79.9193	8.39997	8.39997	70.8484	6.06936	6.06936	2.98005	74.0664	6.84395	6.84395	81.1018	8.61992	8.61992
2.98216	38.3907	13.7288	13.7288	10.3325	11.9834	11.9834	2.98216	60.7284	7.23447	7.23447	33.1232	11.5064	11.5064	2.98216	79.7619	8.40086	8.40086	70.7183	6.05194	6.05194	2.98216	73.9522	6.83084	6.83084	80.9751	8.61933	8.61933
2.98427	38.277	13.7433	13.7433	10.2777	11.9533	11.9533	2.98427	60.6514	7.24622	7.24622	32.9974	11.5191	11.5191	2.98427	79.6035	8.40133	8.40133	70.5879	6.0344	6.0344	2.98427	73.8376	6.81758	6.81758	80.8478	8.61842	8.61842
2.98638	38.1635	13.7577	13.7577	10.2231	11.9231	11.9231	2.98638	60.5744	7.25807	7.25807	32.8719	11.5316	11.5316	2.98638	79.4443	8.40138	8.40138	70.4572	6.01674	6.01674	2.98638	73.7227	6.8042	6.8042	80.7198	8.61719	8.61719
2.98849	38.0502	13.7721	13.7721	10.1688	11.8929	11.8929	2.98849	60.4974	7.27002	7.27002	32.7466	11.544	11.544	2.98849	79.2841	8.401	8.401	70.3262	5.99896	5.99896	2.98849	73.6075	6.79068	6.79068	80.5912	8.61563	8.61563
2.99059	37.9369	13.7864	13.7864	10.1147	11.8627	11.8627	2.99059	60.4203	7.28208	7.28208	32.6216	11.5563	11.5563	2.99059	79.123	8.4002	8.4002	70.1948	5.98107	5.98107	2.99059	73.492	6.77704	6.77704	80.4619	8.61375	8.61375
2.9927	37.8238	13.8007	13.8007	10.0609	11.8324	11.8324	2.9927	60.3431	7.29423	7.29423	32.4968	11.5683	11.5683	2.9927	78.961	8.39898	8.39898	70.0631	5.96306	5.96306	2.9927	73.3761	6.76326	6.76326	80.332	8.61154	8.61154
2.99481	37.7108	13.815	13.815	10.0073	11.8021	11.8021	2.99481	60.2659	7.30649	7.30649	32.3722	11.5802	11.5802	2.99481	78.798	8.39733	8.39733	69.931	5.94494	5.94494	2.99481	73.2599	6.74936	6.74936	80.2014	8.60901	8.60901
2.99692	37.5979	13.8292	13.8292	9.95399	11.7717	11.7717	2.99692	60.1886	7.31885	7.31885	32.2479	11.5919	11.5919	2.99692	78.6342	8.39525	8.39525	69.7986	5.92671	5.92671	2.99692	73.1434	6.73534	6.73534	80.0702	8.60616	8.60616
2.99903	37.4852	13.8434	13.8434	9.90093	11.7413	11.7413	2.99903	60.1113	7.33131	7.33131	32.1239	11.6035	11.6035	2.99903	78.4694	8.39275	8.39275	69.6659	5.90838	5.90838	2.99903	73.0266	6.7212	6.7212	79.9383	8.60298	8.60298
3.00114	37.3726	13.8576	13.8576	9.84812	11.7109	11.7109	3.00114	60.034	7.34387	7.34387	32.0001	11.6148	11.6148	3.00114	78.3037	8.38983	8.38983	69.5329	5.88994	5.88994	3.00114	72.9094	6.70693	6.70693	79.8058	8.59948	8.59948
3.00325	37.2602	13.8717	13.8717	9.79556	11.6804	11.6804	3.00325	59.9566	7.35653	7.35653	31.8766	11.626	11.626	3.00325	78.1371	8.38648	8.38648	69.3995	5.87141	5.87141	3.00325	72.792	6.69255	6.69255	79.6726	8.59565	8.59565
3.00536	37.1479	13.8857	13.8857	9.74325	11.6499	11.6499	3.00536	59.8791	7.36929	7.36929	31.7533	11.6371	11.6371	3.00536	77.9695	8.38271	8.38271	69.2658	5.85279	5.85279	3.00536	72.6742	6.67806	6.67806	79.5388	8.5915	8.5915
3.00747	37.0357	13.8998	13.8998	9.6912	11.6194	11.6194	3.00747	59.8016	7.38215	7.38215	31.6302	11.6479	11.6479	3.00747	77.8011	8.37851	8.37851	69.1318	5.83407	5.83407	3.00747	72.5561	6.66345	6.66345	79.4043	8.58703	8.58703
3.00958	36.9237	13.9137	13.9137	9.63939	11.5888	11.5888	3.00958	59.724	7.39511	7.39511	31.5075	11.6586	11.6586	3.00958	77.6317	8.3739	8.3739	68.9974	5.81526	5.81526	3.00958	72.4376	6.64873	6.64873	79.2691	8.58224	8.58224
3.01169	36.8118	13.9277	13.9277	9.58783	11.5582	11.5582	3.01169	59.6464	7.40816	7.40816	31.3849	11.669	11.669	3.01169	77.4614	8.36886	8.36886	68.8628	5.79637	5.79637	3.01169	72.3189	6.6339	6.6339	79.1333	8.57712	8.57712
3.0138	36.7	13.9415	13.9415	9.53651	11.5276	11.5276	3.0138	59.5688	7.42132	7.42132	31.2627	11.6793	11.6793	3.0138	77.2902	8.3634	8.3634	68.7278	5.7774	5.7774	3.0138	72.1999	6.61896	6.61896	78.9969	8.57169	8.57169
3.01591	36.5884	13.9553	13.9553	9.48544	11.497	11.497	3.01591	59.491	7.43457	7.43457	31.1407	11.6895	11.6895	3.01591	77.118	8.35753	8.35753	68.5925	5.75836	5.75836	3.01591	72.0805	6.60392	6.60392	78.8598	8.56594	8.56594
3.01802	36.477	13.9691	13.9691	9.43462	11.4663	11.4663	3.01802	59.4133	7.44792	7.44792	31.019	11.6994	11.6994	3.01802	76.945	8.35124	8.35124	68.4568	5.73923	5.73923	3.01802	71.9608	6.58878	6.58878	78.722	8.55986	8.55986
3.02013	36.3657	13.9828	13.9828	9.38404	11.4356	11.4356	3.02013	59.3355	7.46137	7.46137	30.8975	11.7092	11.7092	3.02013	76.771	8.34453	8.34453	68.3209	5.72004	5.72004	3.02013	71.8408	6.57354	6.57354	78.5836	8.55347	8.55347
3.02223	36.2545	13.9964	13.9964	9.3337	11.4048	11.4048	3.02223	59.2576	7.47492	7.47492	30.7763	11.7187	11.7187	3.02223	76.5962	8.33742	8.33742	68.1846	5.70079	5.70079	3.02223	71.7205	6.5582	6.5582	78.4445	8.54677	8.54677
3.02434	36.1435	14.01	14.01	9.28361	11.3741	11.3741	3.02434	59.1797	7.48856	7.48856	30.6553	11.7281	11.7281	3.02434	76.4204	8.32989	8.32989	68.0481	5.68147	5.68147	3.02434	71.5999	6.54277	6.54277	78.3048	8.53975	8.53975
3.02645	36.0326	14.0235	14.0235	9.23375	11.3433	11.3433	3.02645	59.1018	7.50229	7.50229	30.5346	11.7373	11.7373	3.02645	76.2437	8.32195	8.32195	67.9112	5.66209	5.66209	3.02645	71.479	6.52725	6.52725	78.1644	8.53241	8.53241
3.02856	35.9219	14.037	14.037	9.18414	11.3125	11.3125	3.02856	59.0238	7.51612	7.51612	30.4142	11.7463	11.7463	3.02856	76.0661	8.31361	8.31361	67.774	5.64266	5.64266	3.02856	71.3577	6.51164	6.51164	78.0234	8.52477	8.52477
3.03067	35.8113	14.0504	14.0504	9.13477	11.2816	11.2816	3.03067	58.9458	7.53005	7.53005	30.2941	11.7552	11.7552	3.03067	75.8876	8.30487	8.30487	67.6365	5.62318	5.62318	3.03067	71.2362	6.49595	6.49595	77.8817	8.51681	8.51681
3.03278	35.7008	14.0637	14.0637	9.08563	11.2508	11.2508	3.03278	58.8677	7.54407	7.54407	30.1742	11.7638	11.7638	3.03278	75.7082	8.29572	8.29572	67.4987	5.60365	5.60365	3.03278	71.1144	6.48017	6.48017	77.7394	8.50855	8.50855
3.03489	35.5906	14.0769	14.0769	9.03674	11.2199	11.2199	3.03489	58.7896	7.55818	7.55818	30.0546	11.7723	11.7723	3.03489	75.5278	8.28618	8.28618	67.3606	5.58409	5.58409	3.03489	70.9922	6.46431	6.46431	77.5964	8.49998	8.49998
3.037	35.4804	14.0901	14.0901	8.98808	11.189	11.189	3.037	58.7114	7.57239	7.57239	29.9353	11.7805	11.7805	3.037	75.3466	8.27625	8.27625	67.2222	5.56448	5.56448	3.037	70.8697	6.44838	6.44838	77.4528	8.4911	8.4911
3.03911	35.3705	14.1032	14.1032	8.93966	11.1581	11.1581	3.03911	58.6332	7.58669	7.58669	29.8162	11.7886	11.7886	3.03911	75.1645	8.26593	8.26593	67.0835	5.54485	5.54485	3.03911	70.747	6.43237	6.43237	77.3085	8.48193	8.48193
3.04122	35.2607	14.1163	14.1163	8.89147	11.1272	11.1272	3.04122	58.555	7.60108	7.60108	29.6974	11.7965	11.7965	3.04122	74.9814	8.25523	8.25523	66.9445	5.52519	5.52519	3.04122	70.6239	6.41629	6.41629	77.1635	8.47245	8.47245
3.04333	35.151	14.1292	14.1292	8.84352	11.0963	11.0963	3.04333	58.4767	7.61557	7.61557	29.5789	11.8042	11.8042	3.04333	74.7975	8.24414	8.24414	66.8053	5.5055	5.5055	3.04333	70.5005	6.40015	6.40015	77.0179	8.46268	8.46268
3.04544	35.0415	14.1421	14.1421	8.7958	11.0653	11.0653	3.04544	58.3983	7.63014	7.63014	29.4606	11.8117	11.8117	3.04544	74.6127	8.23268	8.23268	66.6657	5.4858	5.4858	3.04544	70.3769	6.38394	6.38394	76.8717	8.45262	8.45262
3.04755	34.9322	14.1549	14.1549	8.74831	11.0344	11.0344	3.04755	58.3199	7.64481	7.64481	29.3427	11.819	11.819	3.04755	74.427	8.22085	8.22085	66.5258	5.46609	5.46609	3.04755	70.2529	6.36767	6.36767	76.7248	8.44226	8.44226
3.04966	34.823	14.1676	14.1676	8.70106	11.0034	11.0034	3.04966	58.2415	7.65957	7.65957	29.225	11.8261	11.8261	3.04966	74.2404	8.20865	8.20865	66.3856	5.44636	5.44636	3.04966	70.1286	6.35134	6.35134	76.5773	8.43162	8.43162
3.05177	34.7139	14.1803	14.1803	8.65403	10.9724	10.9724	3.05177	58.163	7.67442	7.67442	29.1076	11.8331	11.8331	3.05177	74.0529	8.19609	8.19609	66.2451	5.42664	5.42664	3.05177	70.0041	6.33495	6.33495	76.4291	8.42069	8.42069
3.05387	34.6051	14.1928	14.1928	8.60724	10.9414	10.9414	3.05387	58.0845	7.68935	7.68935	28.9904	11.8398	11.8398	3.05387	73.8645	8.18317	8.18317	66.1044	5.40691	5.40691	3.05387	69.8792	6.31852	6.31852	76.2802	8.40947	8.40947
3.05598	34.4964	14.2053	14.2053	8.56068	10.9104	10.9104	3.05598	58.006	7.70438	7.70438	28.8736	11.8463	11.8463	3.05598	73.6753	8.16991	8.16991	65.9634	5.3872	5.3872	3.05598	69.7541	6.30204	6.30204	76.1308	8.39798	8.39798
3.05809	34.3878	14.2177	14.2177	8.51434	10.8793	10.8793	3.05809	57.9274	7.71949	7.71949	28.757	11.8527	11.8527	3.05809	73.4852	8.15629	8.15629	65.822	5.36749	5.36749	3.05809	69.6286	6.28552	6.28552	75.9806	8.38622	8.38622
3.0602	34.2794	14.2299	14.2299	8.46823	10.8483	10.8483	3.0602	57.8488	7.73469	7.73469	28.6407	11.8588	11.8588	3.0602	73.2942	8.14234	8.14234	65.6804	5.34781	5.34781	3.0602	69.5029	6.26895	6.26895	75.8299	8.37418	8.37418
3.06231	34.1712	14.2421	14.2421	8.42235	10.8173	10.8173	3.06231	57.7701	7.74998	7.74998	28.5247	11.8648	11.8648	3.06231	73.1023	8.12806	8.12806	65.5386	5.32815	5.32815	3.06231	69.3768	6.25235	6.25235	75.6784	8.36188	8.36188
3.06442	34.0632	14.2543	14.2543	8.3767	10.7862	10.7862	3.06442	57.6914	7.76535	7.76535	28.409	11.8706	11.8706	3.06442	72.9095	8.11346	8.11346	65.3964	5.30852	5.30852	3.06442	69.2505	6.23572	6.23572	75.5264	8.34931	8.34931
3.06653	33.9553	14.2663	14.2663	8.33127	10.7552	10.7552	3.06653	57.6127	7.78081	7.78081	28.2935	11.8761	11.8761	3.06653	72.7159	8.09853	8.09853	65.254	5.28892	5.28892	3.06653	69.1239	6.21906	6.21906	75.3737	8.33648	8.33648
3.06864	33.8476	14.2782	14.2782	8.28606	10.7242	10.7242	3.06864	57.5339	7.79636	7.79636	28.1784	11.8815	11.8815	3.06864	72.5214	8.0833	8.0833	65.1113	5.26936	5.26936	3.06864	68.997	6.20238	6.20238	75.2204	8.3234	8.3234
3.07075	33.74	14.29	14.29	8.24108	10.6931	10.6931	3.07075	57.455	7.81199	7.81199	28.0635	11.8867	11.8867	3.07075	72.3261	8.06776	8.06776	64.9683	5.24985	5.24985	3.07075	68.8698	6.18567	6.18567	75.0664	8.31007	8.31007
3.07286	33.6326	14.3018	14.3018	8.19632	10.662	10.662	3.07286	57.3762	7.8277	7.8277	27.9489	11.8916	11.8916	3.07286	72.1299	8.05193	8.05193	64.825	5.23039	5.23039	3.07286	68.7423	6.16895	6.16895	74.9118	8.29649	8.29649
3.07497	33.5254	14.3134	14.3134	8.15178	10.631	10.631	3.07497	57.2973	7.8435	7.8435	27.8346	11.8964	11.8964	3.07497	71.9329	8.03581	8.03581	64.6815	5.21099	5.21099	3.07497	68.6146	6.15222	6.15222	74.7565	8.28267	8.28267
3.07708	33.4183	14.3249	14.3249	8.10746	10.5999	10.5999	3.07708	57.2183	7.85938	7.85938	27.7206	11.901	11.901	3.07708	71.735	8.01941	8.01941	64.5378	5.19166	5.19166	3.07708	68.4865	6.13548	6.13548	74.6006	8.26862	8.26862
3.07919	33.3115	14.3364	14.3364	8.06336	10.5689	10.5689	3.07919	57.1394	7.87534	7.87534	27.6069	11.9054	11.9054	3.07919	71.5363	8.00274	8.00274	64.3937	5.17239	5.17239	3.07919	68.3582	6.11873	6.11873	74.4441	8.25433	8.25433
3.0813	33.2048	14.3477	14.3477	8.01948	10.5378	10.5378	3.0813	57.0604	7.89138	7.89138	27.4934	11.9096	11.9096	3.0813	71.3367	7.98581	7.98581	64.2494	5.15321	5.15321	3.0813	68.2296	6.10199	6.10199	74.287	8.23982	8.23982
3.0834	33.0982	14.3589	14.3589	7.97582	10.5068	10.5068	3.0834	56.9813	7.90751	7.90751	27.3803	11.9135	11.9135	3.0834	71.1363	7.96862	7.96862	64.1048	5.1341	5.1341	3.0834	68.1007	6.08525	6.08525	74.1292	8.22509	8.22509
3.08551	32.9919	14.37	14.37	7.93238	10.4757	10.4757	3.08551	56.9022	7.92371	7.92371	27.2674	11.9173	11.9173	3.08551	70.9351	7.9512	7.9512	63.96	5.11509	5.11509	3.08551	67.9716	6.06852	6.06852	73.9708	8.21015	8.21015
3.08762	32.8857	14.3811	14.3811	7.88915	10.4447	10.4447	3.08762	56.8231	7.94	7.94	27.1549	11.9209	11.9209	3.08762	70.733	7.93354	7.93354	63.815	5.09617	5.09617	3.08762	67.8421	6.0518	6.0518	73.8117	8.195	8.195
3.08973	32.7797	14.392	14.392	7.84614	10.4136	10.4136	3.08973	56.744	7.95636	7.95636	27.0426	11.9243	11.9243	3.08973	70.5301	7.91566	7.91566	63.6696	5.07735	5.07735	3.08973	67.7124	6.0351	6.0351	73.6521	8.17965	8.17965
3.09184	32.6738	14.4028	14.4028	7.80334	10.3826	10.3826	3.09184	56.6648	7.97281	7.97281	26.9306	11.9275	11.9275	3.09184	70.3264	7.89757	7.89757	63.5241	5.05865	5.05865	3.09184	67.5824	6.01843	6.01843	73.4918	8.1641	8.1641
3.09395	32.5682	14.4135	14.4135	7.76075	10.3515	10.3515	3.09395	56.5856	7.98933	7.98933	26.8189	11.9305	11.9305	3.09395	70.1219	7.87927	7.87927	63.3782	5.04006	5.04006	3.09395	67.4522	6.00178	6.00178	73.3309	8.14836	8.14836
3.09606	32.4627	14.424	14.424	7.71838	10.3205	10.3205	3.09606	56.5063	8.00593	8.00593	26.7075	11.9333	11.9333	3.09606	69.9166	7.86079	7.86079	63.2322	5.02159	5.02159	3.09606	67.3217	5.98517	5.98517	73.1693	8.13245	8.13245
3.09817	32.3574	14.4345	14.4345	7.67622	10.2895	10.2895	3.09817	56.427	8.0226	8.0226	26.5964	11.9359	11.9359	3.09817	69.7105	7.84213	7.84213	63.0858	5.00325	5.00325	3.09817	67.1909	5.9686	5.9686	73.0072	8.11635	8.11635
3.10028	32.2522	14.4449	14.4449	7.63428	10.2585	10.2585	3.10028	56.3477	8.03935	8.03935	26.4856	11.9383	11.9383	3.10028	69.5036	7.8233	7.8233	62.9393	4.98505	4.98505	3.10028	67.0598	5.95206	5.95206	72.8444	8.10009	8.10009
3.10239	32.1473	14.4551	14.4551	7.59254	10.2275	10.2275	3.10239	56.2683	8.05618	8.05618	26.3751	11.9405	11.9405	3.10239	69.2959	7.80431	7.80431	62.7925	4.96699	4.96699	3.10239	66.9285	5.93558	5.93558	72.681	8.08367	8.08367
3.1045	32.0425	14.4652	14.4652	7.55101	10.1965	10.1965	3.1045	56.189	8.07308	8.07308	26.2649	11.9425	11.9425	3.1045	69.0874	7.78519	7.78519	62.6455	4.94908	4.94908	3.1045	66.7969	5.91915	5.91915	72.517	8.06709	8.06709
3.10661	31.9379	14.4752	14.4752	7.50969	10.1655	10.1655	3.10661	56.1095	8.09006	8.09006	26.155	11.9443	11.9443	3.10661	68.8781	7.76593	7.76593	62.4982	4.93133	4.93133	3.10661	66.665	5.90277	5.90277	72.3524	8.05037	8.05037
3.10872	31.8335	14.4851	14.4851	7.46858	10.1346	10.1346	3.10872	56.0301	8.1071	8.1071	26.0454	11.9459	11.9459	3.10872	68.6681	7.74655	7.74655	62.3507	4.91375	4.91375	3.10872	66.5329	5.88646	5.88646	72.1872	8.03351	8.03351
3.11083	31.7293	14.4949	14.4949	7.42767	10.1036	10.1036	3.11083	55.9506	8.12422	8.12422	25.936	11.9473	11.9473	3.11083	68.4573	7.72707	7.72707	62.203	4.89634	4.89634	3.11083	66.4006	5.87022	5.87022	72.0214	8.01652	8.01652
3.11294	31.6253	14.5045	14.5045	7.38698	10.0727	10.0727	3.11294	55.8711	8.14142	8.14142	25.827	11.9485	11.9485	3.11294	68.2457	7.70749	7.70749	62.055	4.8791	4.8791	3.11294	66.2679	5.85405	5.85405	71.855	7.99941	7.99941
3.11504	31.5214	14.5141	14.5141	7.34648	10.0418	10.0418	3.11504	55.7916	8.15868	8.15868	25.7183	11.9495	11.9495	3.11504	68.0334	7.68784	7.68784	61.9069	4.86206	4.86206	3.11504	66.135	5.83796	5.83796	71.688	7.98219	7.98219
3.11715	31.4177	14.5235	14.5235	7.3062	10.0108	10.0108	3.11715	55.712	8.17601	8.17601	25.6099	11.9503	11.9503	3.11715	67.8203	7.66813	7.66813	61.7585	4.84521	4.84521	3.11715	66.0019	5.82195	5.82195	71.5204	7.96486	7.96486
3.11926	31.3142	14.5327	14.5327	7.26611	9.97995	9.97995	3.11926	55.6324	8.19342	8.19342	25.5017	11.9509	11.9509	3.11926	67.6065	7.64836	7.64836	61.6099	4.82856	4.82856	3.11926	65.8685	5.80603	5.80603	71.3521	7.94744	7.94744
3.12137	31.2109	14.5419	14.5419	7.22623	9.94907	9.94907	3.12137	55.5528	8.21089	8.21089	25.3939	11.9513	11.9513	3.12137	67.3919	7.62856	7.62856	61.461	4.81211	4.81211	3.12137	65.7348	5.79021	5.79021	71.1833	7.92993	7.92993
3.12348	31.1078	14.5509	14.5509	7.18655	9.91821	9.91821	3.12348	55.4731	8.22843	8.22843	25.2864	11.9516	11.9516	3.12348	67.1766	7.60874	7.60874	61.312	4.79589	4.79589	3.12348	65.6009	5.77449	5.77449	71.0139	7.91234	7.91234
3.12559	31.0049	14.5598	14.5598	7.14707	9.88737	9.88737	3.12559	55.3934	8.24604	8.24604	25.1792	11.9516	11.9516	3.12559	66.9606	7.58892	7.58892	61.1627	4.77989	4.77989	3.12559	65.4668	5.75888	5.75888	70.844	7.89469	7.89469
3.1277	30.9021	14.5686	14.5686	7.10779	9.85655	9.85655	3.1277	55.3137	8.26372	8.26372	25.0723	11.9514	11.9514	3.1277	66.7438	7.5691	7.5691	61.0132	4.76412	4.76412	3.1277	65.3324	5.74338	5.74338	70.6734	7.87698	7.87698
3.12981	30.7996	14.5772	14.5772	7.06871	9.82574	9.82574	3.12981	55.234	8.28146	8.28146	24.9657	11.951	11.951	3.12981	66.5264	7.54931	7.54931	60.8636	4.74859	4.74859	3.12981	65.1978	5.72799	5.72799	70.5022	7.85922	7.85922
3.13192	30.6972	14.5858	14.5858	7.02983	9.79496	9.79496	3.13192	55.1542	8.29927	8.29927	24.8593	11.9504	11.9504	3.13192	66.3083	7.52956	7.52956	60.7137	4.73331	4.73331	3.13192	65.0629	5.71273	5.71273	70.3305	7.84142	7.84142
3.13403	30.5951	14.5941	14.5941	6.99115	9.7642	9.7642	3.13403	55.0744	8.31714	8.31714	24.7533	11.9497	11.9497	3.13403	66.0894	7.50986	7.50986	60.5636	4.71828	4.71828	3.13403	64.9278	5.6976	5.6976	70.1582	7.8236	7.8236
3.13614	30.4931	14.6024	14.6024	6.95266	9.73345	9.73345	3.13614	54.9946	8.33508	8.33508	24.6476	11.9487	11.9487	3.13614	65.8699	7.49025	7.49025	60.4133	4.70351	4.70351	3.13614	64.7924	5.68261	5.68261	69.9853	7.80575	7.80575
3.13825	30.3913	14.6105	14.6105	6.91437	9.70273	9.70273	3.13825	54.9148	8.35308	8.35308	24.5422	11.9475	11.9475	3.13825	65.6496	7.47072	7.47072	60.2628	4.68901	4.68901	3.13825	64.6568	5.66775	5.66775	69.8119	7.78791	7.78791
3.14036	30.2897	14.6185	14.6185	6.87628	9.67204	9.67204	3.14036	54.8349	8.37115	8.37115	24.4371	11.9462	11.9462	3.14036	65.4288	7.45129	7.45129	60.1122	4.67479	4.67479	3.14036	64.521	5.65305	5.65305	69.6379	7.77007	7.77007
3.14247	30.1883	14.6264	14.6264	6.83838	9.64137	9.64137	3.14247	54.755	8.38927	8.38927	24.3323	11.9446	11.9446	3.14247	65.2072	7.43199	7.43199	59.9613	4.66086	4.66086	3.14247	64.3849	5.6385	5.6385	69.4633	7.75224	7.75224
3.14458	30.087	14.6341	14.6341	6.80067	9.61072	9.61072	3.14458	54.6751	8.40746	8.40746	24.2279	11.9429	11.9429	3.14458	64.985	7.41283	7.41283	59.8102	4.64722	4.64722	3.14458	64.2486	5.6241	5.6241	69.2881	7.73444	7.73444
3.14668	29.986	14.6417	14.6417	6.76316	9.58009	9.58009	3.14668	54.5951	8.42571	8.42571	24.1237	11.9409	11.9409	3.14668	64.7621	7.39383	7.39383	59.659	4.63387	4.63387	3.14668	64.112	5.60988	5.60988	69.1124	7.71668	7.71668
3.14879	29.8852	14.6491	14.6491	6.72583	9.5495	9.5495	3.14879	54.5152	8.44401	8.44401	24.0198	11.9388	11.9388	3.14879	64.5386	7.375	7.375	59.5076	4.62083	4.62083	3.14879	63.9753	5.59582	5.59582	68.9362	7.69897	7.69897
3.1509	29.7846	14.6564	14.6564	6.6887	9.51892	9.51892	3.1509	54.4352	8.46238	8.46238	23.9162	11.9365	11.9365	3.1509	64.3144	7.35636	7.35636	59.356	4.60811	4.60811	3.1509	63.8383	5.58194	5.58194	68.7594	7.68132	7.68132
3.15301	29.6841	14.6636	14.6636	6.65176	9.48838	9.48838	3.15301	54.3552	8.48081	8.48081	23.813	11.9339	11.9339	3.15301	64.0896	7.33794	7.33794	59.2042	4.59571	4.59571	3.15301	63.7011	5.56825	5.56825	68.582	7.66375	7.66375
3.15512	29.5839	14.6706	14.6706	6.61501	9.45786	9.45786	3.15512	54.2751	8.49929	8.49929	23.71	11.9312	11.9312	3.15512	63.8642	7.31974	7.31974	59.0522	4.58364	4.58364	3.15512	63.5636	5.55474	5.55474	68.4041	7.64626	7.64626
3.15723	29.4838	14.6775	14.6775	6.57845	9.42737	9.42737	3.15723	54.1951	8.51783	8.51783	23.6074	11.9283	11.9283	3.15723	63.6382	7.30179	7.30179	58.9001	4.57191	4.57191	3.15723	63.426	5.54144	5.54144	68.2257	7.62888	7.62888
3.15934	29.384	14.6843	14.6843	6.54208	9.39691	9.39691	3.15934	54.115	8.53642	8.53642	23.505	11.9252	11.9252	3.15934	63.4116	7.2841	7.2841	58.7478	4.56052	4.56052	3.15934	63.2881	5.52833	5.52833	68.0467	7.6116	7.6116
3.16145	29.2843	14.6909	14.6909	6.50589	9.36648	9.36648	3.16145	54.0349	8.55507	8.55507	23.403	11.9219	11.9219	3.16145	63.1844	7.26669	7.26669	58.5953	4.54948	4.54948	3.16145	63.15	5.51543	5.51543	67.8672	7.59445	7.59445
3.16356	29.1849	14.6973	14.6973	6.46989	9.33608	9.33608	3.16356	53.9548	8.57378	8.57378	23.3013	11.9184	11.9184	3.16356	62.9566	7.24958	7.24958	58.4427	4.53879	4.53879	3.16356	63.0117	5.50275	5.50275	67.6871	7.57743	7.57743
3.16567	29.0856	14.7037	14.7037	6.43407	9.30572	9.30572	3.16567	53.8746	8.59254	8.59254	23.1999	11.9148	11.9148	3.16567	62.7282	7.23279	7.23279	58.2899	4.52848	4.52848	3.16567	62.8731	5.49029	5.49029	67.5066	7.56057	7.56057
3.16778	28.9866	14.7099	14.7099	6.39844	9.27538	9.27538	3.16778	53.7945	8.61135	8.61135	23.0988	11.9109	11.9109	3.16778	62.4992	7.21633	7.21633	58.1369	4.51853	4.51853	3.16778	62.7344	5.47805	5.47805	67.3255	7.54386	7.54386
3.16989	28.8877	14.7159	14.7159	6.363	9.24507	9.24507	3.16989	53.7143	8.63022	8.63022	22.998	11.9068	11.9068	3.16989	62.2697	7.20023	7.20023	57.9838	4.50896	4.50896	3.16989	62.5954	5.46605	5.46605	67.1439	7.52734	7.52734
3.172	28.7891	14.7218	14.7218	6.32773	9.2148	9.2148	3.172	53.6341	8.64914	8.64914	22.8975	11.9026	11.9026	3.172	62.0397	7.1845	7.1845	57.8305	4.49978	4.49978	3.172	62.4563	5.45429	5.45429	66.9617	7.511	7.511
3.17411	28.6906	14.7275	14.7275	6.29265	9.18456	9.18456	3.17411	53.5539	8.6681	8.6681	22.7973	11.8981	11.8981	3.17411	61.8091	7.16916	7.16916	57.6771	4.49099	4.49099	3.17411	62.3169	5.44278	5.44278	66.7791	7.49487	7.49487
3.17621	28.5924	14.7331	14.7331	6.25775	9.15435	9.15435	3.17621	53.4736	8.68712	8.68712	22.6974	11.8935	11.8935	3.17621	61.5779	7.15422	7.15422	57.5235	4.48259	4.48259	3.17621	62.1773	5.43151	5.43151	66.596	7.47895	7.47895
3.17832	28.4943	14.7386	14.7386	6.22303	9.12418	9.12418	3.17832	53.3934	8.70619	8.70619	22.5979	11.8887	11.8887	3.17832	61.3463	7.13972	7.13972	57.3698	4.4746	4.4746	3.17832	62.0376	5.42051	5.42051	66.4123	7.46327	7.46327
3.18043	28.3965	14.7439	14.7439	6.1885	9.09404	9.09404	3.18043	53.3131	8.7253	8.7253	22.4986	11.8837	11.8837	3.18043	61.1141	7.12565	7.12565	57.216	4.46702	4.46702	3.18043	61.8976	5.40977	5.40977	66.2282	7.44783	7.44783
3.18254	28.2988	14.7491	14.7491	6.15414	9.06394	9.06394	3.18254	53.2328	8.74447	8.74447	22.3997	11.8785	11.8785	3.18254	60.8814	7.11205	7.11205	57.062	4.45985	4.45985	3.18254	61.7574	5.3993	5.3993	66.0436	7.43264	7.43264
3.18465	28.2014	14.7541	14.7541	6.11995	9.03387	9.03387	3.18465	53.1525	8.76368	8.76368	22.301	11.8732	11.8732	3.18465	60.6482	7.09892	7.09892	56.9078	4.45311	4.45311	3.18465	61.6171	5.3891	5.3891	65.8584	7.41773	7.41773
3.18676	28.1042	14.759	14.759	6.08595	9.00385	9.00385	3.18676	53.0722	8.78294	8.78294	22.2027	11.8676	11.8676	3.18676	60.4146	7.08629	7.08629	56.7536	4.44679	4.44679	3.18676	61.4765	5.37919	5.37919	65.6728	7.40311	7.40311
3.18887	28.0071	14.7637	14.7637	6.05212	8.97385	8.97385	3.18887	52.9918	8.80224	8.80224	22.1047	11.8619	11.8619	3.18887	60.1804	7.07417	7.07417	56.5992	4.4409	4.4409	3.18887	61.3357	5.36956	5.36956	65.4868	7.38879	7.38879
3.19098	27.9103	14.7682	14.7682	6.01847	8.9439	8.9439	3.19098	52.9115	8.82159	8.82159	22.007	11.856	11.856	3.19098	59.9458	7.06257	7.06257	56.4447	4.43545	4.43545	3.19098	61.1948	5.36023	5.36023	65.3002	7.37478	7.37478
3.19309	27.8137	14.7727	14.7727	5.985	8.91398	8.91398	3.19309	52.8311	8.84098	8.84098	21.9096	11.8499	11.8499	3.19309	59.7107	7.05153	7.05153	56.29	4.43044	4.43044	3.19309	61.0537	5.3512	5.3512	65.1132	7.3611	7.3611
3.1952	27.7173	14.7769	14.7769	5.95169	8.88411	8.88411	3.1952	52.7507	8.86042	8.86042	21.8125	11.8436	11.8436	3.1952	59.4752	7.04104	7.04104	56.1352	4.42587	4.42587	3.1952	60.9124	5.34248	5.34248	64.9257	7.34777	7.34777
3.19731	27.6211	14.781	14.781	5.91857	8.85427	8.85427	3.19731	52.6703	8.8799	8.8799	21.7157	11.8371	11.8371	3.19731	59.2393	7.03113	7.03113	55.9803	4.42176	4.42176	3.19731	60.7709	5.33407	5.33407	64.7377	7.33479	7.33479
3.19942	27.525	14.785	14.785	5.88561	8.82447	8.82447	3.19942	52.5899	8.89942	8.89942	21.6193	11.8305	11.8305	3.19942	59.0029	7.02181	7.02181	55.8253	4.4181	4.4181	3.19942	60.6292	5.32597	5.32597	64.5493	7.32218	7.32218
3.20153	27.4293	14.7888	14.7888	5.85283	8.79471	8.79471	3.20153	52.5095	8.91898	8.91898	21.5231	11.8236	11.8236	3.20153	58.7661	7.0131	7.0131	55.6702	4.4149	4.4149	3.20153	60.4873	5.3182	5.3182	64.3604	7.30996	7.30996
3.20364	27.3337	14.7925	14.7925	5.82022	8.76499	8.76499	3.20364	52.4291	8.93858	8.93858	21.4273	11.8166	11.8166	3.20364	58.5289	7.00501	7.00501	55.515	4.41216	4.41216	3.20364	60.3453	5.31076	5.31076	64.1711	7.29814	7.29814
3.20575	27.2383	14.796	14.796	5.78777	8.73532	8.73532	3.20575	52.3486	8.95822	8.95822	21.3318	11.8094	11.8094	3.20575	58.2913	6.99755	6.99755	55.3596	4.40989	4.40989	3.20575	60.2031	5.30365	5.30365	63.9814	7.28673	7.28673
3.20785	27.1431	14.7993	14.7993	5.7555	8.70568	8.70568	3.20785	52.2681	8.9779	8.9779	21.2366	11.8021	11.8021	3.20785	58.0533	6.99074	6.99074	55.2042	4.40809	4.40809	3.20785	60.0607	5.29688	5.29688	63.7912	7.27575	7.27575
3.20996	27.0482	14.8025	14.8025	5.7234	8.67609	8.67609	3.20996	52.1877	8.99762	8.99762	21.1416	11.7945	11.7945	3.20996	57.815	6.9846	6.9846	55.0486	4.40676	4.40676	3.20996	59.9181	5.29045	5.29045	63.6005	7.26522	7.26522
3.21207	26.9534	14.8056	14.8056	5.69147	8.64654	8.64654	3.21207	52.1072	9.01737	9.01737	21.0471	11.7868	11.7868	3.21207	57.5763	6.97913	6.97913	54.893	4.4059	4.4059	3.21207	59.7754	5.28437	5.28437	63.4095	7.25513	7.25513
3.21418	26.8589	14.8085	14.8085	5.6597	8.61704	8.61704	3.21418	52.0267	9.03716	9.03716	20.9528	11.7789	11.7789	3.21418	57.3372	6.97434	6.97434	54.7372	4.40552	4.40552	3.21418	59.6325	5.27865	5.27865	63.218	7.24552	7.24552
3.21629	26.7645	14.8112	14.8112	5.6281	8.58758	8.58758	3.21629	51.9462	9.05699	9.05699	20.8588	11.7708	11.7708	3.21629	57.0978	6.97026	6.97026	54.5814	4.40563	4.40563	3.21629	59.4895	5.27329	5.27329	63.0261	7.23639	7.23639
3.2184	26.6704	14.8138	14.8138	5.59667	8.55816	8.55816	3.2184	51.8657	9.07685	9.07685	20.7651	11.7626	11.7626	3.2184	56.858	6.96688	6.96688	54.4255	4.40621	4.40621	3.2184	59.3463	5.26829	5.26829	62.8338	7.22775	7.22775
3.22051	26.5765	14.8162	14.8162	5.5654	8.52879	8.52879	3.22051	51.7851	9.09675	9.09675	20.6718	11.7542	11.7542	3.22051	56.618	6.96422	6.96422	54.2695	4.40727	4.40727	3.22051	59.2029	5.26366	5.26366	62.6411	7.21963	7.21963
3.22262	26.4828	14.8185	14.8185	5.53429	8.49946	8.49946	3.22262	51.7046	9.11668	9.11668	20.5787	11.7456	11.7456	3.22262	56.3776	6.96229	6.96229	54.1134	4.40882	4.40882	3.22262	59.0594	5.2594	5.2594	62.4479	7.21202	7.21202
3.22473	26.3893	14.8206	14.8206	5.50335	8.47017	8.47017	3.22473	51.624	9.13664	9.13664	20.486	11.7368	11.7368	3.22473	56.1369	6.9611	6.9611	53.9572	4.41086	4.41086	3.22473	58.9157	5.25552	5.25552	62.2544	7.20495	7.20495
3.22684	26.296	14.8226	14.8226	5.47257	8.44094	8.44094	3.22684	51.5435	9.15663	9.15663	20.3936	11.7279	11.7279	3.22684	55.8959	6.96065	6.96065	53.8009	4.41338	4.41338	3.22684	58.7719	5.25202	5.25202	62.0605	7.19843	7.19843
3.22895	26.203	14.8244	14.8244	5.44196	8.41175	8.41175	3.22895	51.4629	9.17666	9.17666	20.3015	11.7188	11.7188	3.22895	55.6547	6.96096	6.96096	53.6446	4.41639	4.41639	3.22895	58.6279	5.24891	5.24891	61.8662	7.19247	7.19247
3.23106	26.1101	14.826	14.826	5.4115	8.38261	8.38261	3.23106	51.3824	9.19672	9.19672	20.2097	11.7095	11.7095	3.23106	55.4131	6.96202	6.96202	53.4882	4.41988	4.41988	3.23106	58.4838	5.24619	5.24619	61.6715	7.18708	7.18708
3.23317	26.0175	14.8275	14.8275	5.38121	8.35351	8.35351	3.23317	51.3018	9.2168	9.2168	20.1182	11.7001	11.7001	3.23317	55.1714	6.96385	6.96385	53.3317	4.42386	4.42386	3.23317	58.3395	5.24386	5.24386	61.4765	7.18228	7.18228
3.23528	25.9251	14.8288	14.8288	5.35108	8.32446	8.32446	3.23528	51.2212	9.23692	9.23692	20.027	11.6905	11.6905	3.23528	54.9294	6.96646	6.96646	53.1752	4.42833	4.42833	3.23528	58.1951	5.24193	5.24193	61.2811	7.17807	7.17807
3.23739	25.8328	14.83	14.83	5.3211	8.29546	8.29546	3.23739	51.1406	9.25706	9.25706	19.9361	11.6807	11.6807	3.23739	54.6871	6.96984	6.96984	53.0186	4.43328	4.43328	3.23739	58.0505	5.2404	5.2404	61.0853	7.17446	7.17446
3.23949	25.7408	14.831	14.831	5.29129	8.26651	8.26651	3.23949	51.06	9.27723	9.27723	19.8456	11.6707	11.6707	3.23949	54.4446	6.974	6.974	52.862	4.43872	4.43872	3.23949	57.9058	5.23927	5.23927	60.8891	7.17148	7.17148
3.2416	25.6491	14.8319	14.8319	5.26163	8.23761	8.23761	3.2416	50.9794	9.29742	9.29742	19.7553	11.6606	11.6606	3.2416	54.202	6.97894	6.97894	52.7052	4.44465	4.44465	3.2416	57.761	5.23855	5.23855	60.6927	7.16912	7.16912
3.24371	25.5575	14.8326	14.8326	5.23213	8.20876	8.20876	3.24371	50.8988	9.31765	9.31765	19.6654	11.6504	11.6504	3.24371	53.9591	6.98467	6.98467	52.5485	4.45105	4.45105	3.24371	57.616	5.23824	5.23824	60.4958	7.1674	7.1674
3.24582	25.4661	14.8331	14.8331	5.20278	8.17995	8.17995	3.24582	50.8182	9.33789	9.33789	19.5758	11.6399	11.6399	3.24582	53.716	6.99119	6.99119	52.3917	4.45794	4.45794	3.24582	57.4709	5.23835	5.23835	60.2986	7.16632	7.16632
3.24793	25.375	14.8335	14.8335	5.1736	8.1512	8.1512	3.24793	50.7376	9.35817	9.35817	19.4864	11.6293	11.6293	3.24793	53.4727	6.99849	6.99849	52.2348	4.4653	4.4653	3.24793	57.3257	5.23887	5.23887	60.1011	7.16591	7.16591
3.25004	25.2841	14.8337	14.8337	5.14456	8.1225	8.1225	3.25004	50.657	9.37846	9.37846	19.3974	11.6186	11.6186	3.25004	53.2293	7.00658	7.00658	52.0779	4.47314	4.47314	3.25004	57.1803	5.23981	5.23981	59.9033	7.16616	7.16616
3.25215	25.1934	14.8338	14.8338	5.11568	8.09385	8.09385	3.25215	50.5763	9.39878	9.39878	19.3087	11.6076	11.6076	3.25215	52.9858	7.01546	7.01546	51.9209	4.48145	4.48145	3.25215	57.0348	5.24117	5.24117	59.7051	7.16709	7.16709
3.25426	25.1029	14.8337	14.8337	5.08696	8.06525	8.06525	3.25426	50.4957	9.41912	9.41912	19.2203	11.5966	11.5966	3.25426	52.7421	7.02512	7.02512	51.7639	4.49024	4.49024	3.25426	56.8892	5.24295	5.24295	59.5066	7.16869	7.16869
3.25637	25.0126	14.8335	14.8335	5.05838	8.0367	8.0367	3.25637	50.4151	9.43948	9.43948	19.1323	11.5853	11.5853	3.25637	52.4982	7.03557	7.03557	51.6069	4.49949	4.49949	3.25637	56.7435	5.24515	5.24515	59.3078	7.17099	7.17099
3.25848	24.9225	14.8331	14.8331	5.02996	8.0082	8.0082	3.25848	50.3344	9.45986	9.45986	19.0445	11.5739	11.5739	3.25848	52.2543	7.04679	7.04679	51.4499	4.50921	4.50921	3.25848	56.5977	5.24778	5.24778	59.1087	7.17399	7.17399
3.26059	24.8327	14.8325	14.8325	5.00169	7.97976	7.97976	3.26059	50.2538	9.48026	9.48026	18.957	11.5624	11.5624	3.26059	52.0102	7.05879	7.05879	51.2928	4.51939	4.51939	3.26059	56.4517	5.25084	5.25084	58.9093	7.17769	7.17769
3.2627	24.7431	14.8318	14.8318	4.97357	7.95137	7.95137	3.2627	50.1732	9.50068	9.50068	18.8698	11.5507	11.5507	3.2627	51.766	7.07156	7.07156	51.1357	4.53002	4.53002	3.2627	56.3057	5.25433	5.25433	58.7096	7.1821	7.1821
3.26481	24.6537	14.8309	14.8309	4.9456	7.92303	7.92303	3.26481	50.0925	9.52112	9.52112	18.783	11.5388	11.5388	3.26481	51.5218	7.0851	7.0851	50.9786	4.54111	4.54111	3.26481	56.1595	5.25825	5.25825	58.5096	7.18723	7.18723
3.26692	24.5645	14.8299	14.8299	4.91778	7.89474	7.89474	3.26692	50.0119	9.54158	9.54158	18.6965	11.5268	11.5268	3.26692	51.2775	7.09939	7.09939	50.8214	4.55265	4.55265	3.26692	56.0132	5.2626	5.2626	58.3094	7.19308	7.19308
3.26902	24.4755	14.8287	14.8287	4.89011	7.86651	7.86651	3.26902	49.9313	9.56205	9.56205	18.6102	11.5146	11.5146	3.26902	51.0331	7.11444	7.11444	50.6642	4.56464	4.56464	3.26902	55.8668	5.26737	5.26737	58.1088	7.19966	7.19966
3.27113	24.3868	14.8273	14.8273	4.86258	7.83833	7.83833	3.27113	49.8506	9.58254	9.58254	18.5243	11.5023	11.5023	3.27113	50.7886	7.13024	7.13024	50.5071	4.57706	4.57706	3.27113	55.7203	5.27258	5.27258	57.908	7.20697	7.20697
3.27324	24.2982	14.8258	14.8258	4.83521	7.81021	7.81021	3.27324	49.77	9.60305	9.60305	18.4387	11.4899	11.4899	3.27324	50.5442	7.14676	7.14676	50.3499	4.58992	4.58992	3.27324	55.5738	5.27823	5.27823	57.7069	7.21501	7.21501
3.27535	24.2099	14.8241	14.8241	4.80797	7.78215	7.78215	3.27535	49.6894	9.62357	9.62357	18.3533	11.4772	11.4772	3.27535	50.2997	7.16402	7.16402	50.1927	4.60321	4.60321	3.27535	55.4271	5.2843	5.2843	57.5056	7.22379	7.22379
3.27746	24.1218	14.8223	14.8223	4.78089	7.75413	7.75413	3.27746	49.6087	9.6441	9.6441	18.2683	11.4645	11.4645	3.27746	50.0552	7.18199	7.18199	50.0355	4.61693	4.61693	3.27746	55.2803	5.29081	5.29081	57.3041	7.23331	7.23331
3.27957	24.0339	14.8203	14.8203	4.75395	7.72618	7.72618	3.27957	49.5281	9.66465	9.66465	18.1836	11.4515	11.4515	3.27957	49.8107	7.20067	7.20067	49.8783	4.63106	4.63106	3.27957	55.1334	5.29775	5.29775	57.1022	7.24357	7.24357
3.28168	23.9463	14.8182	14.8182	4.72715	7.69827	7.69827	3.28168	49.4475	9.6852	9.6852	18.0992	11.4385	11.4385	3.28168	49.5662	7.22005	7.22005	49.7211	4.64561	4.64561	3.28168	54.9865	5.30512	5.30512	56.9002	7.25457	7.25457
3.28379	23.8588	14.8159	14.8159	4.7005	7.67043	7.67043	3.28379	49.3668	9.70577	9.70577	18.0151	11.4253	11.4253	3.28379	49.3217	7.24011	7.24011	49.5639	4.66057	4.66057	3.28379	54.8394	5.31292	5.31292	56.6979	7.26632	7.26632
3.2859	23.7716	14.8134	14.8134	4.67399	7.64264	7.64264	3.2859	49.2862	9.72635	9.72635	17.9314	11.4119	11.4119	3.2859	49.0772	7.26085	7.26085	49.4067	4.67593	4.67593	3.2859	54.6923	5.32115	5.32115	56.4954	7.27882	7.27882
3.28801	23.6846	14.8108	14.8108	4.64762	7.61491	7.61491	3.28801	49.2056	9.74695	9.74695	17.8479	11.3984	11.3984	3.28801	48.8328	7.28224	7.28224	49.2495	4.69169	4.69169	3.28801	54.5451	5.32981	5.32981	56.2927	7.29206	7.29206
3.29012	23.5978	14.808	14.808	4.6214	7.58723	7.58723	3.29012	49.125	9.76755	9.76755	17.7647	11.3848	11.3848	3.29012	48.5885	7.30428	7.30428	49.0924	4.70784	4.70784	3.29012	54.3978	5.33889	5.33889	56.0897	7.30604	7.30604
3.29223	23.5113	14.8051	14.8051	4.59531	7.55961	7.55961	3.29223	49.0444	9.78816	9.78816	17.6818	11.371	11.371	3.29223	48.3442	7.32696	7.32696	48.9352	4.72438	4.72438	3.29223	54.2504	5.3484	5.3484	55.8866	7.32076	7.32076
3.29434	23.4249	14.802	14.802	4.56937	7.53205	7.53205	3.29434	48.9638	9.80877	9.80877	17.5993	11.3571	11.3571	3.29434	48.1	7.35025	7.35025	48.7781	4.74129	4.74129	3.29434	54.103	5.35833	5.35833	55.6833	7.33623	7.33623
3.29645	23.3388	14.7987	14.7987	4.54356	7.50455	7.50455	3.29645	48.8832	9.8294	9.8294	17.517	11.343	11.343	3.29645	47.8559	7.37415	7.37415	48.621	4.75858	4.75858	3.29645	53.9555	5.36869	5.36869	55.4797	7.35244	7.35244
3.29856	23.2529	14.7953	14.7953	4.51789	7.47711	7.47711	3.29856	48.8026	9.85003	9.85003	17.435	11.3288	11.3288	3.29856	47.6119	7.39864	7.39864	48.4639	4.77622	4.77622	3.29856	53.8079	5.37947	5.37947	55.276	7.36938	7.36938
3.30066	23.1672	14.7917	14.7917	4.49236	7.44972	7.44972	3.30066	48.722	9.87066	9.87066	17.3534	11.3145	11.3145	3.30066	47.368	7.42371	7.42371	48.3069	4.79423	4.79423	3.30066	53.6602	5.39066	5.39066	55.0721	7.38705	7.38705
3.30277	23.0818	14.788	14.788	4.46697	7.42239	7.42239	3.30277	48.6414	9.89131	9.89131	17.272	11.3	11.3	3.30277	47.1242	7.44933	7.44933	48.1499	4.81259	4.81259	3.30277	53.5125	5.40227	5.40227	54.8681	7.40546	7.40546
3.30488	22.9965	14.7841	14.7841	4.44172	7.39512	7.39512	3.30488	48.5609	9.91195	9.91195	17.191	11.2854	11.2854	3.30488	46.8806	7.47549	7.47549	47.9929	4.8313	4.8313	3.30488	53.3647	5.41429	5.41429	54.6639	7.42458	7.42458
3.30699	22.9115	14.7801	14.7801	4.4166	7.36791	7.36791	3.30699	48.4803	9.9326	9.9326	17.1102	11.2706	11.2706	3.30699	46.6371	7.50218	7.50218	47.836	4.85034	4.85034	3.30699	53.2169	5.42672	5.42672	54.4595	7.44443	7.44443
3.3091	22.8267	14.7759	14.7759	4.39162	7.34076	7.34076	3.3091	48.3997	9.95325	9.95325	17.0297	11.2557	11.2557	3.3091	46.3938	7.52938	7.52938	47.6791	4.86972	4.86972	3.3091	53.069	5.43956	5.43956	54.255	7.46499	7.46499
3.31121	22.7421	14.7716	14.7716	4.36677	7.31367	7.31367	3.31121	48.3192	9.97391	9.97391	16.9496	11.2407	11.2407	3.31121	46.1506	7.55707	7.55707	47.5223	4.88941	4.88941	3.31121	52.9211	5.4528	5.4528	54.0503	7.48625	7.48625
3.31332	22.6578	14.7671	14.7671	4.34206	7.28664	7.28664	3.31332	48.2386	9.99456	9.99456	16.8697	11.2256	11.2256	3.31332	45.9076	7.58524	7.58524	47.3655	4.90943	4.90943	3.31332	52.7731	5.46645	5.46645	53.8455	7.50822	7.50822
3.31543	22.5737	14.7624	14.7624	4.31748	7.25967	7.25967	3.31543	48.1581	10.0152	10.0152	16.7902	11.2103	11.2103	3.31543	45.6649	7.61386	7.61386	47.2088	4.92975	4.92975	3.31543	52.625	5.48049	5.48049	53.6405	7.53088	7.53088
3.31754	22.4898	14.7576	14.7576	4.29303	7.23276	7.23276	3.31754	48.0776	10.0359	10.0359	16.7109	11.1949	11.1949	3.31754	45.4223	7.64292	7.64292	47.0521	4.95038	4.95038	3.31754	52.4769	5.49492	5.49492	53.4355	7.55423	7.55423
3.31965	22.4061	14.7526	14.7526	4.26872	7.20591	7.20591	3.31965	47.9971	10.0565	10.0565	16.632	11.1794	11.1794	3.31965	45.1799	7.67241	7.67241	46.8955	4.9713	4.9713	3.31965	52.3288	5.50974	5.50974	53.2303	7.57826	7.57826
3.32176	22.3226	14.7475	14.7475	4.24453	7.17912	7.17912	3.32176	47.9166	10.0772	10.0772	16.5533	11.1637	11.1637	3.32176	44.9378	7.7023	7.7023	46.7389	4.99251	4.99251	3.32176	52.1806	5.52495	5.52495	53.025	7.60296	7.60296
3.32387	22.2394	14.7422	14.7422	4.22048	7.15239	7.15239	3.32387	47.8361	10.0978	10.0978	16.475	11.1479	11.1479	3.32387	44.6959	7.73257	7.73257	46.5824	5.014	5.014	3.32387	52.0324	5.54055	5.54055	52.8196	7.62832	7.62832
3.32598	22.1563	14.7368	14.7368	4.19656	7.12572	7.12572	3.32598	47.7556	10.1185	10.1185	16.3969	11.132	11.132	3.32598	44.4543	7.76321	7.76321	46.426	5.03577	5.03577	3.32598	51.8842	5.55652	5.55652	52.6141	7.65433	7.65433
3.32809	22.0735	14.7312	14.7312	4.17277	7.09911	7.09911	3.32809	47.6751	10.1391	10.1391	16.3192	11.116	11.116	3.32809	44.2129	7.7942	7.7942	46.2696	5.0578	5.0578	3.32809	51.7359	5.57286	5.57286	52.4086	7.68099	7.68099
3.3302	21.991	14.7254	14.7254	4.1491	7.07257	7.07257	3.3302	47.5947	10.1598	10.1598	16.2417	11.0998	11.0998	3.3302	43.9718	7.82552	7.82552	46.1133	5.08009	5.08009	3.3302	51.5876	5.58957	5.58957	52.2029	7.70829	7.70829
3.3323	21.9086	14.7195	14.7195	4.12557	7.04609	7.04609	3.3323	47.5142	10.1804	10.1804	16.1645	11.0835	11.0835	3.3323	43.731	7.85715	7.85715	45.9571	5.10263	5.10263	3.3323	51.4392	5.60665	5.60665	51.9972	7.7362	7.7362
3.33441	21.8265	14.7135	14.7135	4.10216	7.01966	7.01966	3.33441	47.4338	10.201	10.201	16.0877	11.0671	11.0671	3.33441	43.4905	7.88908	7.88908	45.801	5.12542	5.12542	3.33441	51.2909	5.62409	5.62409	51.7914	7.76473	7.76473
3.33652	21.7445	14.7073	14.7073	4.07888	6.99331	6.99331	3.33652	47.3534	10.2217	10.2217	16.0111	11.0506	11.0506	3.33652	43.2503	7.92128	7.92128	45.6449	5.14844	5.14844	3.33652	51.1425	5.64188	5.64188	51.5855	7.79387	7.79387
3.33863	21.6629	14.7009	14.7009	4.05573	6.96701	6.96701	3.33863	47.273	10.2423	10.2423	15.9348	11.0339	11.0339	3.33863	43.0104	7.95373	7.95373	45.489	5.17169	5.17169	3.33863	50.994	5.66003	5.66003	51.3796	7.82359	7.82359
3.34074	21.5814	14.6944	14.6944	4.0327	6.94078	6.94078	3.34074	47.1926	10.2629	10.2629	15.8588	11.0172	11.0172	3.34074	42.7708	7.98643	7.98643	45.3331	5.19517	5.19517	3.34074	50.8456	5.67852	5.67852	51.1736	7.8539	7.8539
3.34285	21.5001	14.6878	14.6878	4.0098	6.9146	6.9146	3.34285	47.1122	10.2835	10.2835	15.7831	11.0003	11.0003	3.34285	42.5316	8.01934	8.01934	45.1773	5.21886	5.21886	3.34285	50.6972	5.69735	5.69735	50.9676	7.88477	7.88477
3.34496	21.4191	14.681	14.681	3.98702	6.8885	6.8885	3.34496	47.0319	10.3041	10.3041	15.7077	10.9833	10.9833	3.34496	42.2927	8.05246	8.05246	45.0216	5.24275	5.24275	3.34496	50.5487	5.71652	5.71652	50.7616	7.9162	7.9162
3.34707	21.3383	14.674	14.674	3.96437	6.86245	6.86245	3.34707	46.9515	10.3247	10.3247	15.6326	10.9662	10.9662	3.34707	42.0542	8.08575	8.08575	44.866	5.26685	5.26685	3.34707	50.4003	5.73602	5.73602	50.5556	7.94817	7.94817
3.34918	21.2577	14.6669	14.6669	3.94184	6.83647	6.83647	3.34918	46.8712	10.3453	10.3453	15.5578	10.949	10.949	3.34918	41.816	8.11921	8.11921	44.7105	5.29114	5.29114	3.34918	50.2518	5.75584	5.75584	50.3495	7.98068	7.98068
3.35129	21.1774	14.6596	14.6596	3.91943	6.81055	6.81055	3.35129	46.7909	10.3658	10.3658	15.4833	10.9317	10.9317	3.35129	41.5783	8.15282	8.15282	44.5551	5.31562	5.31562	3.35129	50.1033	5.77598	5.77598	50.1434	8.0137	8.0137
3.3534	21.0972	14.6522	14.6522	3.89715	6.7847	6.7847	3.3534	46.7106	10.3864	10.3864	15.4091	10.9142	10.9142	3.3534	41.3409	8.18656	8.18656	44.3998	5.34028	5.34028	3.3534	49.9548	5.79644	5.79644	49.9373	8.04724	8.04724
3.35551	21.0173	14.6447	14.6447	3.87498	6.75891	6.75891	3.35551	46.6303	10.4069	10.4069	15.3352	10.8967	10.8967	3.35551	41.1039	8.2204	8.2204	44.2447	5.36511	5.36511	3.35551	49.8064	5.81721	5.81721	49.7312	8.08126	8.08126
3.35762	20.9376	14.637	14.637	3.85294	6.73318	6.73318	3.35762	46.5501	10.4274	10.4274	15.2615	10.879	10.879	3.35762	40.8673	8.25434	8.25434	44.0896	5.39011	5.39011	3.35762	49.6579	5.83828	5.83828	49.5251	8.11577	8.11577
3.35973	20.8582	14.6291	14.6291	3.83102	6.70752	6.70752	3.35973	46.4698	10.4479	10.4479	15.1882	10.8612	10.8612	3.35973	40.6312	8.28835	8.28835	43.9347	5.41526	5.41526	3.35973	49.5094	5.85965	5.85965	49.3191	8.15074	8.15074
3.36183	20.7789	14.6211	14.6211	3.80922	6.68192	6.68192	3.36183	46.3896	10.4684	10.4684	15.1151	10.8434	10.8434	3.36183	40.3955	8.32242	8.32242	43.7798	5.44056	5.44056	3.36183	49.3609	5.88131	5.88131	49.113	8.18616	8.18616
3.36394	20.6999	14.6129	14.6129	3.78753	6.65638	6.65638	3.36394	46.3094	10.4889	10.4889	15.0423	10.8254	10.8254	3.36394	40.1602	8.35653	8.35653	43.6251	5.46601	5.46601	3.36394	49.2125	5.90326	5.90326	48.907	8.22202	8.22202
3.36605	20.6211	14.6046	14.6046	3.76597	6.63091	6.63091	3.36605	46.2292	10.5094	10.5094	14.9698	10.8073	10.8073	3.36605	39.9254	8.39066	8.39066	43.4705	5.4916	5.4916	3.36605	49.0641	5.92549	5.92549	48.701	8.25831	8.25831
3.36816	20.5425	14.5962	14.5962	3.74452	6.60551	6.60551	3.36816	46.149	10.5298	10.5298	14.8976	10.7891	10.7891	3.36816	39.6911	8.4248	8.4248	43.3161	5.51732	5.51732	3.36816	48.9156	5.94799	5.94799	48.4951	8.29502	8.29502
3.37027	20.4642	14.5876	14.5876	3.7232	6.58017	6.58017	3.37027	46.0689	10.5503	10.5503	14.8257	10.7708	10.7708	3.37027	39.4572	8.45893	8.45893	43.1618	5.54316	5.54316	3.37027	48.7672	5.97077	5.97077	48.2892	8.33211	8.33211
3.37238	20.386	14.5789	14.5789	3.70198	6.55489	6.55489	3.37238	45.9887	10.5707	10.5707	14.7541	10.7524	10.7524	3.37238	39.2238	8.49303	8.49303	43.0076	5.56912	5.56912	3.37238	48.6189	5.9938	5.9938	48.0834	8.3696	8.3696
3.37449	20.3081	14.57	14.57	3.68089	6.52968	6.52968	3.37449	45.9086	10.5911	10.5911	14.6828	10.7339	10.7339	3.37449	38.9909	8.52709	8.52709	42.8535	5.59519	5.59519	3.37449	48.4705	6.0171	6.0171	47.8776	8.40745	8.40745
3.3766	20.2304	14.561	14.561	3.65991	6.50454	6.50454	3.3766	45.8286	10.6115	10.6115	14.6117	10.7153	10.7153	3.3766	38.7585	8.56109	8.56109	42.6996	5.62137	5.62137	3.3766	48.3222	6.04065	6.04065	47.672	8.44566	8.44566
3.37871	20.153	14.5518	14.5518	3.63904	6.47946	6.47946	3.37871	45.7485	10.6318	10.6318	14.541	10.6966	10.6966	3.37871	38.5266	8.59501	8.59501	42.5458	5.64764	5.64764	3.37871	48.1739	6.06444	6.06444	47.4663	8.4842	8.4842
3.38082	20.0757	14.5425	14.5425	3.61829	6.45445	6.45445	3.38082	45.6685	10.6522	10.6522	14.4705	10.6778	10.6778	3.38082	38.2952	8.62884	8.62884	42.3922	5.67401	5.67401	3.38082	48.0256	6.08848	6.08848	47.2608	8.52308	8.52308
3.38293	19.9987	14.533	14.533	3.59765	6.4295	6.4295	3.38293	45.5884	10.6725	10.6725	14.4003	10.6589	10.6589	3.38293	38.0643	8.66256	8.66256	42.2387	5.70046	5.70046	3.38293	47.8774	6.11274	6.11274	47.0554	8.56227	8.56227
3.38504	19.9219	14.5234	14.5234	3.57713	6.40461	6.40461	3.38504	45.5084	10.6928	10.6928	14.3304	10.64	10.64	3.38504	37.834	8.69616	8.69616	42.0854	5.72699	5.72699	3.38504	47.7292	6.13724	6.13724	46.8501	8.60175	8.60175
3.38715	19.8453	14.5137	14.5137	3.55672	6.3798	6.3798	3.38715	45.4285	10.713	10.713	14.2607	10.6209	10.6209	3.38715	37.6043	8.72963	8.72963	41.9322	5.7536	5.7536	3.38715	47.5811	6.16196	6.16196	46.6448	8.64152	8.64152
3.38926	19.769	14.5038	14.5038	3.53642	6.35504	6.35504	3.38926	45.3485	10.7333	10.7333	14.1914	10.6017	10.6017	3.38926	37.3751	8.76295	8.76295	41.7791	5.78027	5.78027	3.38926	47.4329	6.18689	6.18689	46.4397	8.68156	8.68156
3.39137	19.6928	14.4937	14.4937	3.51623	6.33036	6.33036	3.39137	45.2686	10.7535	10.7535	14.1223	10.5824	10.5824	3.39137	37.1464	8.79609	8.79609	41.6263	5.807	5.807	3.39137	47.2849	6.21204	6.21204	46.2348	8.72185	8.72185
3.39347	19.6169	14.4836	14.4836	3.49616	6.30574	6.30574	3.39347	45.1887	10.7737	10.7737	14.0535	10.5631	10.5631	3.39347	36.9184	8.82906	8.82906	41.4736	5.83378	5.83378	3.39347	47.1369	6.23739	6.23739	46.0299	8.76239	8.76239
3.39558	19.5412	14.4733	14.4733	3.47619	6.28119	6.28119	3.39558	45.1088	10.7939	10.7939	13.985	10.5437	10.5437	3.39558	36.6909	8.86184	8.86184	41.321	5.86062	5.86062	3.39558	46.9889	6.26293	6.26293	45.8252	8.80315	8.80315
3.39769	19.4658	14.4628	14.4628	3.45634	6.2567	6.2567	3.39769	45.029	10.8141	10.8141	13.9168	10.5241	10.5241	3.39769	36.464	8.89441	8.89441	41.1686	5.8875	5.8875	3.39769	46.841	6.28867	6.28867	45.6206	8.84413	8.84413
3.3998	19.3905	14.4522	14.4522	3.43659	6.23228	6.23228	3.3998	44.9491	10.8342	10.8342	13.8489	10.5045	10.5045	3.3998	36.2377	8.92676	8.92676	41.0164	5.91441	5.91441	3.3998	46.6931	6.3146	6.3146	45.4161	8.8853	8.8853
3.40191	19.3155	14.4415	14.4415	3.41695	6.20792	6.20792	3.40191	44.8693	10.8543	10.8543	13.7812	10.4848	10.4848	3.40191	36.012	8.95887	8.95887	40.8644	5.94136	5.94136	3.40191	46.5453	6.34071	6.34071	45.2119	8.92666	8.92666
3.40402	19.2407	14.4306	14.4306	3.39743	6.18364	6.18364	3.40402	44.7896	10.8744	10.8744	13.7138	10.465	10.465	3.40402	35.787	8.99074	8.99074	40.7125	5.96834	5.96834	3.40402	46.3976	6.36699	6.36699	45.0077	8.96818	8.96818
3.40613	19.1661	14.4196	14.4196	3.378	6.15941	6.15941	3.40613	44.7098	10.8944	10.8944	13.6467	10.4451	10.4451	3.40613	35.5625	9.02235	9.02235	40.5608	5.99533	5.99533	3.40613	46.2499	6.39344	6.39344	44.8038	9.00987	9.00987
3.40824	19.0917	14.4085	14.4085	3.35869	6.13526	6.13526	3.40824	44.6301	10.9144	10.9144	13.5799	10.4252	10.4252	3.40824	35.3387	9.05368	9.05368	40.4093	6.02234	6.02234	3.40824	46.1023	6.42005	6.42005	44.6	9.05169	9.05169

## Sheet: Figure 3b
High neutraliser 1							High neutraliser 2							Low neutraliser 1							Low neutraliser 2							Low neutraliser 3							Low neutraliser 4							Low neutraliser 5							Low neutraliser 6
log(Serum DF)	Untreated			Treated			log(Serum DF)	Untreated			Treated			log(Serum DF)	Untreated			Treated			log(Serum DF)	Untreated			Treated			log(Serum DF)	Untreated			Treated			log(Serum DF)	Untreated			Treated			log(Serum DF)	Untreated			Treated			log(Serum DF)
1.30103	99.9965	0.0192454	0.0192454	95.3682	5.31311	5.31311	1.30103	99.4912	0.735586	0.735586	99.9689	0.0968044	0.0968044	1.30103	94.7864	11.7095	11.7095	89.002	15.1427	15.1427	1.30103	98.0396	4.71729	4.71729	92.4378	9.2259	9.2259	1.30103	98.7024	3.68248	3.68248	99.5883	1.66335	1.66335	1.30103	93.6985	18.4945	18.4945	99.7975	1.83747	1.83747	1.30103	98.4662	2.89995	2.89995	97.4631	3.93494	3.93494	1.30103
1.30314	99.9965	0.0194671	0.0194671	95.3516	5.32454	5.32454	1.30314	99.4887	0.738446	0.738446	99.9687	0.0974424	0.0974424	1.30314	94.7429	11.769	11.769	88.94	15.1763	15.1763	1.30314	98.0206	4.75072	4.75072	92.3936	9.25369	9.25369	1.30314	98.6913	3.7062	3.7062	99.5838	1.6781	1.6781	1.30314	93.6526	18.5692	18.5692	99.7939	1.86507	1.86507	1.30314	98.4537	2.91762	2.91762	97.4451	3.95448	3.95448	1.30314
1.30525	99.9964	0.0196914	0.0196914	95.335	5.33598	5.33598	1.30525	99.4862	0.741317	0.741317	99.9684	0.0980844	0.0980844	1.30525	94.699	11.8287	11.8287	88.8776	15.2098	15.2098	1.30525	98.0014	4.78436	4.78436	92.3492	9.28145	9.28145	1.30525	98.6802	3.73005	3.73005	99.5793	1.69298	1.69298	1.30525	93.6064	18.6439	18.6439	99.7902	1.89307	1.89307	1.30525	98.4412	2.93538	2.93538	97.4271	3.97409	3.97409	1.30525
1.30736	99.9964	0.0199183	0.0199183	95.3184	5.34742	5.34742	1.30736	99.4836	0.744198	0.744198	99.9682	0.0987306	0.0987306	1.30736	94.6548	11.8885	11.8885	88.815	15.2432	15.2432	1.30736	97.982	4.81818	4.81818	92.3046	9.3092	9.3092	1.30736	98.669	3.75403	3.75403	99.5747	1.70798	1.70798	1.30736	93.5599	18.7187	18.7187	99.7865	1.92147	1.92147	1.30736	98.4285	2.95323	2.95323	97.409	3.99378	3.99378	1.30736
1.30947	99.9963	0.0201477	0.0201477	95.3017	5.35888	5.35888	1.30947	99.4811	0.747089	0.747089	99.9679	0.0993809	0.0993809	1.30947	94.6103	11.9484	11.9484	88.752	15.2764	15.2764	1.30947	97.9625	4.8522	4.8522	92.2597	9.33694	9.33694	1.30947	98.6577	3.77815	3.77815	99.5701	1.7231	1.7231	1.30947	93.513	18.7935	18.7935	99.7826	1.95028	1.95028	1.30947	98.4157	2.97117	2.97117	97.3907	4.01354	4.01354	1.30947
1.31158	99.9963	0.0203798	0.0203798	95.2849	5.37035	5.37035	1.31158	99.4785	0.74999	0.74999	99.9677	0.100035	0.100035	1.31158	94.5654	12.0084	12.0084	88.6888	15.3094	15.3094	1.31158	97.9427	4.88641	4.88641	92.2146	9.36465	9.36465	1.31158	98.6463	3.80239	3.80239	99.5654	1.73835	1.73835	1.31158	93.4659	18.8683	18.8683	99.7787	1.97951	1.97951	1.31158	98.4028	2.9892	2.9892	97.3723	4.03337	4.03337	1.31158
1.31369	99.9962	0.0206144	0.0206144	95.2681	5.38182	5.38182	1.31369	99.4759	0.752902	0.752902	99.9675	0.100694	0.100694	1.31369	94.5202	12.0686	12.0686	88.6252	15.3423	15.3423	1.31369	97.9228	4.92082	4.92082	92.1692	9.39234	9.39234	1.31369	98.6349	3.82678	3.82678	99.5607	1.75372	1.75372	1.31369	93.4184	18.9431	18.9431	99.7748	2.00916	2.00916	1.31369	98.3898	3.00733	3.00733	97.3538	4.05327	4.05327	1.31369
1.3158	99.9962	0.0208518	0.0208518	95.2512	5.39331	5.39331	1.3158	99.4734	0.755823	0.755823	99.9672	0.101357	0.101357	1.3158	94.4746	12.1288	12.1288	88.5613	15.375	15.375	1.3158	97.9027	4.95542	4.95542	92.1236	9.42002	9.42002	1.3158	98.6233	3.8513	3.8513	99.5559	1.76923	1.76923	1.3158	93.3707	19.0179	19.0179	99.7708	2.03923	2.03923	1.3158	98.3767	3.02555	3.02555	97.3351	4.07325	4.07325	1.3158
1.3179	99.9961	0.0210919	0.0210919	95.2343	5.4048	5.4048	1.3179	99.4707	0.758756	0.758756	99.967	0.102024	0.102024	1.3179	94.4286	12.1892	12.1892	88.4971	15.4076	15.4076	1.3179	97.8823	4.99022	4.99022	92.0778	9.44767	9.44767	1.3179	98.6116	3.87595	3.87595	99.5511	1.78486	1.78486	1.3179	93.3226	19.0928	19.0928	99.7666	2.06973	2.06973	1.3179	98.3635	3.04386	3.04386	97.3163	4.0933	4.0933	1.3179
1.32001	99.9961	0.0213347	0.0213347	95.2173	5.4163	5.4163	1.32001	99.4681	0.761698	0.761698	99.9667	0.102696	0.102696	1.32001	94.3823	12.2497	12.2497	88.4326	15.44	15.44	1.32001	97.8618	5.02522	5.02522	92.0317	9.4753	9.4753	1.32001	98.5998	3.90074	3.90074	99.5462	1.80062	1.80062	1.32001	93.2741	19.1677	19.1677	99.7625	2.10066	2.10066	1.32001	98.3502	3.06227	3.06227	97.2974	4.11342	4.11342	1.32001
1.32212	99.996	0.0215802	0.0215802	95.2002	5.42782	5.42782	1.32212	99.4655	0.764651	0.764651	99.9664	0.103371	0.103371	1.32212	94.3356	12.3103	12.3103	88.3677	15.4723	15.4723	1.32212	97.8411	5.06041	5.06041	91.9853	9.5029	9.5029	1.32212	98.588	3.92566	3.92566	99.5413	1.81651	1.81651	1.32212	93.2254	19.2425	19.2425	99.7582	2.13204	2.13204	1.32212	98.3368	3.08077	3.08077	97.2784	4.13362	4.13362	1.32212
1.32423	99.996	0.0218286	0.0218286	95.1831	5.43934	5.43934	1.32423	99.4628	0.767615	0.767615	99.9662	0.104051	0.104051	1.32423	94.2885	12.371	12.371	88.3026	15.5044	15.5044	1.32423	97.8202	5.09579	5.09579	91.9388	9.53048	9.53048	1.32423	98.576	3.95072	3.95072	99.5363	1.83253	1.83253	1.32423	93.1763	19.3174	19.3174	99.7539	2.16387	2.16387	1.32423	98.3233	3.09936	3.09936	97.2592	4.15389	4.15389	1.32423
1.32634	99.9959	0.0220797	0.0220797	95.1659	5.45087	5.45087	1.32634	99.4602	0.770589	0.770589	99.9659	0.104736	0.104736	1.32634	94.2411	12.4318	12.4318	88.2371	15.5363	15.5363	1.32634	97.7991	5.13138	5.13138	91.8919	9.55803	9.55803	1.32634	98.5639	3.97592	3.97592	99.5313	1.84869	1.84869	1.32634	93.1269	19.3923	19.3923	99.7495	2.19615	2.19615	1.32634	98.3097	3.11805	3.11805	97.2399	4.17423	4.17423	1.32634
1.32845	99.9959	0.0223338	0.0223338	95.1487	5.46241	5.46241	1.32845	99.4575	0.773573	0.773573	99.9657	0.105425	0.105425	1.32845	94.1934	12.4927	12.4927	88.1713	15.5681	15.5681	1.32845	97.7778	5.16716	5.16716	91.8449	9.58556	9.58556	1.32845	98.5517	4.00126	4.00126	99.5262	1.86498	1.86498	1.32845	93.0772	19.4671	19.4671	99.745	2.22889	2.22889	1.32845	98.2959	3.13683	3.13683	97.2205	4.19465	4.19465	1.32845
1.33056	99.9958	0.0225907	0.0225907	95.1314	5.47396	5.47396	1.33056	99.4548	0.776568	0.776568	99.9654	0.106118	0.106118	1.33056	94.1452	12.5538	12.5538	88.1052	15.5997	15.5997	1.33056	97.7563	5.20314	5.20314	91.7975	9.61305	9.61305	1.33056	98.5395	4.02673	4.02673	99.5211	1.8814	1.8814	1.33056	93.0271	19.542	19.542	99.7404	2.2621	2.2621	1.33056	98.2821	3.15571	3.15571	97.2009	4.21514	4.21514	1.33056
1.33267	99.9958	0.0228505	0.0228505	95.1141	5.48551	5.48551	1.33267	99.4521	0.779574	0.779574	99.9652	0.106816	0.106816	1.33267	94.0967	12.6149	12.6149	88.0388	15.6311	15.6311	1.33267	97.7346	5.23932	5.23932	91.75	9.64052	9.64052	1.33267	98.5271	4.05234	4.05234	99.5159	1.89796	1.89796	1.33267	92.9767	19.6169	19.6169	99.7358	2.29578	2.29578	1.33267	98.2681	3.17468	3.17468	97.1812	4.2357	4.2357	1.33267
1.33478	99.9957	0.0231133	0.0231133	95.0967	5.49708	5.49708	1.33478	99.4494	0.78259	0.78259	99.9649	0.107518	0.107518	1.33478	94.0478	12.6761	12.6761	87.9721	15.6623	15.6623	1.33478	97.7127	5.27569	5.27569	91.7022	9.66795	9.66795	1.33478	98.5146	4.07809	4.07809	99.5106	1.91465	1.91465	1.33478	92.926	19.6917	19.6917	99.7311	2.32994	2.32994	1.33478	98.2541	3.19375	3.19375	97.1614	4.25633	4.25633	1.33478
1.33689	99.9957	0.0233791	0.0233791	95.0792	5.50865	5.50865	1.33689	99.4467	0.785616	0.785616	99.9646	0.108225	0.108225	1.33689	93.9985	12.7374	12.7374	87.905	15.6934	15.6934	1.33689	97.6906	5.31227	5.31227	91.6541	9.69535	9.69535	1.33689	98.502	4.10398	4.10398	99.5053	1.93149	1.93149	1.33689	92.8749	19.7665	19.7665	99.7262	2.36458	2.36458	1.33689	98.2399	3.21291	3.21291	97.1414	4.27704	4.27704	1.33689
1.339	99.9956	0.0236479	0.0236479	95.0617	5.52024	5.52024	1.339	99.444	0.788654	0.788654	99.9643	0.108936	0.108936	1.339	93.9488	12.7987	12.7987	87.8376	15.7242	15.7242	1.339	97.6683	5.34904	5.34904	91.6058	9.72272	9.72272	1.339	98.4893	4.13001	4.13001	99.4999	1.94846	1.94846	1.339	92.8234	19.8413	19.8413	99.7213	2.39972	2.39972	1.339	98.2256	3.23216	3.23216	97.1213	4.29782	4.29782	1.339
1.34111	99.9956	0.0239197	0.0239197	95.0441	5.53183	5.53183	1.34111	99.4412	0.791702	0.791702	99.9641	0.109651	0.109651	1.34111	93.8988	12.8602	12.8602	87.7699	15.7549	15.7549	1.34111	97.6458	5.38601	5.38601	91.5572	9.75005	9.75005	1.34111	98.4766	4.15618	4.15618	99.4945	1.96557	1.96557	1.34111	92.7717	19.916	19.916	99.7163	2.43535	2.43535	1.34111	98.2112	3.25151	3.25151	97.101	4.31867	4.31867	1.34111
1.34322	99.9955	0.0241947	0.0241947	95.0265	5.54343	5.54343	1.34322	99.4385	0.79476	0.79476	99.9638	0.110372	0.110372	1.34322	93.8483	12.9218	12.9218	87.7019	15.7854	15.7854	1.34322	97.623	5.42318	5.42318	91.5083	9.77734	9.77734	1.34322	98.4636	4.18249	4.18249	99.489	1.98281	1.98281	1.34322	92.7196	19.9907	19.9907	99.7113	2.47148	2.47148	1.34322	98.1967	3.27096	3.27096	97.0806	4.33959	4.33959	1.34322
1.34533	99.9954	0.0244727	0.0244727	95.0088	5.55503	5.55503	1.34533	99.4357	0.79783	0.79783	99.9635	0.111097	0.111097	1.34533	93.7975	12.9834	12.9834	87.6335	15.8157	15.8157	1.34533	97.6001	5.46055	5.46055	91.4592	9.8046	9.8046	1.34533	98.4506	4.20894	4.20894	99.4835	2.0002	2.0002	1.34533	92.6671	20.0654	20.0654	99.7061	2.50813	2.50813	1.34533	98.182	3.29051	3.29051	97.0601	4.36059	4.36059	1.34533
1.34744	99.9954	0.0247539	0.0247539	94.991	5.56665	5.56665	1.34744	99.4329	0.80091	0.80091	99.9632	0.111826	0.111826	1.34744	93.7463	13.0451	13.0451	87.5649	15.8458	15.8458	1.34744	97.5769	5.49812	5.49812	91.4099	9.83182	9.83182	1.34744	98.4375	4.23554	4.23554	99.4779	2.01774	2.01774	1.34744	92.6143	20.1401	20.1401	99.7008	2.54529	2.54529	1.34744	98.1673	3.31015	3.31015	97.0395	4.38166	4.38166	1.34744
1.34954	99.9953	0.0250383	0.0250383	94.9732	5.57827	5.57827	1.34954	99.4301	0.804001	0.804001	99.963	0.11256	0.11256	1.34954	93.6947	13.1069	13.1069	87.4959	15.8757	15.8757	1.34954	97.5535	5.5359	5.5359	91.3603	9.859	9.859	1.34954	98.4243	4.26227	4.26227	99.4722	2.03541	2.03541	1.34954	92.5612	20.2146	20.2146	99.6955	2.58297	2.58297	1.34954	98.1524	3.32988	3.32988	97.0187	4.4028	4.4028	1.34954
1.35165	99.9953	0.025326	0.025326	94.9553	5.5899	5.5899	1.35165	99.4273	0.807103	0.807103	99.9627	0.113299	0.113299	1.35165	93.6427	13.1687	13.1687	87.4265	15.9055	15.9055	1.35165	97.5299	5.57387	5.57387	91.3104	9.88613	9.88613	1.35165	98.411	4.28915	4.28915	99.4665	2.05323	2.05323	1.35165	92.5077	20.2892	20.2892	99.69	2.62119	2.62119	1.35165	98.1374	3.34972	3.34972	96.9977	4.42402	4.42402	1.35165
1.35376	99.9952	0.0256168	0.0256168	94.9374	5.60154	5.60154	1.35376	99.4244	0.810216	0.810216	99.9624	0.114043	0.114043	1.35376	93.5903	13.2306	13.2306	87.3569	15.935	15.935	1.35376	97.506	5.61204	5.61204	91.2603	9.91323	9.91323	1.35376	98.3975	4.31617	4.31617	99.4607	2.0712	2.0712	1.35376	92.4538	20.3636	20.3636	99.6845	2.65994	2.65994	1.35376	98.1223	3.36965	3.36965	96.9766	4.4453	4.4453	1.35376
1.35587	99.9951	0.025911	0.025911	94.9194	5.61319	5.61319	1.35587	99.4216	0.813339	0.813339	99.9621	0.114791	0.114791	1.35587	93.5374	13.2926	13.2926	87.2869	15.9643	15.9643	1.35587	97.482	5.65041	5.65041	91.2099	9.94028	9.94028	1.35587	98.384	4.34333	4.34333	99.4548	2.08931	2.08931	1.35587	92.3996	20.4381	20.4381	99.6789	2.69924	2.69924	1.35587	98.1071	3.38968	3.38968	96.9554	4.46666	4.46666	1.35587
1.35798	99.9951	0.0262086	0.0262086	94.9013	5.62484	5.62484	1.35798	99.4187	0.816474	0.816474	99.9618	0.115544	0.115544	1.35798	93.4842	13.3547	13.3547	87.2165	15.9934	15.9934	1.35798	97.4577	5.68898	5.68898	91.1592	9.96728	9.96728	1.35798	98.3703	4.37064	4.37064	99.4489	2.10757	2.10757	1.35798	92.345	20.5124	20.5124	99.6731	2.73909	2.73909	1.35798	98.0917	3.4098	3.4098	96.934	4.48809	4.48809	1.35798
1.36009	99.995	0.0265095	0.0265095	94.8832	5.63651	5.63651	1.36009	99.4158	0.819619	0.819619	99.9615	0.116302	0.116302	1.36009	93.4306	13.4167	13.4167	87.1459	16.0224	16.0224	1.36009	97.4332	5.72776	5.72776	91.1083	9.99424	9.99424	1.36009	98.3565	4.39809	4.39809	99.4429	2.12597	2.12597	1.36009	92.2901	20.5867	20.5867	99.6673	2.7795	2.7795	1.36009	98.0763	3.43002	3.43002	96.9125	4.50959	4.50959	1.36009
1.3622	99.9949	0.0268138	0.0268138	94.865	5.64818	5.64818	1.3622	99.413	0.822776	0.822776	99.9612	0.117065	0.117065	1.3622	93.3766	13.4789	13.4789	87.0749	16.0511	16.0511	1.3622	97.4084	5.76673	5.76673	91.0572	10.0211	10.0211	1.3622	98.3426	4.42568	4.42568	99.4369	2.14453	2.14453	1.3622	92.2348	20.6609	20.6609	99.6613	2.82047	2.82047	1.3622	98.0607	3.45035	3.45035	96.8908	4.53117	4.53117	1.3622
1.36431	99.9949	0.0271216	0.0271216	94.8468	5.65985	5.65985	1.36431	99.41	0.825943	0.825943	99.9609	0.117833	0.117833	1.36431	93.3221	13.5411	13.5411	87.0036	16.0796	16.0796	1.36431	97.3835	5.8059	5.8059	91.0057	10.048	10.048	1.36431	98.3286	4.45342	4.45342	99.4308	2.16324	2.16324	1.36431	92.1792	20.735	20.735	99.6552	2.86201	2.86201	1.36431	98.0449	3.47076	3.47076	96.869	4.55281	4.55281	1.36431
1.36642	99.9948	0.0274328	0.0274328	94.8285	5.67153	5.67153	1.36642	99.4071	0.829122	0.829122	99.9606	0.118606	0.118606	1.36642	93.2673	13.6033	13.6033	86.9319	16.1078	16.1078	1.36642	97.3583	5.84528	5.84528	90.954	10.0748	10.0748	1.36642	98.3144	4.48131	4.48131	99.4246	2.18209	2.18209	1.36642	92.1231	20.8091	20.8091	99.6491	2.90414	2.90414	1.36642	98.0291	3.49128	3.49128	96.847	4.57453	4.57453	1.36642
1.36853	99.9948	0.0277476	0.0277476	94.8101	5.68323	5.68323	1.36853	99.4042	0.832311	0.832311	99.9603	0.119383	0.119383	1.36853	93.212	13.6656	13.6656	86.8599	16.1359	16.1359	1.36853	97.3328	5.88486	5.88486	90.902	10.1016	10.1016	1.36853	98.3002	4.50934	4.50934	99.4184	2.2011	2.2011	1.36853	92.0668	20.883	20.883	99.6428	2.94685	2.94685	1.36853	98.0131	3.5119	3.5119	96.8249	4.59632	4.59632	1.36853
1.37064	99.9947	0.028066	0.028066	94.7917	5.69492	5.69492	1.37064	99.4013	0.835512	0.835512	99.96	0.120165	0.120165	1.37064	93.1563	13.728	13.728	86.7876	16.1637	16.1637	1.37064	97.3071	5.92464	5.92464	90.8498	10.1283	10.1283	1.37064	98.2858	4.53752	4.53752	99.4121	2.22027	2.22027	1.37064	92.01	20.9569	20.9569	99.6364	2.99015	2.99015	1.37064	97.997	3.53261	3.53261	96.8027	4.61818	4.61818	1.37064
1.37275	99.9946	0.0283879	0.0283879	94.7732	5.70663	5.70663	1.37275	99.3983	0.838724	0.838724	99.9597	0.120953	0.120953	1.37275	93.1002	13.7903	13.7903	86.7149	16.1914	16.1914	1.37275	97.2812	5.96462	5.96462	90.7973	10.1549	10.1549	1.37275	98.2713	4.56584	4.56584	99.4057	2.23958	2.23958	1.37275	91.9529	21.0306	21.0306	99.6299	3.03406	3.03406	1.37275	97.9808	3.55343	3.55343	96.7803	4.64011	4.64011	1.37275
1.37486	99.9946	0.0287135	0.0287135	94.7547	5.71834	5.71834	1.37486	99.3953	0.841947	0.841947	99.9594	0.121745	0.121745	1.37486	93.0436	13.8527	13.8527	86.6419	16.2188	16.2188	1.37486	97.255	6.0048	6.0048	90.7445	10.1815	10.1815	1.37486	98.2567	4.59431	4.59431	99.3992	2.25906	2.25906	1.37486	91.8954	21.1043	21.1043	99.6233	3.07857	3.07857	1.37486	97.9645	3.57434	3.57434	96.7577	4.66211	4.66211	1.37486
1.37697	99.9945	0.0290428	0.0290428	94.7361	5.73006	5.73006	1.37697	99.3923	0.845181	0.845181	99.9591	0.122543	0.122543	1.37697	92.9866	13.9152	13.9152	86.5686	16.2459	16.2459	1.37697	97.2286	6.04518	6.04518	90.6914	10.208	10.208	1.37697	98.242	4.62293	4.62293	99.3927	2.27869	2.27869	1.37697	91.8375	21.1778	21.1778	99.6166	3.12371	3.12371	1.37697	97.948	3.59535	3.59535	96.735	4.68418	4.68418	1.37697
1.37907	99.9944	0.0293758	0.0293758	94.7174	5.74178	5.74178	1.37907	99.3893	0.848426	0.848426	99.9588	0.123345	0.123345	1.37907	92.9292	13.9776	13.9776	86.4949	16.2729	16.2729	1.37907	97.202	6.08576	6.08576	90.6381	10.2345	10.2345	1.37907	98.2271	4.65169	4.65169	99.3861	2.29848	2.29848	1.37907	91.7793	21.2512	21.2512	99.6097	3.16946	3.16946	1.37907	97.9314	3.61646	3.61646	96.7121	4.70632	4.70632	1.37907
1.38118	99.9943	0.0297126	0.0297126	94.6986	5.75351	5.75351	1.38118	99.3863	0.851683	0.851683	99.9585	0.124153	0.124153	1.38118	92.8714	14.0401	14.0401	86.4208	16.2996	16.2996	1.38118	97.1751	6.12654	6.12654	90.5845	10.2609	10.2609	1.38118	98.2122	4.6806	4.6806	99.3795	2.31842	2.31842	1.38118	91.7207	21.3245	21.3245	99.6027	3.21585	3.21585	1.38118	97.9146	3.63767	3.63767	96.6891	4.72854	4.72854	1.38118
1.38329	99.9943	0.0300532	0.0300532	94.6798	5.76525	5.76525	1.38329	99.3833	0.854951	0.854951	99.9582	0.124966	0.124966	1.38329	92.8131	14.1026	14.1026	86.3465	16.3261	16.3261	1.38329	97.1479	6.16753	6.16753	90.5306	10.2873	10.2873	1.38329	98.1971	4.70966	4.70966	99.3728	2.33853	2.33853	1.38329	91.6617	21.3977	21.3977	99.5956	3.26288	3.26288	1.38329	97.8978	3.65898	3.65898	96.6659	4.75082	4.75082	1.38329
1.3854	99.9942	0.0303977	0.0303977	94.661	5.77699	5.77699	1.3854	99.3802	0.85823	0.85823	99.9579	0.125784	0.125784	1.3854	92.7544	14.1651	14.1651	86.2718	16.3523	16.3523	1.3854	97.1205	6.20871	6.20871	90.4764	10.3136	10.3136	1.3854	98.1818	4.73887	4.73887	99.366	2.3588	2.3588	1.3854	91.6023	21.4707	21.4707	99.5884	3.31056	3.31056	1.3854	97.8807	3.68039	3.68039	96.6426	4.77318	4.77318	1.3854
1.38751	99.9941	0.030746	0.030746	94.6421	5.78874	5.78874	1.38751	99.3772	0.861521	0.861521	99.9575	0.126607	0.126607	1.38751	92.6952	14.2276	14.2276	86.1967	16.3783	16.3783	1.38751	97.0928	6.2501	6.2501	90.422	10.3398	10.3398	1.38751	98.1665	4.76823	4.76823	99.3591	2.37923	2.37923	1.38751	91.5425	21.5437	21.5437	99.581	3.3589	3.3589	1.38751	97.8636	3.7019	3.7019	96.6191	4.7956	4.7956	1.38751
1.38962	99.994	0.0310983	0.0310983	94.6231	5.80049	5.80049	1.38962	99.3741	0.864822	0.864822	99.9572	0.127436	0.127436	1.38962	92.6356	14.2901	14.2901	86.1213	16.4041	16.4041	1.38962	97.0649	6.29169	6.29169	90.3673	10.366	10.366	1.38962	98.151	4.79774	4.79774	99.3521	2.39982	2.39982	1.38962	91.4823	21.6164	21.6164	99.5736	3.4079	3.4079	1.38962	97.8463	3.72351	3.72351	96.5954	4.81809	4.81809	1.38962
1.39173	99.994	0.0314546	0.0314546	94.604	5.81225	5.81225	1.39173	99.371	0.868136	0.868136	99.9569	0.12827	0.12827	1.39173	92.5756	14.3526	14.3526	86.0456	16.4296	16.4296	1.39173	97.0367	6.33347	6.33347	90.3123	10.392	10.392	1.39173	98.1354	4.82739	4.82739	99.3451	2.42058	2.42058	1.39173	91.4218	21.6891	21.6891	99.5659	3.45757	3.45757	1.39173	97.8289	3.74522	3.74522	96.5716	4.84066	4.84066	1.39173
1.39384	99.9939	0.0318149	0.0318149	94.5849	5.82402	5.82402	1.39384	99.3679	0.871461	0.871461	99.9566	0.129109	0.129109	1.39384	92.5151	14.4152	14.4152	85.9695	16.4549	16.4549	1.39384	97.0083	6.37546	6.37546	90.257	10.4181	10.4181	1.39384	98.1197	4.8572	4.8572	99.338	2.4415	2.4415	1.39384	91.3609	21.7615	21.7615	99.5582	3.50792	3.50792	1.39384	97.8113	3.76703	3.76703	96.5476	4.86329	4.86329	1.39384
1.39595	99.9938	0.0321793	0.0321793	94.5657	5.83579	5.83579	1.39595	99.3647	0.874797	0.874797	99.9562	0.129953	0.129953	1.39595	92.4541	14.4777	14.4777	85.8931	16.4799	16.4799	1.39595	96.9795	6.41765	6.41765	90.2015	10.444	10.444	1.39595	98.1038	4.88716	4.88716	99.3308	2.46259	2.46259	1.39595	91.2995	21.8338	21.8338	99.5503	3.55896	3.55896	1.39595	97.7937	3.78894	3.78894	96.5235	4.88599	4.88599	1.39595
1.39806	99.9937	0.0325478	0.0325478	94.5465	5.84757	5.84757	1.39806	99.3616	0.878145	0.878145	99.9559	0.130803	0.130803	1.39806	92.3927	14.5402	14.5402	85.8163	16.5047	16.5047	1.39806	96.9506	6.46003	6.46003	90.1456	10.4699	10.4699	1.39806	98.0878	4.91726	4.91726	99.3236	2.48385	2.48385	1.39806	91.2378	21.906	21.906	99.5422	3.6107	3.6107	1.39806	97.7758	3.81095	3.81095	96.4992	4.90876	4.90876	1.39806
1.40017	99.9937	0.0329205	0.0329205	94.5272	5.85935	5.85935	1.40017	99.3584	0.881504	0.881504	99.9556	0.131658	0.131658	1.40017	92.3308	14.6027	14.6027	85.7391	16.5292	16.5292	1.40017	96.9213	6.50262	6.50262	90.0895	10.4957	10.4957	1.40017	98.0717	4.94752	4.94752	99.3163	2.50527	2.50527	1.40017	91.1757	21.978	21.978	99.5341	3.66314	3.66314	1.40017	97.7578	3.83306	3.83306	96.4747	4.93161	4.93161	1.40017
1.40228	99.9936	0.0332973	0.0332973	94.5078	5.87114	5.87114	1.40228	99.3553	0.884875	0.884875	99.9552	0.132518	0.132518	1.40228	92.2685	14.6651	14.6651	85.6617	16.5534	16.5534	1.40228	96.8918	6.5454	6.5454	90.0331	10.5214	10.5214	1.40228	98.0554	4.97793	4.97793	99.3088	2.52687	2.52687	1.40228	91.1132	22.0498	22.0498	99.5257	3.7163	3.7163	1.40228	97.7397	3.85528	3.85528	96.4501	4.95451	4.95451	1.40228
1.40439	99.9935	0.0336785	0.0336785	94.4884	5.88294	5.88294	1.40439	99.3521	0.888257	0.888257	99.9549	0.133384	0.133384	1.40439	92.2057	14.7276	14.7276	85.5838	16.5774	16.5774	1.40439	96.862	6.58838	6.58838	89.9764	10.5471	10.5471	1.40439	98.039	5.00849	5.00849	99.3014	2.54863	2.54863	1.40439	91.0503	22.1214	22.1214	99.5173	3.77018	3.77018	1.40439	97.7215	3.87759	3.87759	96.4253	4.97749	4.97749	1.40439
1.4065	99.9934	0.0340639	0.0340639	94.4689	5.89473	5.89473	1.4065	99.3489	0.891651	0.891651	99.9545	0.134256	0.134256	1.4065	92.1424	14.79	14.79	85.5056	16.6012	16.6012	1.4065	96.8319	6.63157	6.63157	89.9195	10.5726	10.5726	1.4065	98.0225	5.0392	5.0392	99.2938	2.57057	2.57057	1.4065	90.987	22.1928	22.1928	99.5087	3.82479	3.82479	1.4065	97.7031	3.90001	3.90001	96.4004	5.00054	5.00054	1.4065
1.40861	99.9933	0.0344537	0.0344537	94.4493	5.90654	5.90654	1.40861	99.3457	0.895057	0.895057	99.9542	0.135133	0.135133	1.40861	92.0787	14.8524	14.8524	85.4271	16.6247	16.6247	1.40861	96.8016	6.67494	6.67494	89.8622	10.5981	10.5981	1.40861	98.0058	5.07007	5.07007	99.2861	2.59268	2.59268	1.40861	90.9233	22.2641	22.2641	99.4999	3.88014	3.88014	1.40861	97.6845	3.92253	3.92253	96.3752	5.02365	5.02365	1.40861
1.41071	99.9932	0.0348479	0.0348479	94.4297	5.91835	5.91835	1.41071	99.3424	0.898475	0.898475	99.9538	0.136016	0.136016	1.41071	92.0145	14.9147	14.9147	85.3482	16.6479	16.6479	1.41071	96.771	6.71852	6.71852	89.8046	10.6235	10.6235	1.41071	97.989	5.10109	5.10109	99.2784	2.61497	2.61497	1.41071	90.8591	22.3351	22.3351	99.4909	3.93624	3.93624	1.41071	97.6658	3.94514	3.94514	96.3499	5.04683	5.04683	1.41071
1.41282	99.9932	0.0352465	0.0352465	94.41	5.93016	5.93016	1.41282	99.3392	0.901904	0.901904	99.9535	0.136904	0.136904	1.41282	91.9498	14.977	14.977	85.269	16.6708	16.6708	1.41282	96.74	6.7623	6.7623	89.7468	10.6489	10.6489	1.41282	97.9721	5.13226	5.13226	99.2706	2.63743	2.63743	1.41282	90.7946	22.406	22.406	99.4819	3.9931	3.9931	1.41282	97.647	3.96786	3.96786	96.3245	5.07008	5.07008	1.41282
1.41493	99.9931	0.0356497	0.0356497	94.3902	5.94198	5.94198	1.41493	99.3359	0.905345	0.905345	99.9531	0.137798	0.137798	1.41493	91.8847	15.0393	15.0393	85.1894	16.6935	16.6935	1.41493	96.7088	6.80627	6.80627	89.6887	10.6741	10.6741	1.41493	97.955	5.16358	5.16358	99.2627	2.66007	2.66007	1.41493	90.7297	22.4766	22.4766	99.4726	4.05072	4.05072	1.41493	97.628	3.99069	3.99069	96.2988	5.0934	5.0934	1.41493
1.41704	99.993	0.0360574	0.0360574	94.3704	5.9538	5.9538	1.41704	99.3326	0.908797	0.908797	99.9528	0.138697	0.138697	1.41704	91.819	15.1015	15.1015	85.1094	16.7159	16.7159	1.41704	96.6774	6.85043	6.85043	89.6303	10.6993	10.6993	1.41704	97.9378	5.19505	5.19505	99.2547	2.68288	2.68288	1.41704	90.6643	22.5471	22.5471	99.4632	4.10912	4.10912	1.41704	97.6089	4.01361	4.01361	96.273	5.11678	5.11678	1.41704
1.41915	99.9929	0.0364697	0.0364697	94.3505	5.96562	5.96562	1.41915	99.3293	0.912262	0.912262	99.9524	0.139603	0.139603	1.41915	91.7529	15.1636	15.1636	85.0291	16.738	16.738	1.41915	96.6456	6.8948	6.8948	89.5715	10.7243	10.7243	1.41915	97.9204	5.22668	5.22668	99.2466	2.70587	2.70587	1.41915	90.5986	22.6173	22.6173	99.4536	4.16831	4.16831	1.41915	97.5896	4.03663	4.03663	96.247	5.14023	5.14023	1.41915
1.42126	99.9928	0.0368866	0.0368866	94.3305	5.97745	5.97745	1.42126	99.326	0.915738	0.915738	99.9521	0.140514	0.140514	1.42126	91.6863	15.2257	15.2257	84.9485	16.7599	16.7599	1.42126	96.6135	6.93936	6.93936	89.5125	10.7493	10.7493	1.42126	97.9029	5.25847	5.25847	99.2385	2.72905	2.72905	1.42126	90.5324	22.6872	22.6872	99.4439	4.22829	4.22829	1.42126	97.5701	4.05976	4.05976	96.2209	5.16375	5.16375	1.42126
1.42337	99.9927	0.0373082	0.0373082	94.3105	5.98929	5.98929	1.42337	99.3227	0.919226	0.919226	99.9517	0.14143	0.14143	1.42337	91.6192	15.2878	15.2878	84.8675	16.7814	16.7814	1.42337	96.5811	6.98411	6.98411	89.4532	10.7742	10.7742	1.42337	97.8852	5.2904	5.2904	99.2302	2.7524	2.7524	1.42337	90.4658	22.757	22.757	99.4339	4.28907	4.28907	1.42337	97.5505	4.08299	4.08299	96.1946	5.18733	5.18733	1.42337
1.42548	99.9926	0.0377346	0.0377346	94.2904	6.00113	6.00113	1.42548	99.3194	0.922726	0.922726	99.9513	0.142353	0.142353	1.42548	91.5516	15.3497	15.3497	84.7861	16.8027	16.8027	1.42548	96.5485	7.02905	7.02905	89.3936	10.799	10.799	1.42548	97.8674	5.32249	5.32249	99.2219	2.77594	2.77594	1.42548	90.3988	22.8265	22.8265	99.4238	4.35067	4.35067	1.42548	97.5308	4.10632	4.10632	96.1681	5.21098	5.21098	1.42548
1.42759	99.9925	0.0381658	0.0381658	94.2703	6.01297	6.01297	1.42759	99.316	0.926238	0.926238	99.951	0.143281	0.143281	1.42759	91.4835	15.4116	15.4116	84.7043	16.8237	16.8237	1.42759	96.5155	7.0742	7.0742	89.3337	10.8237	10.8237	1.42759	97.8495	5.35474	5.35474	99.2135	2.79966	2.79966	1.42759	90.3314	22.8958	22.8958	99.4135	4.41308	4.41308	1.42759	97.5109	4.12975	4.12975	96.1414	5.23469	5.23469	1.42759
1.4297	99.9924	0.0386019	0.0386019	94.25	6.02481	6.02481	1.4297	99.3126	0.929762	0.929762	99.9506	0.144216	0.144216	1.4297	91.415	15.4734	15.4734	84.6222	16.8444	16.8444	1.4297	96.4822	7.11953	7.11953	89.2736	10.8483	10.8483	1.4297	97.8314	5.38714	5.38714	99.205	2.82357	2.82357	1.4297	90.2635	22.9648	22.9648	99.4031	4.47633	4.47633	1.4297	97.4908	4.15329	4.15329	96.1145	5.25847	5.25847	1.4297
1.43181	99.9923	0.0390429	0.0390429	94.2297	6.03666	6.03666	1.43181	99.3092	0.933298	0.933298	99.9502	0.145156	0.145156	1.43181	91.3459	15.5351	15.5351	84.5398	16.8648	16.8648	1.43181	96.4487	7.16505	7.16505	89.2131	10.8728	10.8728	1.43181	97.8131	5.41969	5.41969	99.1964	2.84766	2.84766	1.43181	90.1952	23.0335	23.0335	99.3924	4.54042	4.54042	1.43181	97.4706	4.17692	4.17692	96.0875	5.28231	5.28231	1.43181
1.43392	99.9922	0.0394888	0.0394888	94.2094	6.04852	6.04852	1.43392	99.3058	0.936846	0.936846	99.9498	0.146102	0.146102	1.43392	91.2763	15.5968	15.5968	84.457	16.8849	16.8849	1.43392	96.4148	7.21077	7.21077	89.1523	10.8973	10.8973	1.43392	97.7948	5.4524	5.4524	99.1877	2.87193	2.87193	1.43392	90.1265	23.102	23.102	99.3816	4.60536	4.60536	1.43392	97.4502	4.20066	4.20066	96.0602	5.30622	5.30622	1.43392
1.43603	99.9921	0.0399398	0.0399398	94.189	6.06037	6.06037	1.43603	99.3024	0.940407	0.940407	99.9494	0.147054	0.147054	1.43603	91.2062	15.6583	15.6583	84.3738	16.9048	16.9048	1.43603	96.3806	7.25668	7.25668	89.0912	10.9216	10.9216	1.43603	97.7762	5.48527	5.48527	99.1789	2.8964	2.8964	1.43603	90.0574	23.1702	23.1702	99.3706	4.67115	4.67115	1.43603	97.4297	4.22451	4.22451	96.0328	5.33019	5.33019	1.43603
1.43814	99.992	0.0403959	0.0403959	94.1685	6.07223	6.07223	1.43814	99.2989	0.943979	0.943979	99.9491	0.148012	0.148012	1.43814	91.1356	15.7198	15.7198	84.2903	16.9243	16.9243	1.43814	96.3461	7.30278	7.30278	89.0298	10.9458	10.9458	1.43814	97.7575	5.51829	5.51829	99.17	2.92106	2.92106	1.43814	89.9878	23.2382	23.2382	99.3593	4.73782	4.73782	1.43814	97.409	4.24845	4.24845	96.0053	5.35423	5.35423	1.43814
1.44025	99.9919	0.040857	0.040857	94.1479	6.08409	6.08409	1.44025	99.2955	0.947563	0.947563	99.9487	0.148976	0.148976	1.44025	91.0645	15.7811	15.7811	84.2064	16.9435	16.9435	1.44025	96.3112	7.34906	7.34906	88.9681	10.9699	10.9699	1.44025	97.7387	5.55146	5.55146	99.161	2.9459	2.9459	1.44025	89.9178	23.3058	23.3058	99.3479	4.80537	4.80537	1.44025	97.3881	4.27249	4.27249	95.9775	5.37833	5.37833	1.44025
1.44235	99.9918	0.0413234	0.0413234	94.1273	6.09596	6.09596	1.44235	99.292	0.951159	0.951159	99.9483	0.149947	0.149947	1.44235	90.9929	15.8423	15.8423	84.1221	16.9624	16.9624	1.44235	96.2761	7.39554	7.39554	88.9061	10.9939	10.9939	1.44235	97.7197	5.5848	5.5848	99.1519	2.97094	2.97094	1.44235	89.8474	23.3732	23.3732	99.3363	4.87381	4.87381	1.44235	97.3671	4.29664	4.29664	95.9495	5.40249	5.40249	1.44235
1.44446	99.9917	0.041795	0.041795	94.1066	6.10783	6.10783	1.44446	99.2885	0.954768	0.954768	99.9479	0.150923	0.150923	1.44446	90.9208	15.9034	15.9034	84.0375	16.981	16.981	1.44446	96.2406	7.4422	7.4422	88.8438	11.0178	11.0178	1.44446	97.7005	5.61828	5.61828	99.1428	2.99617	2.99617	1.44446	89.7765	23.4402	23.4402	99.3245	4.94314	4.94314	1.44446	97.3459	4.32089	4.32089	95.9214	5.42672	5.42672	1.44446
1.44657	99.9916	0.042272	0.042272	94.0858	6.1197	6.1197	1.44657	99.285	0.958389	0.958389	99.9475	0.151906	0.151906	1.44657	90.8481	15.9644	15.9644	83.9525	16.9994	16.9994	1.44657	96.2048	7.48905	7.48905	88.7812	11.0416	11.0416	1.44657	97.6812	5.65193	5.65193	99.1335	3.02159	3.02159	1.44657	89.7052	23.507	23.507	99.3124	5.01339	5.01339	1.44657	97.3246	4.34524	4.34524	95.8931	5.45101	5.45101	1.44657
1.44868	99.9915	0.0427543	0.0427543	94.065	6.13157	6.13157	1.44868	99.2814	0.962022	0.962022	99.9471	0.152895	0.152895	1.44868	90.7749	16.0253	16.0253	83.8671	17.0174	17.0174	1.44868	96.1687	7.53608	7.53608	88.7183	11.0653	11.0653	1.44868	97.6617	5.68573	5.68573	99.1241	3.04721	3.04721	1.44868	89.6335	23.5735	23.5735	99.3002	5.08455	5.08455	1.44868	97.3031	4.3697	4.3697	95.8645	5.47536	5.47536	1.44868
1.45079	99.9914	0.043242	0.043242	94.0441	6.14345	6.14345	1.45079	99.2779	0.965667	0.965667	99.9467	0.15389	0.15389	1.45079	90.7012	16.086	16.086	83.7814	17.035	17.035	1.45079	96.1323	7.5833	7.5833	88.655	11.0888	11.0888	1.45079	97.6421	5.71968	5.71968	99.1147	3.07302	3.07302	1.45079	89.5613	23.6396	23.6396	99.2877	5.15664	5.15664	1.45079	97.2814	4.39426	4.39426	95.8358	5.49977	5.49977	1.45079
1.4529	99.9913	0.0437352	0.0437352	94.0231	6.15532	6.15532	1.4529	99.2743	0.969325	0.969325	99.9463	0.154891	0.154891	1.4529	90.627	16.1466	16.1466	83.6953	17.0524	17.0524	1.4529	96.0955	7.63071	7.63071	88.5915	11.1123	11.1123	1.4529	97.6223	5.7538	5.7538	99.1051	3.09904	3.09904	1.4529	89.4887	23.7054	23.7054	99.275	5.22967	5.22967	1.4529	97.2595	4.41891	4.41891	95.8069	5.52425	5.52425	1.4529
1.45501	99.9912	0.044234	0.044234	94.002	6.1672	6.1672	1.45501	99.2707	0.972995	0.972995	99.9459	0.155899	0.155899	1.45501	90.5522	16.2071	16.2071	83.6088	17.0695	17.0695	1.45501	96.0584	7.67829	7.67829	88.5277	11.1356	11.1356	1.45501	97.6023	5.78806	5.78806	99.0954	3.12525	3.12525	1.45501	89.4156	23.7709	23.7709	99.2621	5.30366	5.30366	1.45501	97.2375	4.44368	4.44368	95.7779	5.54878	5.54878	1.45501
1.45712	99.9911	0.0447383	0.0447383	93.9809	6.17909	6.17909	1.45712	99.2671	0.976677	0.976677	99.9455	0.156913	0.156913	1.45712	90.4769	16.2674	16.2674	83.522	17.0862	17.0862	1.45712	96.0209	7.72606	7.72606	88.4635	11.1588	11.1588	1.45712	97.5822	5.82249	5.82249	99.0856	3.15166	3.15166	1.45712	89.3421	23.8361	23.8361	99.2489	5.3786	5.3786	1.45712	97.2153	4.46854	4.46854	95.7486	5.57338	5.57338	1.45712
1.45923	99.9909	0.0452484	0.0452484	93.9597	6.19097	6.19097	1.45923	99.2635	0.980372	0.980372	99.945	0.157933	0.157933	1.45923	90.4011	16.3275	16.3275	83.4348	17.1026	17.1026	1.45923	95.9831	7.77401	7.77401	88.3991	11.1819	11.1819	1.45923	97.5619	5.85707	5.85707	99.0757	3.17827	3.17827	1.45923	89.2681	23.9009	23.9009	99.2355	5.45451	5.45451	1.45923	97.1929	4.4935	4.4935	95.7191	5.59803	5.59803	1.45923
1.46134	99.9908	0.0457641	0.0457641	93.9385	6.20285	6.20285	1.46134	99.2599	0.98408	0.98408	99.9446	0.15896	0.15896	1.46134	90.3247	16.3875	16.3875	83.3472	17.1187	17.1187	1.46134	95.945	7.82213	7.82213	88.3343	11.2049	11.2049	1.46134	97.5414	5.89181	5.89181	99.0657	3.20508	3.20508	1.46134	89.1937	23.9653	23.9653	99.2219	5.5314	5.5314	1.46134	97.1704	4.51857	4.51857	95.6894	5.62275	5.62275	1.46134
1.46345	99.9907	0.0462857	0.0462857	93.9172	6.21474	6.21474	1.46345	99.2562	0.987799	0.987799	99.9442	0.159993	0.159993	1.46345	90.2478	16.4473	16.4473	83.2593	17.1345	17.1345	1.46345	95.9065	7.87044	7.87044	88.2692	11.2278	11.2278	1.46345	97.5208	5.92671	5.92671	99.0557	3.2321	3.2321	1.46345	89.1188	24.0295	24.0295	99.2081	5.60928	5.60928	1.46345	97.1476	4.54374	4.54374	95.6596	5.64753	5.64753	1.46345
1.46556	99.9906	0.0468131	0.0468131	93.8958	6.22663	6.22663	1.46556	99.2526	0.991531	0.991531	99.9438	0.161033	0.161033	1.46556	90.1704	16.507	16.507	83.171	17.1499	17.1499	1.46556	95.8677	7.91892	7.91892	88.2038	11.2505	11.2505	1.46556	97.5	5.96176	5.96176	99.0454	3.25932	3.25932	1.46556	89.0435	24.0932	24.0932	99.194	5.68816	5.68816	1.46556	97.1247	4.56901	4.56901	95.6295	5.67236	5.67236	1.46556
1.46767	99.9905	0.0473465	0.0473465	93.8743	6.23852	6.23852	1.46767	99.2489	0.995276	0.995276	99.9433	0.162079	0.162079	1.46767	90.0923	16.5665	16.5665	83.0823	17.165	17.165	1.46767	95.8285	7.96758	7.96758	88.1381	11.2731	11.2731	1.46767	97.4791	5.99697	5.99697	99.0351	3.28675	3.28675	1.46767	88.9677	24.1566	24.1566	99.1796	5.76805	5.76805	1.46767	97.1017	4.59439	4.59439	95.5992	5.69725	5.69725	1.46767
1.46978	99.9904	0.0478858	0.0478858	93.8528	6.25041	6.25041	1.46978	99.2452	0.999033	0.999033	99.9429	0.163132	0.163132	1.46978	90.0138	16.6258	16.6258	82.9932	17.1798	17.1798	1.46978	95.7889	8.01641	8.01641	88.072	11.2956	11.2956	1.46978	97.4579	6.03234	6.03234	99.0247	3.31438	3.31438	1.46978	88.8914	24.2196	24.2196	99.165	5.84897	5.84897	1.46978	97.0784	4.61986	4.61986	95.5688	5.7222	5.7222	1.46978
1.47188	99.9902	0.0484312	0.0484312	93.8312	6.2623	6.2623	1.47188	99.2414	1.0028	1.0028	99.9425	0.164192	0.164192	1.47188	89.9347	16.6849	16.6849	82.9038	17.1942	17.1942	1.47188	95.749	8.06542	8.06542	88.0057	11.318	11.318	1.47188	97.4366	6.06786	6.06786	99.0142	3.34223	3.34223	1.47188	88.8147	24.2822	24.2822	99.1502	5.93091	5.93091	1.47188	97.055	4.64544	4.64544	95.5381	5.74721	5.74721	1.47188
1.47399	99.9901	0.0489827	0.0489827	93.8095	6.27419	6.27419	1.47399	99.2377	1.00659	1.00659	99.942	0.165258	0.165258	1.47399	89.855	16.7438	16.7438	82.814	17.2083	17.2083	1.47399	95.7088	8.11459	8.11459	87.939	11.3402	11.3402	1.47399	97.4152	6.10354	6.10354	99.0035	3.37028	3.37028	1.47399	88.7376	24.3444	24.3444	99.135	6.0139	6.0139	1.47399	97.0313	4.67112	4.67112	95.5073	5.77228	5.77228	1.47399
1.4761	99.99	0.0495404	0.0495404	93.7878	6.28609	6.28609	1.4761	99.2339	1.01038	1.01038	99.9416	0.166331	0.166331	1.4761	89.7748	16.8025	16.8025	82.7238	17.2221	17.2221	1.4761	95.6681	8.16394	8.16394	87.872	11.3623	11.3623	1.4761	97.3935	6.13938	6.13938	98.9928	3.39854	3.39854	1.4761	88.6599	24.4062	24.4062	99.1197	6.09795	6.09795	1.4761	97.0075	4.69689	4.69689	95.4762	5.7974	5.7974	1.4761
1.47821	99.9899	0.0501043	0.0501043	93.766	6.29798	6.29798	1.47821	99.2301	1.01419	1.01419	99.9412	0.167411	0.167411	1.47821	89.694	16.8611	16.8611	82.6333	17.2355	17.2355	1.47821	95.6271	8.21346	8.21346	87.8047	11.3842	11.3842	1.47821	97.3717	6.17537	6.17537	98.9819	3.42701	3.42701	1.47821	88.5818	24.4676	24.4676	99.104	6.18306	6.18306	1.47821	96.9835	4.72278	4.72278	95.4449	5.82258	5.82258	1.47821
1.48032	99.9897	0.0506746	0.0506746	93.7441	6.30987	6.30987	1.48032	99.2263	1.01801	1.01801	99.9407	0.168497	0.168497	1.48032	89.6127	16.9194	16.9194	82.5424	17.2486	17.2486	1.48032	95.5858	8.26314	8.26314	87.7371	11.4061	11.4061	1.48032	97.3497	6.21153	6.21153	98.9709	3.4557	3.4557	1.48032	88.5033	24.5286	24.5286	99.0881	6.26924	6.26924	1.48032	96.9594	4.74876	4.74876	95.4134	5.84781	5.84781	1.48032
1.48243	99.9896	0.0512513	0.0512513	93.7221	6.32177	6.32177	1.48243	99.2225	1.02184	1.02184	99.9403	0.169591	0.169591	1.48243	89.5307	16.9774	16.9774	82.4511	17.2613	17.2613	1.48243	95.544	8.31299	8.31299	87.6691	11.4277	11.4277	1.48243	97.3275	6.24783	6.24783	98.9598	3.4846	3.4846	1.48243	88.4242	24.5892	24.5892	99.0718	6.35651	6.35651	1.48243	96.935	4.77484	4.77484	95.3817	5.8731	5.8731	1.48243
1.48454	99.9895	0.0518344	0.0518344	93.7001	6.33366	6.33366	1.48454	99.2187	1.02569	1.02569	99.9398	0.170691	0.170691	1.48454	89.4482	17.0353	17.0353	82.3594	17.2737	17.2737	1.48454	95.5019	8.36301	8.36301	87.6008	11.4493	11.4493	1.48454	97.3051	6.2843	6.2843	98.9486	3.51372	3.51372	1.48454	88.3447	24.6494	24.6494	99.0553	6.44488	6.44488	1.48454	96.9104	4.80102	4.80102	95.3499	5.89844	5.89844	1.48454
1.48665	99.9893	0.0524241	0.0524241	93.678	6.34556	6.34556	1.48665	99.2148	1.02955	1.02955	99.9393	0.171798	0.171798	1.48665	89.3652	17.0929	17.0929	82.2674	17.2857	17.2857	1.48665	95.4594	8.41318	8.41318	87.5322	11.4707	11.4707	1.48665	97.2826	6.32092	6.32092	98.9372	3.54305	3.54305	1.48665	88.2647	24.7091	24.7091	99.0386	6.53435	6.53435	1.48665	96.8857	4.82731	4.82731	95.3177	5.92384	5.92384	1.48665
1.48876	99.9892	0.0530204	0.0530204	93.6558	6.35745	6.35745	1.48876	99.2109	1.03342	1.03342	99.9389	0.172912	0.172912	1.48876	89.2815	17.1503	17.1503	82.1749	17.2974	17.2974	1.48876	95.4166	8.46352	8.46352	87.4633	11.492	11.492	1.48876	97.2598	6.3577	6.3577	98.9257	3.5726	3.5726	1.48876	88.1843	24.7684	24.7684	99.0215	6.62494	6.62494	1.48876	96.8608	4.8537	4.8537	95.2854	5.94929	5.94929	1.48876
1.49087	99.9891	0.0536233	0.0536233	93.6335	6.36934	6.36934	1.49087	99.207	1.0373	1.0373	99.9384	0.174033	0.174033	1.49087	89.1973	17.2075	17.2075	82.0821	17.3087	17.3087	1.49087	95.3733	8.51402	8.51402	87.394	11.5131	11.5131	1.49087	97.2369	6.39464	6.39464	98.9141	3.60237	3.60237	1.49087	88.1033	24.8272	24.8272	99.0041	6.71666	6.71666	1.49087	96.8356	4.88018	4.88018	95.2529	5.97479	5.97479	1.49087
1.49298	99.9889	0.0542331	0.0542331	93.6112	6.38124	6.38124	1.49298	99.2031	1.0412	1.0412	99.9379	0.175161	0.175161	1.49298	89.1125	17.2644	17.2644	81.989	17.3196	17.3196	1.49298	95.3297	8.56467	8.56467	87.3244	11.534	11.534	1.49298	97.2138	6.43173	6.43173	98.9024	3.63236	3.63236	1.49298	88.0219	24.8856	24.8856	98.9864	6.80952	6.80952	1.49298	96.8103	4.90677	4.90677	95.2202	6.00035	6.00035	1.49298
1.49509	99.9888	0.0548496	0.0548496	93.5888	6.39313	6.39313	1.49509	99.1992	1.04511	1.04511	99.9375	0.176296	0.176296	1.49509	89.0272	17.3211	17.3211	81.8954	17.3302	17.3302	1.49509	95.2856	8.61548	8.61548	87.2545	11.5549	11.5549	1.49509	97.1905	6.46898	6.46898	98.8906	3.66257	3.66257	1.49509	87.94	24.9435	24.9435	98.9684	6.90353	6.90353	1.49509	96.7848	4.93345	4.93345	95.1872	6.02596	6.02596	1.49509
1.4972	99.9886	0.0554731	0.0554731	93.5664	6.40502	6.40502	1.4972	99.1953	1.04903	1.04903	99.937	0.177439	0.177439	1.4972	88.9412	17.3774	17.3774	81.8015	17.3405	17.3405	1.4972	95.2412	8.66645	8.66645	87.1843	11.5755	11.5755	1.4972	97.1671	6.50639	6.50639	98.8786	3.693	3.693	1.4972	87.8576	25.0009	25.0009	98.95	6.9987	6.9987	1.4972	96.7591	4.96024	4.96024	95.154	6.05162	6.05162	1.4972
1.49931	99.9885	0.0561035	0.0561035	93.5438	6.41691	6.41691	1.49931	99.1913	1.05297	1.05297	99.9365	0.178588	0.178588	1.49931	88.8546	17.4336	17.4336	81.7072	17.3503	17.3503	1.49931	95.1963	8.71757	8.71757	87.1137	11.5961	11.5961	1.49931	97.1434	6.54395	6.54395	98.8665	3.72366	3.72366	1.49931	87.7748	25.0579	25.0579	98.9314	7.09504	7.09504	1.49931	96.7332	4.98712	4.98712	95.1207	6.07733	6.07733	1.49931
1.50142	99.9883	0.056741	0.056741	93.5212	6.4288	6.4288	1.50142	99.1873	1.05692	1.05692	99.936	0.179745	0.179745	1.50142	88.7675	17.4894	17.4894	81.6125	17.3599	17.3599	1.50142	95.1511	8.76883	8.76883	87.0428	11.6164	11.6164	1.50142	97.1195	6.58167	6.58167	98.8543	3.75454	3.75454	1.50142	87.6914	25.1144	25.1144	98.9124	7.19257	7.19257	1.50142	96.707	5.01411	5.01411	95.0871	6.10309	6.10309	1.50142
1.50352	99.9882	0.0573856	0.0573856	93.4985	6.44069	6.44069	1.50352	99.1833	1.06088	1.06088	99.9355	0.180909	0.180909	1.50352	88.6797	17.545	17.545	81.5174	17.369	17.369	1.50352	95.1055	8.82025	8.82025	86.9716	11.6366	11.6366	1.50352	97.0955	6.61955	6.61955	98.8419	3.78564	3.78564	1.50352	87.6076	25.1704	25.1704	98.8931	7.29129	7.29129	1.50352	96.6807	5.04119	5.04119	95.0532	6.1289	6.1289	1.50352
1.50563	99.988	0.0580374	0.0580374	93.4758	6.45257	6.45257	1.50563	99.1792	1.06486	1.06486	99.935	0.18208	0.18208	1.50563	88.5914	17.6003	17.6003	81.422	17.3778	17.3778	1.50563	95.0594	8.87181	8.87181	86.9	11.6567	11.6567	1.50563	97.0712	6.65758	6.65758	98.8294	3.81698	3.81698	1.50563	87.5233	25.2259	25.2259	98.8735	7.39122	7.39122	1.50563	96.6542	5.06838	5.06838	95.0192	6.15476	6.15476	1.50563
1.50774	99.9879	0.0586965	0.0586965	93.4529	6.46446	6.46446	1.50774	99.1752	1.06885	1.06885	99.9346	0.183258	0.183258	1.50774	88.5025	17.6553	17.6553	81.3261	17.3862	17.3862	1.50774	95.013	8.92352	8.92352	86.8281	11.6766	11.6766	1.50774	97.0468	6.69576	6.69576	98.8168	3.84854	3.84854	1.50774	87.4384	25.2808	25.2808	98.8535	7.49236	7.49236	1.50774	96.6275	5.09566	5.09566	94.9849	6.18067	6.18067	1.50774
1.50985	99.9877	0.059363	0.059363	93.43	6.47634	6.47634	1.50985	99.1711	1.07285	1.07285	99.9341	0.184444	0.184444	1.50985	88.4129	17.7099	17.7099	81.2299	17.3942	17.3942	1.50985	94.9661	8.97537	8.97537	86.7559	11.6963	11.6963	1.50985	97.0221	6.7341	6.7341	98.8041	3.88033	3.88033	1.50985	87.3531	25.3353	25.3353	98.8332	7.59473	7.59473	1.50985	96.6006	5.12304	5.12304	94.9504	6.20662	6.20662	1.50985
1.51196	99.9876	0.060037	0.060037	93.407	6.48822	6.48822	1.51196	99.167	1.07686	1.07686	99.9336	0.185638	0.185638	1.51196	88.3228	17.7643	17.7643	81.1333	17.4019	17.4019	1.51196	94.9188	9.02736	9.02736	86.6833	11.7159	11.7159	1.51196	96.9973	6.7726	6.7726	98.7912	3.91235	3.91235	1.51196	87.2673	25.3892	25.3892	98.8125	7.69834	7.69834	1.51196	96.5734	5.15052	5.15052	94.9157	6.23262	6.23262	1.51196
1.51407	99.9874	0.0607185	0.0607185	93.384	6.5001	6.5001	1.51407	99.1629	1.08089	1.08089	99.933	0.186838	0.186838	1.51407	88.232	17.8184	17.8184	81.0364	17.4091	17.4091	1.51407	94.8711	9.07949	9.07949	86.6104	11.7353	11.7353	1.51407	96.9723	6.81125	6.81125	98.7782	3.94461	3.94461	1.51407	87.181	25.4427	25.4427	98.7914	7.80319	7.80319	1.51407	96.5461	5.1781	5.1781	94.8808	6.25867	6.25867	1.51407
1.51618	99.9873	0.0614076	0.0614076	93.3608	6.51198	6.51198	1.51618	99.1588	1.08493	1.08493	99.9325	0.188047	0.188047	1.51618	88.1407	17.8722	17.8722	80.939	17.416	17.416	1.51618	94.823	9.13175	9.13175	86.5372	11.7546	11.7546	1.51618	96.947	6.85006	6.85006	98.765	3.97709	3.97709	1.51618	87.0942	25.4955	25.4955	98.77	7.9093	7.9093	1.51618	96.5185	5.20577	5.20577	94.8456	6.28477	6.28477	1.51618
1.51829	99.9871	0.0621043	0.0621043	93.3376	6.52386	6.52386	1.51829	99.1547	1.08899	1.08899	99.932	0.189263	0.189263	1.51829	88.0487	17.9256	17.9256	80.8413	17.4226	17.4226	1.51829	94.7744	9.18415	9.18415	86.4636	11.7736	11.7736	1.51829	96.9216	6.88902	6.88902	98.7517	4.00981	4.00981	1.51829	87.0069	25.5479	25.5479	98.7482	8.01669	8.01669	1.51829	96.4907	5.23354	5.23354	94.8102	6.31091	6.31091	1.51829
1.5204	99.9869	0.0628089	0.0628089	93.3143	6.53573	6.53573	1.5204	99.1505	1.09306	1.09306	99.9315	0.190486	0.190486	1.5204	87.9561	17.9787	17.9787	80.7432	17.4287	17.4287	1.5204	94.7255	9.23667	9.23667	86.3897	11.7926	11.7926	1.5204	96.8959	6.92814	6.92814	98.7382	4.04277	4.04277	1.5204	86.9191	25.5996	25.5996	98.726	8.12535	8.12535	1.5204	96.4628	5.26141	5.26141	94.7746	6.33709	6.33709	1.5204
[truncated: 895 more rows]
[truncated: 6 more columns]

## Sheet: Figure 4a
Mean posterior estimate (Shore bird contact)	Mean posterior estimate (H5N1 high binding)
0.073	0.125
0.043	0.11
0.08	0.104
0.072	0.106
0.117	0.08
0.19	0.044
0.166	0.023
0.141	0.037
0.099	0.026
0.091	0.026
0.132	0.042
0.148	0.057
0.116	0.019
0.148	0.029
0.126	0.032
0.064	0.039
0.125	0.033
0.14	0.038
[truncated: 29,774 more rows]

## Sheet: Figure 4b
	Supplemental Table 2
[truncated: 22 more rows]

[truncated: 1 more sheets: Table 1]
